# Supplementary material for: Transcriptome Dynamics in Mango Fruit Peel Reveals Mechanisms of Chilling Stress
Source: Front Plant Sci. 2016 Oct 20;7:1579. doi: 10.3389/fpls.2016.01579 (PMC5072284; doi:10.3389/fpls.2016.01579)
Supplement: TABLE S1 — Mango ‘Keitt’ transcript expression profile at harvest and at 2, 7, and 14 days of cold storage. Shown are: Transcript ID (comp number), gene description (based on Blast2GO annotation), KEGG number, GO description, enzyme code (EC), InterProScan, RPKM of different biological replicates, cluster. Also presented are fold change, p-value and FDR (adjusted p-value) of different comparisons. [file Table_1.XLSX]

## Sheet: merged_temp1
Sequence ID and descriptions (Blast2go)						RPKM (floored)															(2d_5t)/(2d_12t)			(7d_5t)/(7d_12t)			(14d_5t)/(14d_12t)			Genes upreg 5t/12t FC>2 and FDR<0.05			Genes downreg 5t/12t FC>-2 and FDR<0.05
Transcript	Seq. Description	KEGG	GOs	EC Enzyme Codes	InterProScan	ot_1 (RPKM)	ot_2 (RPKM)	2d_5t1 (RPKM)	2d_5t2 (RPKM)	2d_12t1 (RPKM)	2d_12t2 (RPKM)	7d_5t1 (RPKM)	7d_5t2 (RPKM)	7d_12t1 (RPKM)	7d_12t2 (RPKM)	14d_5t1 (RPKM)	14d_5t2 (RPKM)	14d_12t1 (RPKM)	14d_12t2 (RPKM)	Cluster	Fold change	p-value	FDR(p-value)	Fold change	p-value	FDR(p-value)	Fold change	p-value	FDR(p-value)	2day up in cold	7day up in cold	14day up in cold	2d down in cold	7day down in cold	14day down in cold
comp1_c0_seq1	Uncharacterized protein isoform 1	0	-		IPR025486 (PFAM)	4.196	3.878	18.102	18.425	2.8	2.567	8.671	8.632	2.147	2.424	4.418	5.107	1.232	1.438	5	2.64877	1.90897e-121	8.65162e-120	1.72432	1.75456e-30	1.85563e-29	1.77126	2.15242e-18	1.54272e-17	TRUE	FALSE	FALSE	FALSE	FALSE	FALSE
comp100_c0_seq1		#N/A	-		no IPS match	2.052	2.637	21.67	27.079	5.991	3.896	8.75	7.691	2.95	6.173	14.447	10.991	6.8	7.627	5	2.20685	3.67146e-19	2.85644e-18	0.648577	0.0644454	0.0979163	0.776163	0.0050702	0.00966591	TRUE	FALSE	FALSE	FALSE	FALSE	FALSE
comp1000_c0_seq1		#N/A	-		no IPS match	2.399	2.058	9.632	9.502	0.924	0.978	2.567	3.137	0.761	0.417	1.905	3.958	0.633	1.135	5	3.17592	1.79459e-19	1.4154e-18	2.05281	0.000132765	0.000313347	1.62717	0.00389376	0.00760837	TRUE	TRUE	FALSE	FALSE	FALSE	FALSE
comp10000_c0_seq1	hypothetical protein CICLE_v10017000mg	0	-		Coil (COILS); SignalP-TM (SIGNALP_GRAM_POSITIVE)	0.939	1.417	0.314	0.231	1.431	1.535	0.349	0.221	2.857	3.116	0.051	0.064	3.071	2.127	1	-2.54901	2.26446e-08	9.29066e-08	-3.51675	3.84755e-21	2.79789e-20	-5.41929	1.25579e-20	1.01543e-19	FALSE	FALSE	FALSE	FALSE	FALSE	FALSE
comp10000_c0_seq2	PREDICTED: uncharacterized protein LOC100260500	0	-		Coil (COILS); SignalP-TM (SIGNALP_GRAM_POSITIVE)	1.46	1.82	0.314	0.231	1.778	1.993	0.777	0.511	3.956	4.257	0.051	0.064	3.978	4.263	1	-2.88103	4.2099e-11	2.10725e-10	-2.82161	1.69586e-22	1.30948e-21	-6.06078	7.48044e-37	1.18915e-35	FALSE	FALSE	FALSE	FALSE	FALSE	FALSE
comp10001_c0_seq1	translocon at the outer envelope membrane of chloroplasts	0	C:plastid; F:GTP binding	-	IPR006703 (PFAM); G3DSA:3.40.50.300 (GENE3D); PTHR10903:SF34 (PANTHER); PTHR10903 (PANTHER); IPR027417 (SUPERFAMILY)	3.226	2.761	2.209	3.034	9.307	10.898	1.869	1.673	12.857	11.487	1.205	1.66	7.224	9.208	1	-2.07223	2.24244e-33	2.85519e-32	-2.95739	6.20991e-59	1.46772e-57	-2.58693	6.71029e-29	7.95232e-28	FALSE	FALSE	FALSE	FALSE	FALSE	FALSE
comp10003_c0_seq1	zinc finger ccch domain-containing protein 30-like	0	F:metal ion binding		CYTOPLASMIC_DOMAIN (PHOBIUS); NON_CYTOPLASMIC_DOMAIN (PHOBIUS); TRANSMEMBRANE (PHOBIUS); CYTOPLASMIC_DOMAIN (PHOBIUS); TRANSMEMBRANE (PHOBIUS)	3.206	3.309	3.738	3.112	3.396	4.21	2.32	1.928	3.821	3.99	2.358	1.905	2.746	3.591	#N/A	-0.284457	0.108033	0.16949	-1.05676	8.7997e-09	3.11032e-08	-0.610696	0.00579227	0.0109362	FALSE	FALSE	FALSE	FALSE	FALSE	FALSE
comp10004_c0_seq1	dna glycosylase superfamily protein	#N/A	P:base-excision repair; P:DNA repair; F:catalytic activity		PTHR31628 (PANTHER)	12.863	12.152	5.607	5.709	10.187	12.684	5.934	5.704	11.539	10.271	11.451	11.81	11.111	10.671	#N/A	-1.14786	1.08178e-07	4.17812e-07	-1.08765	2.37149e-07	7.4507e-07	0.0397866	0.863336	0.918811	FALSE	FALSE	FALSE	FALSE	FALSE	FALSE
comp10005_c0_seq1	40s ribosomal protein s15a-5	K02957	C:vacuole; F:structural constituent of ribosome; C:cytosolic small ribosomal subunit; C:chloroplast; P:translation; C:mitochondrion	-	no IPS match	31.934	32.453	17.239	15.52	17.946	18.68	22.015	14.58	18.183	17.044	12.985	14.64	16.113	14.984	#N/A	-0.285321	0.0287684	0.052621	-0.121169	0.49623	0.584436	-0.229435	0.165218	0.227014	FALSE	FALSE	FALSE	FALSE	FALSE	FALSE
comp10006_c0_seq1	PREDICTED: laccase-14	#N/A	F:metal ion binding; P:lignin catabolic process; P:oxidation-reduction process; F:oxidoreductase activity; C:apoplast; F:copper ion binding; F:hydroquinone:oxygen oxidoreductase activity		no IPS match	1.245	2.761	8.038	10.351	1.244	0.817	10.067	13.929	0.406	0.375	3.728	4.203	1.273	3.473	2	3.03438	7.89387e-13	4.39997e-12	4.64142	5.67352e-21	4.09367e-20	0.679836	0.146732	0.204225	TRUE	TRUE	FALSE	FALSE	FALSE	FALSE
comp10007_c0_seq1		#N/A	-		no IPS match	5.86	9.628	4.13	3.395	2.853	2.576	9.898	10.2	7.625	4.407	9.638	6.607	7.524	6.407	#N/A	0.348647	0.690062	0.785554	0.559348	0.168991	0.230188	0.187572	0.731559	0.803698	FALSE	FALSE	FALSE	FALSE	FALSE	FALSE
comp10008_c0_seq1	---NA---	#N/A	-		no IPS match	16.079	13.776	23.16	14.208	10.978	14.47	14.031	16.683	11.108	10.721	33.621	25.961	12.817	9.905	#N/A	0.413969	0.131893	0.201115	0.29249	0.281534	0.359178	1.34265	1.2305e-07	4.15524e-07	FALSE	FALSE	FALSE	FALSE	FALSE	FALSE
comp10009_c0_seq1	ring u-box superfamily	K15685	F:metal ion binding	-	PTHR13480 (PANTHER); PTHR13480:SF0 (PANTHER); IPR007087 (PROSITE_PATTERNS); IPR017907 (PROSITE_PATTERNS); IPR007087 (PROSITE_PROFILES)	12.149	11.883	7.384	7.226	8.507	8.869	10.405	10.92	9.121	8.48	8.31	8.703	8.497	9.258	#N/A	-0.373466	0.00225827	0.00515166	0.0862225	0.523476	0.607975	-0.116372	0.434083	0.523472	FALSE	FALSE	FALSE	FALSE	FALSE	FALSE
comp10009_c0_seq2	ring u-box superfamily	K15685	F:metal ion binding	-	PTHR13480 (PANTHER); PTHR13480:SF0 (PANTHER); IPR017907 (PROSITE_PATTERNS); IPR007087 (PROSITE_PATTERNS); IPR007087 (PROSITE_PROFILES)	7.861	7.426	5.476	5.349	5.68	5.916	6.486	7.551	5.14	5.848	5.55	5.958	5.892	7.173	#N/A	-0.223904	0.120305	0.185974	0.154915	0.313209	0.393914	-0.237783	0.164761	0.226464	FALSE	FALSE	FALSE	FALSE	FALSE	FALSE
comp10010_c0_seq1		#N/A	-		CYTOPLASMIC_DOMAIN (PHOBIUS); TRANSMEMBRANE (PHOBIUS); NON_CYTOPLASMIC_DOMAIN (PHOBIUS); TMhelix (TMHMM)	11.832	11.893	6.626	6.879	14.107	17.047	5.281	2.672	14.869	13.795	4.304	4.086	13.832	12.352	1	-1.33572	6.68276e-13	3.73885e-12	-1.99514	6.94991e-19	4.5485e-18	-1.68938	1.30531e-14	7.45033e-14	FALSE	FALSE	FALSE	FALSE	FALSE	FALSE
comp10011_c0_seq1	mog1 duf1795-like photosystem ii reaction center family protein isoform 1	0	C:extrinsic component of membrane; F:calcium ion binding; P:pyrimidine ribonucleotide biosynthetic process; P:photosynthesis; C:chloroplast; C:photosystem II oxygen evolving complex	-	IPR016123 (G3DSA:3.40.1000.GENE3D); SIGNAL_PEPTIDE_N_REGION (PHOBIUS); SIGNAL_PEPTIDE_C_REGION (PHOBIUS); SIGNAL_PEPTIDE (PHOBIUS); NON_CYTOPLASMIC_DOMAIN (PHOBIUS); SIGNAL_PEPTIDE_H_REGION (PHOBIUS); SignalP-noTM (SIGNALP_EUK); IPR016123 (SUPERFAMILY)	4.543	6.929	2.405	1.967	7.227	8.339	1.509	1.301	13.12	9.88	0.535	0.404	7.89	9.746	6	-1.95918	1.6563e-19	1.30815e-18	-3.20147	1.33727e-36	1.73279e-35	-4.25025	1.21861e-40	2.19874e-39	FALSE	FALSE	FALSE	FALSE	FALSE	FALSE
comp10012_c0_seq1		#N/A	-		no IPS match	0.755	0.321	10.691	5.799	1.902	1.257	5.259	3.462	1.555	1.424	5.344	3.852	3.246	2.321	5	2.26218	1.75395e-05	5.41224e-05	1.36403	0.0185453	0.0316461	0.67948	0.226252	0.299527	TRUE	FALSE	FALSE	FALSE	FALSE	FALSE
comp10012_c0_seq2		#N/A	-		no IPS match	0.439	1.127	12.913	8.499	3.28	2.594	5.124	4.554	1.792	1.974	4.922	4.437	5.235	2.296	5	1.74341	6.30294e-05	0.000181937	1.15863	0.0428316	0.0677107	0.258696	0.773711	0.841001	FALSE	FALSE	FALSE	FALSE	FALSE	FALSE
comp10013_c0_seq1	---NA---	#N/A	-		SIGNAL_PEPTIDE_N_REGION (PHOBIUS); SIGNAL_PEPTIDE (PHOBIUS); SIGNAL_PEPTIDE_H_REGION (PHOBIUS); SIGNAL_PEPTIDE_C_REGION (PHOBIUS); NON_CYTOPLASMIC_DOMAIN (PHOBIUS)	5.584	7.177	1.215	2.392	9.689	7.235	2.522	3.079	9.704	10.338	1.009	1.458	3.862	5.827	1	-2.31608	2.34973e-09	1.03783e-08	-2.03331	4.25182e-11	1.78477e-10	-2.02578	1.60448e-05	4.34677e-05	FALSE	FALSE	FALSE	FALSE	FALSE	FALSE
comp10014_c0_seq1	uncharacterized loc101214961	0	F:protein kinase activity; P:protein phosphorylation; F:ATP binding	-	IPR002290 (SMART); G3DSA:3.30.200.20 (GENE3D); IPR000719 (PFAM); G3DSA:1.10.510.10 (GENE3D); PTHR24361:SF1 (PANTHER); PTHR24361 (PANTHER); IPR000719 (PROSITE_PROFILES); IPR011009 (SUPERFAMILY)	9.004	10.601	18.611	18.374	19.253	21.723	9.301	5.135	18.487	17.135	7.136	7.927	26.707	25.588	#N/A	-0.277777	0.166437	0.245966	-1.45058	2.3585e-08	8.05839e-08	-1.85064	2.69004e-15	1.60355e-14	FALSE	FALSE	FALSE	FALSE	FALSE	FALSE
comp10015_c0_seq1	PREDICTED: uncharacterized protein LOC100855047	#N/A	-		no IPS match	9.025	9.401	3.816	5.015	2.764	2.083	3.525	3.137	1.361	1.583	2.821	3.564	2.963	2.237	3	0.762831	0.034842	0.0623998	0.986237	0.0130017	0.0228523	0.227762	0.535935	0.62227	FALSE	FALSE	FALSE	FALSE	FALSE	FALSE
comp10015_c0_seq2	---NA---	#N/A	-		no IPS match	5.288	6.123	1.098	2.16	1.813	2.567	1.993	2.428	1.919	0.35	1.462	1.575	1.731	0.95	3	-0.566511	0.224583	0.316948	0.783629	0.238449	0.311238	0.1168	1	1	FALSE	FALSE	FALSE	FALSE	FALSE	FALSE
comp10017_c0_seq1	calmodulin-binding isoform 1	0	P:response to organic substance; P:signal transduction; P:defense response, incompatible interaction; P:regulation of defense response; P:response to oxygen-containing compound	-	SIGNAL_PEPTIDE_C_REGION (PHOBIUS); NON_CYTOPLASMIC_DOMAIN (PHOBIUS); SIGNAL_PEPTIDE_N_REGION (PHOBIUS); SIGNAL_PEPTIDE_H_REGION (PHOBIUS); SIGNAL_PEPTIDE (PHOBIUS); SignalP-noTM (SIGNALP_EUK)	4.38	5.905	171.54	157.343	2.32	2.262	58.218	65.592	1.564	1.141	107.009	132.594	2.738	2.994	2	6.04337	0	0	5.32617	2.10668e-261	9.55202e-259	5.32654	6.80038e-232	3.73222e-229	TRUE	TRUE	TRUE	FALSE	FALSE	FALSE
comp10018_c0_seq1	asparagine synthetase 3 isoform 3	K01953	P:L-asparagine biosynthetic process; F:asparagine synthase (glutamine-hydrolyzing) activity; F:ATP binding	EC:6.3.5.4	no IPS match	153.768	154.562	138.382	143.045	55.395	56.185	57.25	57.576	50.711	55.104	57.51	57.849	91.266	87.602	#N/A	1.21299	1.95583e-104	7.58127e-103	-0.0726716	0.438229	0.525573	-0.687069	1.79896e-11	8.31984e-11	FALSE	FALSE	FALSE	FALSE	FALSE	FALSE
comp10019_c0_seq1	auxilin-related protein 2	#N/A	C:cytosol; C:plasma membrane	-	PTHR23172 (PANTHER); PTHR23172:SF28 (PANTHER)	21.643	17.044	3.437	7.278	16.613	16.589	8.187	5.46	18.927	19.168	8.526	4.724	17.319	21.678	#N/A	-1.74085	1.16865e-08	4.89987e-08	-1.63673	3.08129e-09	1.13078e-08	-1.57265	1.58706e-07	5.29791e-07	FALSE	FALSE	FALSE	FALSE	FALSE	FALSE
comp1002_c0_seq1	conserved hypothetical protein	#N/A	-		IPR007770 (PFAM); PTHR31621:SF0 (PANTHER); PTHR31621 (PANTHER); CYTOPLASMIC_DOMAIN (PHOBIUS); TRANSMEMBRANE (PHOBIUS); CYTOPLASMIC_DOMAIN (PHOBIUS); CYTOPLASMIC_DOMAIN (PHOBIUS); TRANSMEMBRANE (PHOBIUS); TRANSMEMBRANE (PHOBIUS); NON_CYTOPLASMIC_DOMAIN (PHOBIUS); NON_CYTOPLASMIC_DOMAIN (PHOBIUS); TRANSMEMBRANE (PHOBIUS); TMhelix (TMHMM); TMhelix (TMHMM); TMhelix (TMHMM); TMhelix (TMHMM)	0.898	0.962	0.314	0.463	0.56	0.521	0.36	0.871	0.186	0.425	0	0.5	0.291	0.488	#N/A	-0.559068	0.629078	0.729842	0.738163	0.476932	0.565337	-0.76264	0.612427	0.696269	FALSE	FALSE	FALSE	FALSE	FALSE	FALSE
comp10020_c0_seq1		#N/A	-		CYTOPLASMIC_DOMAIN (PHOBIUS); NON_CYTOPLASMIC_DOMAIN (PHOBIUS); TRANSMEMBRANE (PHOBIUS); TMhelix (TMHMM)	2.583	1.872	12.325	8.846	4.32	5.646	7.849	5.449	3.762	3.74	8.413	14.14	3.912	5.398	5	0.942423	0.000321401	0.000841079	0.655847	0.0412588	0.0654497	1.2006	0.00013077	0.000318468	FALSE	FALSE	FALSE	FALSE	FALSE	FALSE
comp10021_c0_seq1	isoprene synthase	K15803	P:response to cold; F:isoprene synthase activity; P:isoprene biosynthetic process; P:cellular response to absence of light; F:magnesium ion binding; C:chloroplast; P:dimethylallyl diphosphate metabolic process; P:response to heat	EC:4.2.3.27	IPR005630 (PFAM); IPR001906 (PFAM); IPR001906 (G3DSA:1.50.30.GENE3D); PTHR31225 (PANTHER); IPR008930 (SUPERFAMILY); IPR008949 (SUPERFAMILY)	47.206	39.486	2.326	2.597	7.44	6.023	0.822	0.569	16.535	14.478	0.515	0.5	53.174	66.395	6	-1.55317	5.41924e-09	2.33121e-08	-4.60994	1.13187e-54	2.39818e-53	-6.89666	1.17715e-134	1.64304e-132	FALSE	FALSE	FALSE	FALSE	FALSE	FALSE
comp10023_c0_seq1	kinase superfamily protein isoform 1	0	F:protein kinase activity; P:transport; P:protein phosphorylation; F:ATP binding; F:transporter activity	-	TRANSMEMBRANE (PHOBIUS); NON_CYTOPLASMIC_DOMAIN (PHOBIUS); CYTOPLASMIC_DOMAIN (PHOBIUS); TMhelix (TMHMM)	3.491	4.064	16.219	14.941	2.88	3.959	8.941	9.933	3.39	3.132	5.89	5.916	2.264	2.506	5	2.04183	3.02106e-54	6.19116e-53	1.33924	9.91237e-18	6.1554e-17	1.25221	3.8688e-11	1.7468e-10	TRUE	FALSE	FALSE	FALSE	FALSE	FALSE
comp10023_c0_seq2	kinase superfamily protein isoform 1	K08869	F:protein kinase activity; P:transport; P:protein phosphorylation; F:ATP binding; F:transporter activity	-	IPR004147 (PFAM); G3DSA:3.90.1200.10 (GENE3D); PTHR10566 (PANTHER); PTHR10566:SF37 (PANTHER); CYTOPLASMIC_DOMAIN (PHOBIUS); NON_CYTOPLASMIC_DOMAIN (PHOBIUS); TRANSMEMBRANE (PHOBIUS); IPR000719 (PROSITE_PROFILES); IPR011009 (SUPERFAMILY)	2.113	2.823	16.233	16.06	2.853	3.384	8.682	8.062	2.604	2.899	7.239	5.884	2.447	2.254	5	2.23743	9.70556e-93	3.33424e-91	1.4161	2.32682e-22	1.78141e-21	1.43182	4.76906e-15	2.80065e-14	TRUE	FALSE	FALSE	FALSE	FALSE	FALSE
comp10023_c0_seq3	kinase superfamily protein isoform 1	K08869	F:protein kinase activity; P:transport; P:protein phosphorylation; F:ATP binding; F:transporter activity	-	G3DSA:3.90.1200.10 (GENE3D); IPR002575 (PFAM); IPR004147 (PFAM); PTHR10566:SF37 (PANTHER); PTHR10566 (PANTHER); NON_CYTOPLASMIC_DOMAIN (PHOBIUS); CYTOPLASMIC_DOMAIN (PHOBIUS); TRANSMEMBRANE (PHOBIUS); IPR000719 (PROSITE_PROFILES); IPR011009 (SUPERFAMILY)	2.297	3.92	19.879	16.895	4.836	4.767	9.56	10.642	4.1	3.882	10.184	8.799	3.104	2.884	5	1.81664	2.16874e-69	5.60311e-68	1.14729	3.419e-20	2.37999e-19	1.61302	8.54185e-26	8.86799e-25	FALSE	FALSE	FALSE	FALSE	FALSE	FALSE
comp10024_c0_seq1	ring u-box and traf-like domains	0	F:DNA binding; P:multicellular organismal development; P:protein ubiquitination; P:ubiquitin-dependent protein catabolic process; F:ubiquitin-protein transferase activity; C:nucleus; F:zinc ion binding; F:protein binding	EC:6.3.2.19	IPR009071 (SMART); IPR009071 (G3DSA:1.10.30.GENE3D); IPR009071 (PFAM); IPR019557 (PFAM); IPR018121 (PFAM); IPR013323 (G3DSA:3.90.890.GENE3D); IPR004162 (PANTHER); PTHR10315:SF3 (PANTHER); IPR013010 (PROSITE_PROFILES); IPR009071 (PROSITE_PROFILES); IPR008974 (SUPERFAMILY); IPR009071 (SUPERFAMILY)	5.543	5.74	6.182	6.995	7.635	6.732	15.957	13.929	7.794	9.03	19.06	20.631	7.041	7.677	#N/A	-0.239423	0.0500844	0.0863536	0.641299	7.47752e-07	2.24651e-06	1.37556	1.45959e-26	1.5713e-25	FALSE	FALSE	FALSE	FALSE	FALSE	FALSE
comp10025_c0_seq1		#N/A	-		no IPS match	3.491	2.73	3.202	4.217	8.098	8.205	3.885	3.752	7.971	8.322	9.824	9.916	8.04	9.014	#N/A	-1.25347	1.6107e-06	5.57793e-06	-1.27696	6.87642e-07	2.07273e-06	0.157184	0.491779	0.582255	FALSE	FALSE	FALSE	FALSE	FALSE	FALSE
comp10026_c0_seq1	myb domain protein isoform 2	K09422	F:chromatin binding; F:DNA binding		IPR001005 (SMART); IPR001005 (PFAM); IPR009057 (G3DSA:1.10.10.GENE3D); IPR009057 (G3DSA:1.10.10.GENE3D); IPR009057 (G3DSA:1.10.10.GENE3D); PTHR10641 (PANTHER); PTHR10641:SF186 (PANTHER); IPR017877 (PROSITE_PROFILES); IPR017930 (PROSITE_PROFILES); IPR017930 (PROSITE_PROFILES); IPR017930 (PROSITE_PROFILES); IPR009057 (SUPERFAMILY); IPR009057 (SUPERFAMILY); IPR009057 (SUPERFAMILY)	1.654	1.551	0.889	0.874	2.818	2.433	1.926	2.254	2.773	2.716	3.542	4.075	3.429	3.574	1	-1.67854	1.99115e-06	6.82757e-06	-0.590434	0.0378378	0.0605971	0.0609458	0.802898	0.866165	FALSE	FALSE	FALSE	FALSE	FALSE	FALSE
comp10027_c0_seq1		#N/A	-		no IPS match	48.625	46.364	88.207	115.58	10.462	7.603	11.227	11.768	10.288	9.047	13.17	12.427	70.734	48.653	3	3.39051	3.58116e-54	7.32313e-53	0.0606692	0.91789	0.966743	-2.26707	4.1877e-17	2.77392e-16	TRUE	FALSE	FALSE	FALSE	FALSE	FALSE
comp10028_c0_seq1		#N/A	-		no IPS match	22.501	23.942	16.834	20.753	11.449	11.715	14.808	15.823	10.541	11.496	16.507	10.704	16.987	13.219	#N/A	0.575615	0.00107895	0.00259764	0.278968	0.144228	0.199903	-0.190113	0.423358	0.512397	FALSE	FALSE	FALSE	FALSE	FALSE	FALSE
comp10029_c0_seq1	predicted protein	0	-		no IPS match	23.205	24.769	22.179	22.656	13.653	13.241	24.695	25.314	9.239	10.046	18.566	16.651	10.545	10.696	#N/A	0.617738	1.79315e-11	9.19103e-11	1.18208	4.19917e-24	3.47592e-23	0.678348	7.94381e-07	2.47946e-06	FALSE	FALSE	FALSE	FALSE	FALSE	FALSE
comp1003_c0_seq1		#N/A	-		no IPS match	0.398	0	0.562	0.553	0.329	1.311	4.234	4.136	0	1.791	4.84	4.479	0.682	0.698	4	-0.727928	1	1	1.92913	0.00639875	0.0119128	2.63678	4.95131e-05	0.000127305	FALSE	FALSE	TRUE	FALSE	FALSE	FALSE
comp10030_c0_seq1	u6 snrna phosphodiesterase-like	0	F:nuclease activity; P:U6 snRNA 3'-end processing	-	IPR027521 (PFAM); IPR027521 (PANTHER)	3.992	4.075	6.901	7.2	5.262	6.284	5.225	5.39	5.351	5.423	6.58	6.001	4.012	4.103	#N/A	0.154662	0.349919	0.458265	-0.212383	0.276837	0.353704	0.581742	0.00443466	0.00854828	FALSE	FALSE	FALSE	FALSE	FALSE	FALSE
comp10030_c0_seq2	u6 snrna phosphodiesterase-like	0	F:nuclease activity; P:U6 snRNA 3'-end processing	-	IPR027521 (PFAM); IPR027521 (PANTHER); IPR027521 (HAMAP)	3.042	3.144	3.633	4.333	5.609	4.587	3.998	3.567	4.742	4.757	4.613	5.373	3.937	3.616	#N/A	-0.461049	0.0334917	0.0602132	-0.510642	0.0201945	0.0342346	0.339918	0.134914	0.189729	FALSE	FALSE	FALSE	FALSE	FALSE	FALSE
comp10030_c0_seq3	upf0406 protein c16orf57 homolog	0	P:RNA splicing; P:nucleic acid phosphodiester bond hydrolysis; F:nuclease activity; P:photoperiodism, flowering; P:U6 snRNA 3'-end processing; P:mRNA processing; C:nucleus	EC:3.1	IPR027521 (PFAM); IPR027521 (PANTHER)	2.471	3.144	3.764	3.613	5.235	4.093	4.91	3.915	2.908	3.315	4.51	5.267	3.595	2.977	#N/A	-0.444195	0.0374867	0.0664945	0.325107	0.154506	0.212362	0.510321	0.0231972	0.0390742	FALSE	FALSE	FALSE	FALSE	FALSE	FALSE
comp10030_c0_seq4	u6 snrna phosphodiesterase-like	0	P:RNA splicing; P:nucleic acid phosphodiester bond hydrolysis; F:nuclease activity; P:photoperiodism, flowering; P:U6 snRNA 3'-end processing; P:mRNA processing; C:nucleus	EC:3.1	IPR027521 (PFAM); IPR027521 (PANTHER)	1.644	1.562	1.712	2.443	1.778	2.083	2.207	2.382	1.648	1.783	2.399	2.607	1.615	1.379	#N/A	-0.0238957	1	1	0.220491	0.416451	0.502838	0.67896	0.0157765	0.0275189	FALSE	FALSE	FALSE	FALSE	FALSE	FALSE
comp10031_c0_seq1	non-specific lipid-transfer protein	#N/A	F:lipid binding; P:lipid transport; C:extracellular space	-	IPR014760 (PROSITE_PROFILES)	7.361	6.547	1.372	1.929	3.476	3.483	1.036	1.626	4.446	3.657	0.257	0.468	0.241	1.093	1	-1.18869	0.00204969	0.00470876	-1.80499	2.88341e-06	8.17973e-06	-0.912317	0.367241	0.45459	FALSE	FALSE	FALSE	FALSE	FALSE	FALSE
comp10032_c0_seq1	uncharacterized loc101215265	0	P:methylation; F:methyltransferase activity	-	Coil (COILS); IPR004159 (PFAM); G3DSA:3.40.50.150 (GENE3D); PTHR31106 (PANTHER); TRANSMEMBRANE (PHOBIUS); NON_CYTOPLASMIC_DOMAIN (PHOBIUS); CYTOPLASMIC_DOMAIN (PHOBIUS); SSF53335 (SUPERFAMILY); TMhelix (TMHMM)	11.557	12.886	4.195	3.626	7.662	8.797	8.547	8.992	6.433	6.656	6.827	7.246	5.019	4.322	#N/A	-1.20113	1.21426e-14	7.5294e-14	0.229624	0.108105	0.155837	0.534101	0.00158918	0.00330469	FALSE	FALSE	FALSE	FALSE	FALSE	FALSE
comp10033_c0_seq1	evolutionarily conserved c-terminal region isoform 2	0	-		Coil (COILS)	49.064	45.722	53.664	46.07	21.449	22.998	75.346	71.401	19.459	20.034	85.2	81.788	15.672	15.287	5	1.0402	3.42289e-23	3.13105e-22	1.70421	2.89578e-48	5.22522e-47	2.37738	5.84247e-71	2.36582e-69	FALSE	FALSE	TRUE	FALSE	FALSE	FALSE
comp10034_c0_seq1	sulfiredoxin isoform 1	K12260	F:oxidoreductase activity, acting on a sulfur group of donors	-	no IPS match	50.31	55.92	54.292	52.023	50.097	43.932	16.869	23.153	46.02	44.017	12.933	14.491	33.141	32.996	#N/A	0.0607266	0.524575	0.632397	-1.37117	6.18783e-23	4.87229e-22	-1.32746	3.49409e-21	2.90766e-20	FALSE	FALSE	FALSE	FALSE	FALSE	FALSE
comp10035_c0_seq1	calcium ion binding	#N/A	F:calcium ion binding; C:integral component of membrane; C:membrane; P:transmembrane transport		no IPS match	5.237	4.685	3.738	4.012	3.111	3.061	2.995	3.067	2.747	3.315	1.493	1.543	5.393	4.314	#N/A	0.210513	0.373035	0.48414	-0.19261	0.478918	0.567443	-1.72567	7.82111e-10	3.19128e-09	FALSE	FALSE	FALSE	FALSE	FALSE	FALSE
comp10035_c0_seq2	calcium ion binding	#N/A	F:calcium ion binding; C:integral component of membrane; C:membrane; P:transmembrane transport		no IPS match	3.165	4.364	2.104	3.42	2.569	2.72	2.714	2.056	2.232	2.241	1.812	1.883	4.203	4.297	#N/A	-0.0621449	0.864818	0.934156	-0.0788565	0.788422	0.853981	-1.25331	8.82881e-06	2.46315e-05	FALSE	FALSE	FALSE	FALSE	FALSE	FALSE
comp10036_c0_seq1	photosystem ii reaction center family protein isoform 1	0	P:response to red or far red light; P:gene expression; P:heterocycle biosynthetic process; C:thylakoid lumen; P:organic cyclic compound biosynthetic process; P:cellular carbohydrate metabolic process; P:cellular nitrogen compound biosynthetic process; P:cellular macromolecule biosynthetic process; P:ncRNA metabolic process; P:cofactor metabolic process; P:single-organism carbohydrate metabolic pr…	-	IPR002683 (PFAM); IPR016123 (G3DSA:3.40.1000.GENE3D); IPR016123 (SUPERFAMILY)	3.144	3.237	3.019	3.06	3.733	4.399	1.475	1.231	6.154	4.64	0.535	0.851	3.77	2.918	1	-0.55324	0.0118691	0.0236031	-2.16191	8.14308e-16	4.55783e-15	-2.34238	5.43106e-12	2.61043e-11	FALSE	FALSE	FALSE	FALSE	FALSE	FALSE
comp10036_c0_seq2	photosystem ii reaction center family protein isoform 1	0	P:pentose-phosphate shunt; P:response to far red light; P:starch biosynthetic process; P:response to red light; P:chloroplast relocation; P:photosynthesis; P:maltose metabolic process; F:calcium ion binding; P:chlorophyll biosynthetic process; C:photosystem II oxygen evolving complex; P:response to blue light; C:extrinsic component of membrane; C:chloroplast thylakoid lumen; P:transcription from …	-	IPR002683 (PFAM); IPR016123 (G3DSA:3.40.1000.GENE3D); IPR016123 (SUPERFAMILY)	4.543	5.73	3.62	4.23	5.884	5.916	2.038	1.324	7.709	6.514	0.731	0.809	4.852	4.129	1	-0.707714	6.84716e-05	0.000196587	-2.23526	1.72388e-22	1.33058e-21	-2.59531	7.95702e-19	5.84083e-18	FALSE	FALSE	FALSE	FALSE	FALSE	FALSE
comp10037_c0_seq1	wcrkc thioredoxin 1 isoform 1	0	F:electron carrier activity; P:cell redox homeostasis; P:glycerol ether metabolic process; F:protein disulfide oxidoreductase activity	-	IPR013766 (PFAM); IPR012336 (G3DSA:3.40.30.GENE3D); PTHR10438:SF217 (PANTHER); IPR005746 (PANTHER); IPR012336 (PROSITE_PROFILES); IPR012336 (SUPERFAMILY)	6.901	9.029	3.463	3.407	5.76	4.865	16.903	13.546	9.045	8.405	7.445	8.044	6.234	7.139	4	-0.73542	0.000737818	0.00182461	0.622719	0.000125117	0.000296363	0.154635	0.418064	0.506825	FALSE	FALSE	FALSE	FALSE	FALSE	FALSE
comp10037_c0_seq2	wcrkc thioredoxin 1 isoform 1	0	P:cell redox homeostasis; F:protein disulfide oxidoreductase activity; P:glycerol ether metabolic process		IPR013766 (PFAM); IPR012336 (G3DSA:3.40.30.GENE3D); IPR005746 (PANTHER); PTHR10438:SF217 (PANTHER); IPR012336 (SUPERFAMILY)	10.842	13.217	3.424	3.279	6.364	5.808	21.227	19.448	10.846	9.288	8.629	8.735	9.105	8.905	4	-0.972505	4.54954e-07	1.66102e-06	0.830098	1.16977e-09	4.4353e-09	-0.105607	0.523253	0.609662	FALSE	FALSE	FALSE	FALSE	FALSE	FALSE
comp10038_c0_seq1		#N/A	-		no IPS match	3.951	6.133	2.431	2.057	5.351	5.377	4.212	4.821	5.266	5.006	4.86	8.906	5.909	5.609	#N/A	-1.36722	0.00109272	0.00262733	-0.38066	0.334059	0.417175	0.173282	0.627098	0.709074	FALSE	FALSE	FALSE	FALSE	FALSE	FALSE
comp10039_c0_seq1	receptor-like protein kinase	0	P:signal transduction; P:protein phosphorylation; F:ATP binding; F:protein serine/threonine kinase activity	-	IPR001480 (SMART); IPR002290 (SMART); IPR013320 (G3DSA:2.60.120.GENE3D); IPR000719 (PFAM); G3DSA:3.30.200.20 (GENE3D); G3DSA:1.10.510.10 (GENE3D); IPR001480 (G3DSA:2.90.10.GENE3D); IPR001480 (PFAM); IPR001480 (G3DSA:2.90.10.GENE3D); PTHR24420 (PANTHER); IPR017441 (PROSITE_PATTERNS); IPR008271 (PROSITE_PATTERNS); NON_CYTOPLASMIC_DOMAIN (PHOBIUS); SIGNAL_PEPTIDE (PHOBIUS); CYTOPLASMIC_DOMAIN (PHOBI…	111.298	115.304	43.757	42.148	86.186	90.233	11.768	11.594	125.379	131.801	4.902	4.682	89.078	78.067	3	-1.16015	8.89342e-81	2.67779e-79	-3.64946	9.77273e-268	4.5776e-265	-4.17594	3.99831e-194	1.27695e-191	FALSE	FALSE	FALSE	FALSE	FALSE	FALSE
comp1004_c0_seq1	kinesin 1	K10405	F:microtubule binding; F:minus-end-directed microtubule motor activity; P:anastral spindle assembly involved in male meiosis; C:spindle microtubule; F:ATP binding; P:microtubule-based movement; C:kinesin complex; C:phragmoplast; C:nucleus	EC:3.6.4.5	Coil (COILS); IPR001752 (SMART); IPR001752 (G3DSA:3.40.850.GENE3D); IPR001752 (PFAM); IPR027640 (PANTHER); PTHR24115:SF51 (PANTHER); IPR001752 (PROSITE_PROFILES); IPR027417 (SUPERFAMILY)	0.898	0.641	0.64	1.041	0.88	1.086	1.926	0.976	1.234	1.808	1.267	1.011	1.024	0.521	#N/A	-0.360029	0.690062	0.785554	-0.222456	0.666343	0.744149	0.503744	0.453052	0.543761	FALSE	FALSE	FALSE	FALSE	FALSE	FALSE
comp10040_c0_seq1		#N/A	-		no IPS match	4.339	2.947	1.059	2.289	2.373	2.074	2.714	2.928	1.598	2.141	1.689	0.841	2.688	3.397	#N/A	-0.515513	0.28796	0.389194	0.388278	0.395475	0.480366	-1.26742	0.00294257	0.0058614	FALSE	FALSE	FALSE	FALSE	FALSE	FALSE
comp10041_c0_seq1	probable pectate lyase 4-like	K01728	F:pectate lyase activity	EC:4.2.2.2	IPR018082 (PRINTS); IPR002022 (SMART); IPR002022 (PFAM); IPR012334 (G3DSA:2.160.20.GENE3D); PTHR31683 (PANTHER); PTHR31683:SF0 (PANTHER); IPR011050 (SUPERFAMILY)	2.644	3.361	2.157	2.019	7.689	8.779	4.639	4.449	11.209	9.555	5.602	5.969	4.303	3.355	1	-2.10434	1.80417e-19	1.42276e-18	-1.37422	8.07474e-13	3.78726e-12	0.535608	0.0225679	0.0381217	FALSE	FALSE	FALSE	FALSE	FALSE	FALSE
comp10042_c0_seq1	auxin response factor 8-like	#N/A	P:regulation of transcription, DNA-templated; F:DNA binding; F:protein dimerization activity; P:auxin-activated signaling pathway; C:nucleus	-	PTHR31384 (PANTHER)	5.513	6.557	8.521	8.962	12.009	13.214	7.162	4.38	10.82	13.445	8.454	9.395	12.068	14.219	#N/A	-0.656019	0.000301796	0.00079354	-1.2349	9.99108e-08	3.2382e-07	-0.615578	0.00225835	0.00458887	FALSE	FALSE	FALSE	FALSE	FALSE	FALSE
comp10043_c0_seq1	ribonuclease p protein subunit p25-like	0	F:nucleic acid binding	-	G3DSA:3.30.110.20 (GENE3D); IPR002775 (PFAM); PTHR13516 (PANTHER); SSF82704 (SUPERFAMILY)	18.417	20.881	12.468	8.898	11.858	10.709	11.227	11.327	7.49	9.496	21.655	19.184	8.023	10.351	#N/A	-0.195963	0.231881	0.324915	0.213708	0.223054	0.293932	1.1019	1.39752e-10	6.0509e-10	FALSE	FALSE	FALSE	FALSE	FALSE	FALSE
comp10044_c0_seq1	polynucleotidyl ribonuclease h-like superfamily protein	0	F:3'-5' exonuclease activity; F:nucleic acid binding; P:nucleobase-containing compound metabolic process		IPR002562 (PFAM); G3DSA:3.30.420.10 (GENE3D); PTHR13620 (PANTHER); PTHR13620:SF0 (PANTHER); IPR012337 (SUPERFAMILY)	4.921	4.22	1.529	1.157	2.436	2.478	2.849	2.614	3.221	2.382	0.391	0.66	5.277	5.911	1	-0.990023	0.00398542	0.00870528	-0.214221	0.446488	0.534133	-3.47328	1.09785e-23	1.03073e-22	FALSE	FALSE	FALSE	FALSE	FALSE	FALSE
comp10045_c0_seq1	PREDICTED: uncharacterized protein LOC100245862	K15032	-		no IPS match	14.139	11.562	4.692	4.745	5.707	5.934	5.856	4.624	4.886	4.915	5.468	6.373	5.193	5.054	#N/A	-0.425209	0.00368913	0.00811932	-0.0831904	0.625761	0.708036	0.147639	0.371354	0.459012	FALSE	FALSE	FALSE	FALSE	FALSE	FALSE
comp10045_c0_seq2		#N/A	-		no IPS match	2.368	0.807	0.667	0	1.582	0	1.013	0.616	1.167	2.491	0.886	1.064	0.408	0.832	#N/A	-1.09316	0.640262	0.739821	-1.28537	0.278056	0.355133	0.565802	1	1	FALSE	FALSE	FALSE	FALSE	FALSE	FALSE
comp10046_c0_seq1		#N/A	-		CYTOPLASMIC_DOMAIN (PHOBIUS); TRANSMEMBRANE (PHOBIUS); NON_CYTOPLASMIC_DOMAIN (PHOBIUS); TMhelix (TMHMM)	1.531	0.217	2.157	3.909	2.133	1.688	2.725	3.996	1.682	3.265	7.919	12.395	2.189	2.909	4	0.559809	0.335103	0.442125	0.211149	0.68501	0.761964	1.91216	2.8627e-07	9.33196e-07	FALSE	FALSE	FALSE	FALSE	FALSE	FALSE
comp10047_c0_seq1		#N/A	-		no IPS match	9.494	5.14	5.28	9.026	5.84	5.278	7.995	8.144	5.951	4.882	7.507	9.576	6.408	6.996	#N/A	0.250516	0.511924	0.619896	0.388113	0.238747	0.31157	0.282894	0.339475	0.424872	FALSE	FALSE	FALSE	FALSE	FALSE	FALSE
comp10048_c0_seq1	cell wall integrity and stress response component 1	#N/A	-		IPR006514 (TIGRFAM); IPR021148 (PFAM); PTHR31444:SF1 (PANTHER); PTHR31444 (PANTHER); CYTOPLASMIC_DOMAIN (PHOBIUS); NON_CYTOPLASMIC_DOMAIN (PHOBIUS); TRANSMEMBRANE (PHOBIUS); TMhelix (TMHMM)	5.717	5.75	11.083	11.508	0.622	1.257	3.356	2.707	0.955	0.683	0.855	0.564	1.065	0.799	5	3.39817	2.71528e-49	5.02747e-48	1.70924	1.32964e-06	3.90021e-06	-0.417484	0.457582	0.547882	TRUE	FALSE	FALSE	FALSE	FALSE	FALSE
comp10049_c0_seq1	cysteine-rich rlk isoform 2	K04733	F:transferase activity, transferring phosphorus-containing groups	-	no IPS match	3.195	4.054	32.217	29.83	1.067	1.607	9.538	8.33	2.308	2.116	0.844	2.022	2.955	2.455	5	4.36916	1.05801e-103	4.0816e-102	1.82878	3.15357e-12	1.42384e-11	-1.01591	0.0175646	0.0303688	TRUE	FALSE	FALSE	FALSE	FALSE	FALSE
comp1005_c0_seq1	jojoba acyl reductase-related male sterility protein	K13356	F:fatty-acyl-CoA reductase (alcohol-forming) activity	-	no IPS match	10.975	10.435	2.287	2.7	9.431	8.402	0.146	0.964	8.487	9.855	0.257	0.266	9.671	9.922	6	-1.95077	1.23715e-31	1.49988e-30	-4.31923	1.55266e-59	3.72883e-58	-5.25316	4.27903e-78	2.03782e-76	FALSE	FALSE	FALSE	FALSE	FALSE	FALSE
comp10050_c0_seq1	predicted protein	0	P:chlorophyll catabolic process	-	IPR009631 (PFAM); TRANSMEMBRANE (PHOBIUS); TRANSMEMBRANE (PHOBIUS); CYTOPLASMIC_DOMAIN (PHOBIUS); NON_CYTOPLASMIC_DOMAIN (PHOBIUS); CYTOPLASMIC_DOMAIN (PHOBIUS); NON_CYTOPLASMIC_DOMAIN (PHOBIUS); TRANSMEMBRANE (PHOBIUS); TMhelix (TMHMM); TMhelix (TMHMM); TMhelix (TMHMM)	9.28	10.197	3.908	4.166	8.782	8.097	5.371	6.761	14.878	11.754	2.811	6.341	14.681	16.675	1	-1.1782	5.26864e-11	2.62195e-10	-1.33097	3.88269e-13	1.85672e-12	-1.85619	1.64298e-13	8.69953e-13	FALSE	FALSE	FALSE	FALSE	FALSE	FALSE
comp10051_c0_seq1		#N/A	-		no IPS match	0.174	0.3	0	0.476	0.293	0.117	6.644	9.48	0.997	0.133	6.982	5.075	1.481	0.757	4	0.195139	1	1	3.63491	1.44487e-15	7.96141e-15	2.36705	5.86827e-09	2.22501e-08	FALSE	TRUE	TRUE	FALSE	FALSE	FALSE
comp10052_c0_seq1	enoyl-acp reductase	0	F:oxidoreductase activity; C:chloroplast	-	no IPS match	11.853	15.172	13.945	15.301	10.355	10.583	1.633	2.904	10.651	14.678	5.241	6.288	10.137	11.461	1	0.358723	0.035137	0.062808	-2.69777	8.6695e-20	5.9243e-19	-0.966622	2.47369e-05	6.57801e-05	FALSE	FALSE	FALSE	FALSE	FALSE	FALSE
comp10053_c0_seq1	#NAME?	0	F:glucan endo-1,3-beta-D-glucosidase activity; P:carbohydrate metabolic process	EC:3.2.1.39	IPR013781 (G3DSA:3.20.20.GENE3D); IPR000490 (PFAM); PTHR32227 (PANTHER); PTHR32227:SF33 (PANTHER); IPR000490 (PROSITE_PATTERNS); SIGNAL_PEPTIDE_N_REGION (PHOBIUS); SIGNAL_PEPTIDE_H_REGION (PHOBIUS); SIGNAL_PEPTIDE (PHOBIUS); NON_CYTOPLASMIC_DOMAIN (PHOBIUS); SIGNAL_PEPTIDE_C_REGION (PHOBIUS); SignalP-noTM (SIGNALP_EUK); SignalP-TM (SIGNALP_GRAM_POSITIVE); IPR017853 (SUPERFAMILY)	34.108	45.029	86.378	77.366	31.697	27.361	146.886	175.655	52.208	46.558	105.341	73.096	179.778	136.886	4	1.35421	4.36301e-52	8.54163e-51	1.5153	1.60689e-39	2.28197e-38	-0.877129	2.04657e-06	6.11666e-06	FALSE	FALSE	FALSE	FALSE	FALSE	FALSE
comp10054_c0_seq1	protein argonaute 10-like	#N/A	P:translational initiation; P:stem cell maintenance; P:miRNA metabolic process; P:leaf development; F:translation initiation factor activity	-	no IPS match	0.755	0.321	0	0.257	0.16	0	0.608	0	0.93	0.566	0.175	0	0.325	0.496	#N/A	0.644623	1	1	-1.29208	0.159697	0.21879	-1.90291	0.221425	0.293908	FALSE	FALSE	FALSE	FALSE	FALSE	FALSE
comp10054_c0_seq2	protein argonaute 10-like	#N/A	P:translational initiation; F:translation initiation factor activity	-	no IPS match	0.347	2.379	1.464	1.684	6.382	8.375	1.115	0.232	7.135	10.063	1.473	1.958	4.761	2.43	1	-2.34576	2.56503e-10	1.21495e-09	-3.74867	5.45297e-18	3.42143e-17	-1.13078	0.0179604	0.030983	FALSE	FALSE	FALSE	FALSE	FALSE	FALSE
comp10054_c0_seq3	protein argonaute 10-like	#N/A	P:translational initiation; P:stem cell maintenance; P:miRNA metabolic process; P:leaf development; F:translation initiation factor activity	-	no IPS match	0.214	0	0	0.309	0.187	0.287	0	0	0.178	0.167	0	0	1.124	0.765	#N/A	-0.686035	1	1	-3.00928	0.501402	0.588395	-5.26713	0.00408244	0.007928	FALSE	FALSE	FALSE	FALSE	TRUE	FALSE
comp10055_c0_seq1	protein time for coffee-like	#N/A	-		no IPS match	3.471	2.968	15.187	16.587	11.573	13.725	16.024	16.578	9.172	9.563	21.336	25.621	14.498	8.426	5	0.193499	0.462651	0.575535	0.604245	0.0267275	0.0441295	0.967978	0.000434515	0.000985305	FALSE	FALSE	FALSE	FALSE	FALSE	FALSE
comp10056_c0_seq1		#N/A	-		CYTOPLASMIC_DOMAIN (PHOBIUS); TRANSMEMBRANE (PHOBIUS); NON_CYTOPLASMIC_DOMAIN (PHOBIUS); TMhelix (TMHMM)	3.512	3.785	12.024	12.292	4.204	3.42	21.305	18.1	2.375	2.291	16.754	20.801	3.912	3.868	5	1.56444	3.63931e-12	1.95133e-11	2.88579	6.6084e-33	7.61268e-32	2.20375	1.2146e-21	1.03186e-20	FALSE	TRUE	TRUE	FALSE	FALSE	FALSE
comp10057_c0_seq1	---NA---	#N/A	-		TRANSMEMBRANE (PHOBIUS); NON_CYTOPLASMIC_DOMAIN (PHOBIUS); CYTOPLASMIC_DOMAIN (PHOBIUS); TMhelix (TMHMM)	29.402	30.095	14.272	12.202	24.4	25.53	23.242	22.038	26.645	27.698	24.744	23.62	24.569	23.2	#N/A	-1.03903	3.35909e-11	1.69152e-10	-0.450209	0.00197006	0.00397384	-0.0336865	0.831867	0.89136	FALSE	FALSE	FALSE	FALSE	FALSE	FALSE
comp10058_c0_seq1	---NA---	#N/A	-		CYTOPLASMIC_DOMAIN (PHOBIUS); TRANSMEMBRANE (PHOBIUS); NON_CYTOPLASMIC_DOMAIN (PHOBIUS); TMhelix (TMHMM)	5.829	4.158	4.104	3.369	3.244	4.803	8.288	3.799	5.182	4.015	1.37	7.661	2.488	4.246	#N/A	-0.257565	0.860065	0.930083	0.25216	0.689417	0.765603	0.309519	0.706891	0.781289	FALSE	FALSE	FALSE	FALSE	FALSE	FALSE
comp10059_c0_seq1	seuss transcriptional co-regulator isoform 1	0	P:single-organism process	-	Coil (COILS); Coil (COILS)	3.073	2.989	5.894	5.22	9.902	10.934	1.914	1.522	14.176	14.486	2.142	2.809	13.266	12.773	1	-1.03385	2.52471e-13	1.44965e-12	-3.22878	4.47502e-72	1.41614e-70	-2.46276	1.59706e-41	2.9717e-40	FALSE	FALSE	FALSE	FALSE	FALSE	FALSE
comp1006_c0_seq1	shikimate chloroplast	K00891	F:kinase activity	-	no IPS match	5.86	7.033	2.758	1.08	7.449	7.307	1.182	1.359	4.015	7.939	0.546	0.809	5.909	7.744	6	-2.06269	7.82117e-20	6.26521e-19	-2.42606	1.52218e-11	6.57816e-11	-3.38918	5.88787e-28	6.70634e-27	FALSE	FALSE	FALSE	FALSE	FALSE	FALSE
comp1006_c0_seq2	shikimate chloroplastic	#N/A	-		no IPS match	2.052	1.758	1.647	1.633	1.467	2.127	0.935	0	1.446	2.866	0	0.33	2.006	3.33	#N/A	-0.279035	0.838832	0.911618	-2.19415	0.00568208	0.0106789	-3.91563	4.38324e-05	0.000113318	FALSE	FALSE	FALSE	FALSE	FALSE	FALSE
comp10060_c0_seq1	g-type lectin s-receptor-like serine threonine-protein kinase at4g27290-like	0	F:kinase activity; P:recognition of pollen; F:protein binding	-	IPR003609 (SMART); IPR013320 (G3DSA:2.60.120.GENE3D); IPR000858 (PFAM); IPR013227 (PFAM); PTHR11795 (PANTHER); PTHR11795:SF346 (PANTHER); CYTOPLASMIC_DOMAIN (PHOBIUS); NON_CYTOPLASMIC_DOMAIN (PHOBIUS); TRANSMEMBRANE (PHOBIUS); IPR003609 (PROSITE_PROFILES); IPR000742 (PROSITE_PROFILES); TMhelix (TMHMM)	5.39	5.295	7.031	6.609	10.587	9.677	8.119	6.413	10.093	10.729	5.056	3.841	7.798	7.417	#N/A	-0.685776	1.46621e-05	4.56603e-05	-0.69659	4.21156e-05	0.000105297	-0.81169	9.7696e-05	0.000241861	FALSE	FALSE	FALSE	FALSE	FALSE	FALSE
comp10061_c0_seq1	Uncharacterized protein TCM_030219	#N/A	-		IPR007608 (PFAM)	3.012	3.227	0.98	0.399	7.395	7.415	0.8	1.208	10.753	12.537	0.927	0.33	5.501	4.961	6	-3.53452	8.57037e-44	1.42807e-42	-3.74241	1.4275e-59	3.43551e-58	-3.04728	9.44826e-25	9.3309e-24	FALSE	FALSE	FALSE	FALSE	FALSE	FALSE
comp10064_c0_seq1	probable monodehydroascorbate cytoplasmic isoform 2-like	#N/A	P:response to inorganic substance; C:intracellular membrane-bounded organelle; P:single-organism metabolic process; F:oxidoreductase activity; C:intracellular organelle part; C:cytoplasmic part; P:cellular metabolic process	-	G3DSA:3.50.50.60 (GENE3D); PTHR22912 (PANTHER); PTHR22912:SF39 (PANTHER); SIGNAL_PEPTIDE_N_REGION (PHOBIUS); SIGNAL_PEPTIDE_H_REGION (PHOBIUS); SIGNAL_PEPTIDE (PHOBIUS); SIGNAL_PEPTIDE_C_REGION (PHOBIUS); NON_CYTOPLASMIC_DOMAIN (PHOBIUS); SSF51905 (SUPERFAMILY); TMhelix (TMHMM)	1.97	5.347	5.555	3.202	4.933	4.12	5.957	3.427	4.861	5.681	3.089	6.299	5.901	3.162	#N/A	-0.158224	0.788223	0.870529	-0.323287	0.411261	0.497227	-0.0406147	1	1	FALSE	FALSE	FALSE	FALSE	FALSE	FALSE
comp10065_c0_seq1		#N/A	-		no IPS match	24.787	19.671	14.403	13.269	10.435	11.553	18.434	15.126	8.96	10.771	18.36	16.662	11.086	8.947	#N/A	0.201303	0.347921	0.456088	0.581264	0.00844567	0.0153638	0.754109	0.000911638	0.00197071	FALSE	FALSE	FALSE	FALSE	FALSE	FALSE
comp10066_c0_seq1	map3k delta-1 protein	0	F:transferase activity, transferring phosphorus-containing groups; F:signal transducer activity; P:signal transduction; F:ATP binding	-	Coil (COILS); IPR000014 (SMART); IPR000014 (PFAM); G3DSA:3.30.450.20 (GENE3D); G3DSA:3.30.200.20 (GENE3D); IPR000014 (TIGRFAM); PTHR24423 (PANTHER); IPR017441 (PROSITE_PATTERNS); IPR000014 (PROSITE_PROFILES); IPR011009 (SUPERFAMILY); IPR000014 (SUPERFAMILY)	1.317	1.396	0.745	0.656	3.209	2.953	0.282	0.279	2.815	2.382	0	0.117	4.736	5.667	1	-2.24279	3.82184e-14	2.30712e-13	-3.37606	4.53124e-18	2.85543e-17	-6.48318	1.40719e-43	2.77264e-42	FALSE	FALSE	FALSE	FALSE	FALSE	FALSE
comp10067_c0_seq1		#N/A	-		no IPS match	4.533	3.878	12.468	8.859	11.68	12.899	10.54	12.616	14.54	12.695	28.987	21.588	7.574	8.459	4	-0.334231	0.134739	0.204638	-0.430449	0.0440773	0.0694959	1.61138	5.84218e-12	2.8016e-11	FALSE	FALSE	FALSE	FALSE	FALSE	FALSE
comp10068_c0_seq1	PREDICTED: uncharacterized protein C6G9.01c-like isoform 1	0	-		IPR013885 (PFAM)	2.644	2.896	1.856	0.913	1.858	1.311	2.556	1.94	1.15	2.049	1.39	2.139	2.397	1.951	#N/A	-0.289718	0.520356	0.628418	0.299875	0.430538	0.517587	-0.375463	0.286509	0.366211	FALSE	FALSE	FALSE	FALSE	FALSE	FALSE
comp10068_c0_seq10	PREDICTED: uncharacterized protein C6G9.01c-like isoform 1	0	-		no IPS match	1.838	1.934	1.49	1.376	1.236	1.212	3.232	3.59	1.099	1.325	2.049	2.309	1.149	0.984	#N/A	0.105359	0.815165	0.891888	1.2845	5.43511e-06	1.50069e-05	0.964772	0.00272035	0.00545325	FALSE	FALSE	FALSE	FALSE	FALSE	FALSE
comp10068_c0_seq2	PREDICTED: uncharacterized protein C6G9.01c-like isoform 1	0	-		IPR013885 (PFAM); SignalP-TM (SIGNALP_GRAM_POSITIVE)	2.756	3.992	1.634	2.212	1.236	1.113	3.953	2.207	1.564	0.8	1.493	2.266	0.907	1.572	#N/A	0.591071	0.17708	0.259452	1.22534	0.00469101	0.00893097	0.523806	0.250134	0.326434	FALSE	FALSE	FALSE	FALSE	FALSE	FALSE
comp10068_c0_seq3	PREDICTED: uncharacterized protein C6G9.01c-like isoform 1	0	-		no IPS match	2.797	3.02	2.588	2.559	1.653	1.409	4.549	3.927	1.09	0.991	2.688	2.734	1.631	1.219	#N/A	0.636173	0.0316922	0.0572754	1.83949	1.70006e-10	6.82444e-10	0.866088	0.00536972	0.0101909	FALSE	FALSE	FALSE	FALSE	FALSE	FALSE
comp10068_c0_seq4	hypothetical protein PRUPE_ppa017357mg	0	-		IPR013885 (PFAM)	10.25	10.89	7.502	9.682	5.564	5.341	17.826	18.321	4.632	4.857	13.953	14.566	4.644	4.843	#N/A	0.538032	0.00812981	0.0166619	1.73478	8.56581e-24	6.99848e-23	1.53028	1.51176e-15	9.13696e-15	FALSE	FALSE	FALSE	FALSE	FALSE	FALSE
comp10068_c0_seq5	PREDICTED: uncharacterized protein C6G9.01c-like isoform 1	0	-		IPR013885 (PFAM)	2.256	2.668	1.947	1.684	0.871	1.427	2.86	2.149	1.285	1.366	1.874	2.341	1.182	1.362	#N/A	0.499456	0.190496	0.275603	0.74243	0.0276482	0.0455198	0.656016	0.0763853	0.114499	FALSE	FALSE	FALSE	FALSE	FALSE	FALSE
comp10068_c0_seq6	hypothetical protein PRUPE_ppa017357mg	0	-		no IPS match	8.045	5.947	5.842	5.876	3.884	2.846	10.292	13.255	3.06	3.374	8.742	8.778	3.329	3.927	#N/A	0.699407	0.00195976	0.00451404	1.66569	4.26673e-16	2.43016e-15	1.21755	4.22899e-09	1.62405e-08	FALSE	FALSE	FALSE	FALSE	FALSE	FALSE
comp10068_c0_seq7	PREDICTED: uncharacterized protein C6G9.01c-like isoform 1	0	-		no IPS match	4.227	3.754	1.751	3.446	1.591	1.643	6.182	6.483	2.037	1.866	3.882	4.671	1.49	1.951	#N/A	0.56398	0.112022	0.174831	1.50168	2.25725e-10	8.99239e-10	1.24802	8.11432e-06	2.2738e-05	FALSE	FALSE	FALSE	FALSE	FALSE	FALSE
comp10068_c0_seq8	PREDICTED: uncharacterized protein C6G9.01c-like isoform 1	0	-		IPR013885 (PFAM); SignalP-TM (SIGNALP_GRAM_POSITIVE)	2.889	3.671	1.686	2.353	2	1.777	2.556	5.46	1.801	1.799	2.44	2.585	1.964	1.749	#N/A	-0.0121001	1	1	0.930035	0.0107618	0.0192236	0.378402	0.279053	0.357804	FALSE	FALSE	FALSE	FALSE	FALSE	FALSE
comp10068_c0_seq9	PREDICTED: uncharacterized protein C6G9.01c-like isoform 1	0	-		no IPS match	3.134	2.679	2.209	2.289	1.236	1.373	3.435	3.973	1.927	1.374	2.77	3.532	1.115	1.068	#N/A	0.650507	0.0676187	0.112024	0.971367	0.00103813	0.00217911	1.45703	1.00927e-05	2.79739e-05	FALSE	FALSE	FALSE	FALSE	FALSE	FALSE
comp10069_c0_seq1		#N/A	-		no IPS match	9.443	6.981	10.56	10.415	2.916	3.411	2.759	3.88	1.699	1.358	3.038	2.766	3.537	3.052	5	1.59031	6.87189e-13	3.84164e-12	0.905634	0.0161083	0.0278031	-0.230946	0.518854	0.605147	FALSE	FALSE	FALSE	FALSE	FALSE	FALSE
comp1007_c0_seq1		#N/A	-		NON_CYTOPLASMIC_DOMAIN (PHOBIUS); TRANSMEMBRANE (PHOBIUS); CYTOPLASMIC_DOMAIN (PHOBIUS); TMhelix (TMHMM); TMhelix (TMHMM)	0.429	1.851	1.215	4.205	2.16	2.28	3.221	1.685	2.485	2.274	4.871	10.225	2.214	1.514	#N/A	0.161975	0.839524	0.912265	-0.0939032	1	1	1.90008	0.000789176	0.00172265	FALSE	FALSE	FALSE	FALSE	FALSE	FALSE
comp10070_c0_seq1	bidirectional sugar transporter sweet2a-like	K15382	P:carbohydrate transport; C:plasma membrane; C:integral component of membrane	-	IPR004316 (PFAM); PTHR10791 (PANTHER); CYTOPLASMIC_DOMAIN (PHOBIUS); TRANSMEMBRANE (PHOBIUS); TRANSMEMBRANE (PHOBIUS); CYTOPLASMIC_DOMAIN (PHOBIUS); NON_CYTOPLASMIC_DOMAIN (PHOBIUS); NON_CYTOPLASMIC_DOMAIN (PHOBIUS); CYTOPLASMIC_DOMAIN (PHOBIUS); TRANSMEMBRANE (PHOBIUS); TRANSMEMBRANE (PHOBIUS); TRANSMEMBRANE (PHOBIUS); TRANSMEMBRANE (PHOBIUS); CYTOPLASMIC_DOMAIN (PHOBIUS); NON_CYTOPLASMIC_DOMAIN…	7.555	8.46	1.581	0.926	1.547	1.4	0.845	0.697	0.93	0.85	0.247	0.149	1.415	1.043	1	-0.348046	0.338971	0.446429	-0.37196	0.417917	0.504371	-2.60383	2.17428e-06	6.47918e-06	FALSE	FALSE	FALSE	FALSE	FALSE	FALSE
comp10072_c0_seq1	conserved hypothetical protein	#N/A	P:anaerobic respiration	-	NON_CYTOPLASMIC_DOMAIN (PHOBIUS); TRANSMEMBRANE (PHOBIUS); CYTOPLASMIC_DOMAIN (PHOBIUS); TMhelix (TMHMM)	42.602	40.52	187.655	169.789	8.711	8.42	118.881	138.921	5.588	2.966	110.892	113.836	22.613	13.925	5	4.26247	0	0	4.73119	3.08098e-159	4.06094e-157	2.56421	2.67523e-44	5.37032e-43	TRUE	TRUE	TRUE	FALSE	FALSE	FALSE
comp10073_c0_seq1	3-ketodihydrosphingosine reductase-like	K04708	F:3-dehydrosphinganine reductase activity; F:protein kinase activity; P:protein phosphorylation; F:ATP binding; P:oxidation-reduction process	EC:1.1.1.102	CYTOPLASMIC_DOMAIN (PHOBIUS); NON_CYTOPLASMIC_DOMAIN (PHOBIUS); TRANSMEMBRANE (PHOBIUS); TMhelix (TMHMM)	18.723	18.998	9.201	9.862	20.249	22.343	6.79	7.505	20.702	18.743	16.259	13.289	20.074	19.105	#N/A	-1.28459	8.03078e-30	9.22979e-29	-1.65655	2.79932e-33	3.27263e-32	-0.454263	0.00160767	0.00333909	FALSE	FALSE	FALSE	FALSE	FALSE	FALSE
comp10074_c0_seq1	vacuolar h+-translocating inorganic pyrophosphatase	K01507	F:inorganic diphosphatase activity; C:membrane; F:hydrogen-translocating pyrophosphatase activity; P:proton transport	EC:3.6.1.1	no IPS match	301.257	367.672	377.309	354.558	431.595	449.407	251.195	264.586	424.178	475.773	428.264	385.205	359.906	335.879	#N/A	-0.389074	4.20674e-12	2.2454e-11	-0.993727	3.05168e-26	2.76647e-25	0.172196	0.121479	0.173802	FALSE	FALSE	FALSE	FALSE	FALSE	FALSE
comp10075_c0_seq1	pentatricopeptide repeat-containing protein at5g39710-like	0	P:embryo development ending in seed dormancy; C:mitochondrion; F:protein binding	-	IPR002885 (PFAM); IPR002885 (TIGRFAM); IPR002885 (PFAM); IPR011990 (G3DSA:1.25.40.GENE3D); PTHR24015 (PANTHER); PTHR24015:SF0 (PANTHER); IPR002885 (PROSITE_PROFILES); IPR002885 (PROSITE_PROFILES); IPR002885 (PROSITE_PROFILES); IPR002885 (PROSITE_PROFILES); IPR002885 (PROSITE_PROFILES); IPR002885 (PROSITE_PROFILES); IPR002885 (PROSITE_PROFILES); IPR002885 (PROSITE_PROFILES); IPR002885 (PROSITE_PRO…	2.552	3.02	3.267	3.304	3.849	3.878	4.121	4.554	3.838	4.223	3.872	3.745	4.136	4.658	#N/A	-0.355042	0.0140913	0.0275684	-0.0886112	0.58101	0.664724	-0.259256	0.108281	0.156832	FALSE	FALSE	FALSE	FALSE	FALSE	FALSE
comp10076_c0_seq1	cysteine-rich rlk	0	F:protein kinase activity; F:nucleotide binding	-	G3DSA:1.10.510.10 (GENE3D); PTHR24420 (PANTHER); IPR011009 (SUPERFAMILY)	23.307	23.28	9.894	10.531	7.875	5.853	7.094	4.821	2.883	4.307	0.175	0.213	8.065	6.307	1	0.472992	0.0533154	0.0912511	0.547897	0.108674	0.156586	-5.14445	1.02775e-18	7.51001e-18	FALSE	FALSE	FALSE	FALSE	FALSE	FALSE
comp10078_c0_seq1	nadh dehydrogenase	#N/A	C:mitochondrial respiratory chain complex I	-	NON_CYTOPLASMIC_DOMAIN (PHOBIUS); CYTOPLASMIC_DOMAIN (PHOBIUS); TRANSMEMBRANE (PHOBIUS); TMhelix (TMHMM)	178.861	194.349	202.842	197.845	210.602	203.608	152.359	148.738	243.861	203.741	77.92	78.096	226.635	235.907	#N/A	-0.168303	0.00725675	0.0150777	-0.761643	1.99548e-11	8.55957e-11	-1.62159	5.5186e-49	1.28538e-47	FALSE	FALSE	FALSE	FALSE	FALSE	FALSE
comp10079_c0_seq1	PREDICTED: uncharacterized protein LOC101292482	0	F:zinc ion binding		IPR018289 (PFAM); PTHR31973 (PANTHER); PTHR31973:SF0 (PANTHER)	14.425	15.286	11.933	15.7	14.275	13.734	6.34	7.365	11.361	16.885	5.447	3.692	16.787	14.959	#N/A	-0.137053	0.449678	0.563868	-1.24182	4.30694e-07	1.32256e-06	-1.82604	5.61686e-15	3.28657e-14	FALSE	FALSE	FALSE	FALSE	FALSE	FALSE
comp1008_c0_seq1	cytochrome p450	0	F:heme binding; F:oxidoreductase activity, acting on paired donors, with incorporation or reduction of molecular oxygen; F:monooxygenase activity; F:iron ion binding; F:electron carrier activity; P:oxidation-reduction process	-	IPR002401 (PRINTS); IPR001128 (PRINTS); IPR001128 (PFAM); IPR001128 (G3DSA:1.10.630.GENE3D); PTHR24286:SF7 (PANTHER); PTHR24286 (PANTHER); IPR017972 (PROSITE_PATTERNS); IPR001128 (SUPERFAMILY)	1.96	1.448	0.823	0.27	0.436	0.386	0.135	0.256	0.431	0.242	0	0.074	0.058	0.286	1	0.294177	0.728886	0.820246	-0.958216	0.248522	0.322869	-2.15122	0.145832	0.203237	FALSE	FALSE	FALSE	FALSE	FALSE	TRUE
comp1008_c0_seq2	cytochrome p450	#N/A	F:heme binding; F:oxidoreductase activity, acting on paired donors, with incorporation or reduction of molecular oxygen; F:monooxygenase activity; F:iron ion binding; F:electron carrier activity; P:oxidation-reduction process	-	no IPS match	2.634	0.869	0.288	0.283	0.507	0.539	0	0	0.499	0.308	0	0	0	0	#N/A	-0.942976	0.72657	0.819234	-4.21969	0.126112	0.177888				FALSE	FALSE	FALSE	FALSE	TRUE	FALSE
comp10080_c0_seq1	rgpr- isoform 2	0	P:COPII vesicle coating		no IPS match	4.798	4.416	8.953	11.174	10.515	12.271	10.112	8.608	9.561	11.996	20.275	25.568	13.133	16.893	4	-0.309256	0.0859751	0.138693	-0.388624	0.0448766	0.0706225	0.549678	0.00214124	0.00436722	FALSE	FALSE	FALSE	FALSE	FALSE	FALSE
comp10081_c0_seq1		#N/A	-		no IPS match	1.889	1.613	0.536	0	1.262	0.996	0.811	1.975	2.485	1.991	0.35	1.702	0.965	0.664	#N/A	-2.01208	0.289075	0.389441	-0.906776	0.268943	0.344822	0.187606	1	1	FALSE	FALSE	FALSE	TRUE	FALSE	FALSE
comp10082_c0_seq1	glycolipid transfer	0	P:Golgi organization; P:glycolipid transport; P:calcium ion transport; F:glycolipid binding; C:plasma membrane; F:glycolipid transporter activity; C:cytosol; P:response to salt stress	-	IPR014830 (G3DSA:1.10.3520.GENE3D); IPR014830 (PFAM); PTHR10219 (PANTHER); IPR014830 (SUPERFAMILY)	88.093	87.804	76.575	81.751	59.208	56.284	52.588	52.917	56.113	52.914	58.324	49.38	50.227	53.74	#N/A	0.335572	2.12325e-06	7.2582e-06	-0.237486	0.0154422	0.0267953	0.000128838	1	1	FALSE	FALSE	FALSE	FALSE	FALSE	FALSE
comp10083_c0_seq1	xanthine uracil permease family protein	#N/A	C:vacuole; C:plasmodesma; C:endoplasmic reticulum; C:cell wall; C:plasma membrane; P:transmembrane transport; F:transmembrane transporter activity	-	SIGNAL_PEPTIDE_N_REGION (PHOBIUS); SIGNAL_PEPTIDE_C_REGION (PHOBIUS); NON_CYTOPLASMIC_DOMAIN (PHOBIUS); SIGNAL_PEPTIDE (PHOBIUS); SIGNAL_PEPTIDE_H_REGION (PHOBIUS)	5.768	5.078	3.477	8.242	12.924	11.625	0.698	0.43	12.579	8.913	0.772	0.372	7.041	9.939	6	-1.17802	7.38822e-06	2.37986e-05	-4.34986	5.23367e-24	4.31774e-23	-3.85481	1.72754e-18	1.24498e-17	FALSE	FALSE	FALSE	FALSE	FALSE	FALSE
comp10083_c0_seq2	xanthine uracil permease family protein	#N/A	C:vacuole; C:plasmodesma; C:endoplasmic reticulum; C:cell wall; C:plasma membrane; P:transmembrane transport; F:transmembrane transporter activity	-	no IPS match	7.973	7.27	6.456	6.84	16.853	13.662	1.081	1.104	10.313	12.887	1.431	1.149	8.564	8.459	6	-1.30498	1.67807e-09	7.48803e-09	-3.57259	1.23919e-24	1.04779e-23	-2.74093	1.50215e-15	9.08379e-15	FALSE	FALSE	FALSE	FALSE	FALSE	FALSE
comp10084_c0_seq1		#N/A	-		CYTOPLASMIC_DOMAIN (PHOBIUS); NON_CYTOPLASMIC_DOMAIN (PHOBIUS); TRANSMEMBRANE (PHOBIUS); TMhelix (TMHMM)	59.845	57.295	33.445	32.171	40.657	40.53	23.535	26.581	41.472	36.178	26.783	21.971	39.275	39.723	#N/A	-0.42831	4.50247e-06	1.48704e-05	-0.82517	1.76789e-10	7.08719e-10	-0.743639	1.57727e-07	5.26742e-07	FALSE	FALSE	FALSE	FALSE	FALSE	FALSE
comp10085_c0_seq1	auxin response	0	F:binding; P:single-organism cellular process; P:response to auxin; P:regulation of cellular process; P:multicellular organismal development	-	IPR015300 (G3DSA:2.40.330.GENE3D); PTHR31384 (PANTHER); IPR015300 (SUPERFAMILY)	2.021	2.255	7.411	7.869	5.404	7.612	2.703	2.114	6.23	5.939	1.524	1.713	3.637	3.448	1	0.0899847	0.637903	0.737577	-1.50619	3.2766e-09	1.19974e-08	-1.18739	0.00022082	0.000521549	FALSE	FALSE	FALSE	FALSE	FALSE	FALSE
comp10086_c0_seq1	probable -trehalose-phosphate synthase	#N/A	F:trehalose-phosphatase activity; F:transferase activity, transferring glycosyl groups; P:trehalose biosynthetic process	EC:3.1.3.12	no IPS match	29.963	31.947	43.744	50.429	11.671	8.357	21.767	22.944	9.992	7.864	9.916	11.225	8.431	10.99	5	2.13063	5.48165e-58	1.18812e-56	1.13629	2.53119e-13	1.22427e-12	0.064585	0.749636	0.819798	TRUE	FALSE	FALSE	FALSE	FALSE	FALSE
comp10086_c0_seq2	---NA---	#N/A	-		no IPS match	16.845	20.219	15.631	16.304	8.204	6.903	8.986	11.478	8.174	5.181	3.831	6.043	5.46	7.03	#N/A	0.97078	9.54743e-09	4.03011e-08	0.422088	0.0879285	0.129164	-0.411071	0.148006	0.2057	FALSE	FALSE	FALSE	FALSE	FALSE	FALSE
comp10087_c0_seq1	methyltransferase-like protein	0	P:methylation; F:methyltransferase activity	-	IPR013216 (PFAM); G3DSA:3.40.50.150 (GENE3D); PTHR12176 (PANTHER); PTHR12176:SF9 (PANTHER); SSF53335 (SUPERFAMILY)	5.86	5.647	3.555	2.932	2.24	1.984	1.734	2.544	2.468	2.266	3.975	4.586	3.687	3.271	#N/A	0.503992	0.0780327	0.127181	-0.355587	0.26671	0.342331	0.236007	0.328509	0.412801	FALSE	FALSE	FALSE	FALSE	FALSE	FALSE
comp10087_c0_seq2	s-adenosyl-l-methionine-dependent methyltransferases superfamily protein isoform 1	0	P:methylation; F:methyltransferase activity	-	G3DSA:3.40.50.150 (GENE3D); IPR013216 (PFAM); PTHR12176:SF9 (PANTHER); PTHR12176 (PANTHER); SSF53335 (SUPERFAMILY)	5.38	4.395	4.784	3.446	1.52	2.127	2.556	1.731	2.384	1.991	3.964	3.362	2.622	2.75	#N/A	1.02218	0.000223184	0.000598026	-0.188034	0.544574	0.629496	0.402074	0.144968	0.202189	FALSE	FALSE	FALSE	FALSE	FALSE	FALSE
comp10087_c0_seq3	s-adenosyl-l-methionine-dependent methyltransferases superfamily protein isoform 1	0	P:metabolic process; F:methyltransferase activity	-	G3DSA:3.40.50.150 (GENE3D); IPR013216 (PFAM); PTHR12176 (PANTHER); PTHR12176:SF9 (PANTHER); SSF53335 (SUPERFAMILY)	5.584	5.037	3.359	3.832	2.862	2.361	2.624	3.892	2.697	2.574	5.808	4.203	2.613	3.977	#N/A	0.354387	0.166119	0.245527	0.0932102	0.731129	0.802615	0.562111	0.0399808	0.0639922	FALSE	FALSE	FALSE	FALSE	FALSE	FALSE
comp10088_c0_seq1	cytochrome c oxidase assembly protein cox11 family isoform 1	K02258	F:copper ion binding		IPR023471 (G3DSA:2.60.370.GENE3D); IPR007533 (PFAM); PTHR21320:SF0 (PANTHER); IPR007533 (PANTHER); NON_CYTOPLASMIC_DOMAIN (PHOBIUS); TRANSMEMBRANE (PHOBIUS); CYTOPLASMIC_DOMAIN (PHOBIUS); IPR007533 (HAMAP); IPR023471 (SUPERFAMILY); TMhelix (TMHMM)	33.598	33.322	24.257	25.124	19.715	19.372	26.947	27.15	17.98	18.401	28.369	26.706	21.672	23.662	#N/A	0.217186	0.0304145	0.0553236	0.381422	0.00113324	0.00236552	0.228825	0.0842278	0.124923	FALSE	FALSE	FALSE	FALSE	FALSE	FALSE
comp10089_c0_seq1	myb transcription factor myb75	0	P:response to oxygen-containing compound; P:response to organic substance; F:chromatin binding; F:DNA binding	-	IPR001005 (SMART); IPR001005 (PFAM); IPR009057 (G3DSA:1.10.10.GENE3D); IPR006447 (TIGRFAM); PTHR25040:SF70 (PANTHER); PTHR25040 (PANTHER); IPR017884 (PROSITE_PROFILES); IPR017930 (PROSITE_PROFILES); IPR009057 (SUPERFAMILY); IPR009057 (SUPERFAMILY)	8.443	9.132	2.13	3.304	15.182	16.329	2.083	1.626	23.652	28.006	0.659	0.362	34.456	32.105	6	-2.653	8.84591e-64	2.10622e-62	-3.97263	5.13588e-107	2.96422e-105	-6.0179	9.06424e-163	1.94088e-160	FALSE	FALSE	FALSE	FALSE	FALSE	FALSE
comp1009_c0_seq1	---NA---	#N/A	-		no IPS match	0	0.796	0	0	0	0	0	0	1.141	0	0	0	0.399	0.404	#N/A				-3.53918	0.261292	0.336307	-3.08784	0.501779	0.590785	FALSE	FALSE	FALSE	FALSE	TRUE	TRUE
comp10090_c0_seq1	ring u-box and traf-like domains isoform 2	#N/A	P:multicellular organismal development; P:protein ubiquitination; P:ubiquitin-dependent protein catabolic process; F:ubiquitin-protein transferase activity; C:nucleus; F:zinc ion binding; C:mitochondrion	EC:6.3.2.19	no IPS match	29.218	22.66	23.97	24.932	13.253	13.51	60.347	64.802	11.15	11.246	57.016	52.657	10.628	10.864	4	0.745744	1.66456e-05	5.14788e-05	2.28711	1.13808e-46	1.97801e-45	2.29778	3.61311e-37	5.79748e-36	FALSE	TRUE	TRUE	FALSE	FALSE	FALSE
comp10091_c0_seq1	acyl- n-acyltransferases-like protein	0	F:N-acetyltransferase activity; P:metabolic process	EC:2.3.1	IPR000182 (PFAM); IPR016181 (G3DSA:3.40.630.GENE3D); PTHR23091 (PANTHER); PTHR23091:SF18 (PANTHER); IPR000182 (PROSITE_PROFILES); IPR016181 (SUPERFAMILY)	8.729	8.708	3.62	2.083	7.44	6.867	7.466	7.412	5.503	5.573	7.136	8.161	8.489	6.954	#N/A	-1.44495	2.96993e-13	1.69671e-12	0.235207	0.158189	0.216908	-0.0746306	0.712456	0.786349	FALSE	FALSE	FALSE	FALSE	FALSE	FALSE
comp10091_c0_seq2	acyl- n-acyltransferases superfamily	0	F:N-acetyltransferase activity; P:metabolic process	EC:2.3.1	PTHR23091 (PANTHER); PTHR23091:SF18 (PANTHER)	9.852	9.008	3.058	3.562	6.827	6.939	7.421	7.691	6.12	6.064	8.145	7.278	8.331	7.543	#N/A	-1.17833	7.52427e-12	3.95447e-11	0.118243	0.479442	0.567969	-0.0902049	0.593734	0.678332	FALSE	FALSE	FALSE	FALSE	FALSE	FALSE
comp10091_c0_seq3	acyl- n-acyltransferases-like protein	0	F:N-acetyltransferase activity		IPR000182 (PFAM); IPR016181 (G3DSA:3.40.630.GENE3D); PTHR23091:SF18 (PANTHER); PTHR23091 (PANTHER); IPR000182 (PROSITE_PROFILES); IPR016181 (SUPERFAMILY)	7.156	6.071	2.47	2.803	8.142	5.79	8.603	8.818	5.985	4.99	10.009	6.597	7.565	7.963	#N/A	-1.50686	1.25546e-10	6.08257e-10	0.479578	0.0042859	0.0082112	0.0568299	0.832359	0.89177	FALSE	FALSE	FALSE	FALSE	FALSE	FALSE
comp10092_c0_seq1	knotted-like from	0	P:polarity specification of adaxial/abaxial axis; P:negative regulation of biological process; P:regulation of transcription, DNA-templated; P:meristem initiation; P:organ morphogenesis; P:xylem and phloem pattern formation; F:sequence-specific DNA binding; F:sequence-specific DNA binding transcription factor activity; P:flower morphogenesis; P:determination of bilateral symmetry; P:floral whorl …	-	IPR001356 (SMART); IPR005541 (PFAM); IPR005539 (PFAM); IPR009057 (G3DSA:1.10.10.GENE3D); IPR008422 (PFAM); PTHR11850 (PANTHER); IPR017970 (PROSITE_PATTERNS); IPR001356 (PROSITE_PROFILES); IPR005539 (PROSITE_PROFILES); IPR009057 (SUPERFAMILY)	8.81	7.994	4.548	5.092	6.667	6.131	1.678	2.277	6.239	5.906	2.049	1.724	6.342	6.147	1	-0.523876	0.00029631	0.000779621	-1.82437	4.41065e-21	3.19916e-20	-1.76887	3.51355e-19	2.62791e-18	FALSE	FALSE	FALSE	FALSE	FALSE	FALSE
comp10092_c0_seq2	knotted-like from	0	P:polarity specification of adaxial/abaxial axis; P:negative regulation of biological process; P:regulation of transcription, DNA-templated; P:meristem initiation; P:organ morphogenesis; P:xylem and phloem pattern formation; F:sequence-specific DNA binding; F:sequence-specific DNA binding transcription factor activity; P:flower morphogenesis; P:determination of bilateral symmetry; P:floral whorl …	-	IPR001356 (SMART); IPR005541 (PFAM); IPR005539 (PFAM); IPR009057 (G3DSA:1.10.10.GENE3D); IPR008422 (PFAM); PTHR11850 (PANTHER); IPR017970 (PROSITE_PATTERNS); IPR001356 (PROSITE_PROFILES); IPR005539 (PROSITE_PROFILES); IPR009057 (SUPERFAMILY)	5.176	4.437	2.718	2.379	3.813	4.327	0.878	1.08	4.573	3.974	1.555	1.426	3.862	4.095	1	-0.807975	0.000116386	0.0003243	-2.31714	5.15104e-18	3.23557e-17	-1.46103	3.36076e-09	1.30195e-08	FALSE	FALSE	FALSE	FALSE	FALSE	FALSE
comp10092_c0_seq3	knotted-like from	0	P:polarity specification of adaxial/abaxial axis; P:negative regulation of biological process; P:regulation of transcription, DNA-templated; P:meristem initiation; P:organ morphogenesis; P:xylem and phloem pattern formation; F:sequence-specific DNA binding; F:sequence-specific DNA binding transcription factor activity; P:flower morphogenesis; P:determination of bilateral symmetry; P:floral whorl …	-	IPR001356 (SMART); IPR005539 (PFAM); IPR005541 (PFAM); IPR005540 (PFAM); IPR009057 (G3DSA:1.10.10.GENE3D); IPR008422 (PFAM); PTHR11850 (PANTHER); IPR017970 (PROSITE_PATTERNS); IPR001356 (PROSITE_PROFILES); IPR005539 (PROSITE_PROFILES); IPR009057 (SUPERFAMILY)	7.391	6.329	3.163	4.102	5.92	5.7	1.577	1.382	6.171	4.981	1.225	1.138	5.26	4.65	1	-0.792553	1.87992e-05	5.78398e-05	-2.08316	1.824e-17	1.11749e-16	-2.11647	2.55446e-16	1.62085e-15	FALSE	FALSE	FALSE	FALSE	FALSE	FALSE
comp10092_c0_seq4	knotted-like from	0	P:polarity specification of adaxial/abaxial axis; P:negative regulation of biological process; P:regulation of transcription, DNA-templated; P:meristem initiation; P:organ morphogenesis; P:xylem and phloem pattern formation; F:sequence-specific DNA binding; F:sequence-specific DNA binding transcription factor activity; P:flower morphogenesis; P:determination of bilateral symmetry; P:floral whorl …	-	IPR001356 (SMART); IPR005541 (PFAM); IPR009057 (G3DSA:1.10.10.GENE3D); IPR005539 (PFAM); IPR005540 (PFAM); IPR008422 (PFAM); PTHR11850 (PANTHER); IPR017970 (PROSITE_PATTERNS); IPR001356 (PROSITE_PROFILES); IPR005539 (PROSITE_PROFILES); IPR009057 (SUPERFAMILY)	9.964	9.204	5.385	6.468	7.084	8.492	2.162	1.441	6.974	7.281	2.729	1.819	6.275	7.425	1	-0.522175	0.000523804	0.00132608	-2.14355	2.69653e-28	2.63593e-27	-1.62158	3.33046e-14	1.84649e-13	FALSE	FALSE	FALSE	FALSE	FALSE	FALSE
comp10093_c0_seq1	histone h3	K11253	C:nucleosome; F:DNA binding; P:nucleosome assembly; C:nucleus; F:protein heterodimerization activity	-	IPR000164 (SMART); IPR009072 (G3DSA:1.10.20.GENE3D); IPR007125 (PFAM); IPR000164 (PANTHER); SignalP-TM (SIGNALP_GRAM_POSITIVE); IPR009072 (SUPERFAMILY)	7.892	8.491	1.869	2.816	3.262	2.765	7.004	7.83	2.697	3.149	7.61	6.852	2.572	2.38	#N/A	-0.471444	0.0830962	0.134454	1.14154	6.425e-09	2.29878e-08	1.49364	7.38051e-12	3.51219e-11	FALSE	FALSE	FALSE	FALSE	FALSE	FALSE
comp10094_c0_seq1		#N/A	-		no IPS match	9.964	9.473	8.835	7.689	6.773	5.601	9.831	12.512	4.844	7.489	12.81	6.65	4.736	9.359	#N/A	0.308705	0.423916	0.536359	0.638018	0.0596355	0.0914863	0.438005	0.338256	0.423524	FALSE	FALSE	FALSE	FALSE	FALSE	FALSE
comp10095_c0_seq1	racemase and acting on amino acids and	0	F:metal ion binding; F:oxidoreductase activity; P:nitrogen compound metabolic process; P:single-organism metabolic process; F:racemase activity, acting on amino acids and derivatives	-	IPR001920 (G3DSA:3.40.50.GENE3D); IPR001920 (G3DSA:3.40.50.GENE3D); IPR015942 (PFAM); IPR001920 (SUPERFAMILY); IPR001920 (SUPERFAMILY)	4.482	5.295	1.202	1.389	1.938	2.136	0.079	0	0.888	1.741	0.072	0	0.924	0.673	1	-0.777648	0.025174	0.0466169	-4.78792	9.04085e-08	2.94149e-07	-4.10666	4.28842e-06	1.23918e-05	FALSE	FALSE	FALSE	FALSE	FALSE	FALSE
comp10095_c0_seq2	racemase and acting on amino acids and	#N/A	F:racemase activity, acting on amino acids and derivatives; F:electron carrier activity; F:monooxygenase activity; F:iron ion binding; F:heme binding; F:oxidoreductase activity, acting on paired donors, with incorporation or reduction of molecular oxygen; P:cellular amino acid metabolic process; C:chloroplast; P:oxidation-reduction process	-	SIGNAL_PEPTIDE_N_REGION (PHOBIUS); SIGNAL_PEPTIDE (PHOBIUS); NON_CYTOPLASMIC_DOMAIN (PHOBIUS); SIGNAL_PEPTIDE_C_REGION (PHOBIUS); SIGNAL_PEPTIDE_H_REGION (PHOBIUS); SignalP-noTM (SIGNALP_EUK)	2.307	2.224	0.614	0.604	1.209	0.575	0.158	0	0.355	0.65	0	0.16	0.366	0.505	1	-0.603105	0.398325	0.508822	-2.54133	0.0413141	0.0655239	-2.36667	0.0714197	0.107718	FALSE	FALSE	FALSE	FALSE	TRUE	TRUE
comp10096_c0_seq1	ribosomal protein	#N/A	C:ribosome; P:DNA-templated transcription, elongation; F:structural constituent of ribosome; P:ribosome biogenesis; P:translation	-	no IPS match	9.729	8.987	1.346	3.446	5.573	5.413	2.038	1.987	7.836	5.306	1.256	0.426	6.367	6.677	1	-1.30463	0.000434261	0.0011157	-1.87512	7.89494e-07	2.36677e-06	-2.91165	4.12899e-12	2.00075e-11	FALSE	FALSE	FALSE	FALSE	FALSE	FALSE
comp10097_c0_seq1	hypothetical protein PRUPE_ppa013917mg	#N/A	-		IPR007512 (PFAM); IPR007512 (PANTHER)	92.085	100.597	130.383	125.134	75.11	77.217	82.643	90.674	67.609	64.901	83.089	65.148	62.695	60.896	#N/A	0.623578	7.60793e-20	6.09612e-19	0.195173	0.0562223	0.0867077	0.212756	0.139905	0.196007	FALSE	FALSE	FALSE	FALSE	FALSE	FALSE
comp10099_c0_seq1	40s ribosomal protein s30	#N/A	C:nucleolus; F:structural constituent of ribosome; C:cytosolic small ribosomal subunit; P:translation; C:mitochondrion	-	no IPS match	103.57	112.894	106.466	98.826	49.279	49.695	71.563	78.057	49.156	41.468	82.008	85.342	53.873	51.689	#N/A	0.930554	1.37811e-39	2.08524e-38	0.532166	3.40931e-06	9.5986e-06	0.60955	2.01625e-08	7.31276e-08	FALSE	FALSE	FALSE	FALSE	FALSE	FALSE
comp10099_c0_seq2	40s ribosomal protein s30	#N/A	C:nucleolus; F:structural constituent of ribosome; C:cytosolic small ribosomal subunit; P:translation; C:mitochondrion	-	IPR006846 (PFAM); PTHR12650 (PANTHER)	170.572	177.057	167.122	153.138	81.164	80.179	115.851	116.093	88.616	71.273	124.206	132.03	90.717	92.648	#N/A	0.867827	9.56993e-33	1.1986e-31	0.347143	0.00421958	0.00809098	0.427296	8.02479e-05	0.000201034	FALSE	FALSE	FALSE	FALSE	FALSE	FALSE
comp101_c0_seq1	a g-specific adenine glycosylase	#N/A	F:hydrolase activity; P:base-excision repair; F:DNA binding	-	IPR013094 (PFAM); G3DSA:3.40.50.1820 (GENE3D); PTHR23024 (PANTHER); PTHR23024:SF10 (PANTHER); SSF53474 (SUPERFAMILY)	8.708	5.564	0.588	1.35	1.387	1.275	2.511	3.067	1.699	1.666	0.649	1.096	2.838	2.296	3	-0.567441	0.393697	0.503613	0.52038	0.186268	0.250644	-1.62937	0.000333231	0.000767528	FALSE	FALSE	FALSE	FALSE	FALSE	FALSE
comp1010_c0_seq1	wd repeat-containing protein 44-like	0	F:protein binding		IPR020472 (PRINTS); IPR001680 (SMART); IPR015943 (G3DSA:2.130.10.GENE3D); IPR001680 (PFAM); PTHR14221:SF0 (PANTHER); PTHR14221 (PANTHER); IPR001680 (PROSITE_PROFILES); IPR001680 (PROSITE_PROFILES); IPR001680 (PROSITE_PROFILES); IPR017986 (PROSITE_PROFILES); IPR017986 (SUPERFAMILY)	0.133	0.207	0.144	0.09	0.516	0.404	0.259	0.221	0.228	0.183	0.031	0	0.117	0.118	1	-2.0064	0.000753971	0.00186139	0.0673473	1	1	-2.5529	0.039085	0.0627681	FALSE	FALSE	FALSE	FALSE	FALSE	TRUE
comp10100_c0_seq1	transcription factor bhlh30-like	0	F:protein dimerization activity		Coil (COILS); Coil (COILS); IPR011598 (SMART); IPR011598 (PFAM); IPR011598 (G3DSA:4.10.280.GENE3D); G3DSA:3.30.70.260 (GENE3D); PTHR10985:SF43 (PANTHER); PTHR10985 (PANTHER); IPR011598 (PROSITE_PROFILES); IPR011598 (SUPERFAMILY)	22.991	25.648	1.856	2.083	8	6.652	3.277	3.834	9.983	10.03	1.411	2.617	9.912	9.586	1	-2.00081	2.6504e-20	2.16496e-19	-1.68977	5.83307e-22	4.39279e-21	-2.35841	3.30904e-26	3.49966e-25	FALSE	FALSE	FALSE	FALSE	FALSE	FALSE
comp10101_c0_seq1	lachrymatory-factor synthase	0	F:molecular_function; P:biological_process		IPR023393 (G3DSA:3.30.530.GENE3D); IPR019587 (PFAM); SSF55961 (SUPERFAMILY)	63.949	58.64	96.546	99.392	83.066	91.364	45.055	44.646	81.642	101.029	37.256	29.898	44.843	50.789	#N/A	0.043613	0.561255	0.668302	-1.21616	3.4823e-22	2.64566e-21	-0.557738	0.000155382	0.000373993	FALSE	FALSE	FALSE	FALSE	FALSE	FALSE
comp10102_c0_seq1	toprim domain-containing protein isoform 1	K17680	F:single-stranded DNA binding; F:5'-3' DNA helicase activity; P:DNA replication; F:ATP binding		IPR006171 (SMART); IPR006171 (PFAM); G3DSA:3.40.1360.10 (GENE3D); G3DSA:3.40.50.300 (GENE3D); PF13481 (PFAM); PTHR12873 (PANTHER); IPR027032 (PTHR12873:PANTHER); SIGNAL_PEPTIDE_C_REGION (PHOBIUS); SIGNAL_PEPTIDE_N_REGION (PHOBIUS); SIGNAL_PEPTIDE_H_REGION (PHOBIUS); SIGNAL_PEPTIDE (PHOBIUS); NON_CYTOPLASMIC_DOMAIN (PHOBIUS); IPR007694 (PROSITE_PROFILES); IPR006171 (PROSITE_PROFILES); SignalP-TM (…	13.69	12.907	15.461	15.88	15.893	17.029	12.826	10.793	16.678	17.194	12.11	13.087	12.451	12.891	#N/A	-0.195363	0.0214932	0.0404573	-0.704335	2.84847e-09	1.0484e-08	-0.0638556	0.611016	0.694959	FALSE	FALSE	FALSE	FALSE	FALSE	FALSE
comp10103_c0_seq1	af141642_1 aquaporin pip2-1	#N/A	P:transport; C:integral component of membrane; F:transporter activity	-	IPR000425 (PRINTS); IPR000425 (PFAM); IPR023271 (G3DSA:1.20.1080.GENE3D); IPR000425 (PANTHER); PTHR19139:SF50 (PANTHER); IPR022357 (PROSITE_PATTERNS); TRANSMEMBRANE (PHOBIUS); NON_CYTOPLASMIC_DOMAIN (PHOBIUS); CYTOPLASMIC_DOMAIN (PHOBIUS); NON_CYTOPLASMIC_DOMAIN (PHOBIUS); TRANSMEMBRANE (PHOBIUS); CYTOPLASMIC_DOMAIN (PHOBIUS); TRANSMEMBRANE (PHOBIUS); IPR023271 (SUPERFAMILY); TMhelix (TMHMM); TMh…	82.631	139.06	303.387	292.904	234.353	251.517	272.49	323.266	143.131	125.303	336.134	246.472	76.71	75.191	#N/A	0.172858	0.00596829	0.0126223	0.958009	5.43647e-17	3.24955e-16	1.88885	8.86907e-33	1.22462e-31	FALSE	FALSE	FALSE	FALSE	FALSE	FALSE
comp10105_c0_seq1		#N/A	-		no IPS match	9.586	10.228	5.921	8.641	4.631	4.219	2.872	3.729	4.835	4.423	1.102	1.138	5.177	4.415	1	0.603689	0.0277566	0.0509278	-0.690136	0.0365457	0.0586937	-2.13215	2.89313e-07	9.42628e-07	FALSE	FALSE	FALSE	FALSE	FALSE	FALSE
comp10106_c0_seq1	protein sec13 homolog	K14004	-		no IPS match	109.144	102.531	124.228	123.796	77.955	74.021	98.656	96.506	48.657	51.323	107.813	109.569	56.686	58.39	#N/A	0.586476	2.48242e-23	2.28475e-22	0.774831	4.7387e-17	2.84146e-16	0.863016	4.34592e-17	2.87435e-16	FALSE	FALSE	FALSE	FALSE	FALSE	FALSE
comp10107_c0_seq1		#N/A	-		no IPS match	0.5	1.014	0.562	0.27	1.484	1.894	0.743	0.511	1.462	1.491	0.093	0.106	1.698	1.387	1	-2.13251	0.00012036	0.000334599	-1.38085	0.00345287	0.00671373	-3.82945	1.90106e-07	6.29959e-07	FALSE	FALSE	FALSE	FALSE	FALSE	FALSE
comp1011_c0_seq1	dna-binding protein escarola	0	P:regulation of transcription, DNA-templated; C:nucleus; F:sequence-specific DNA binding transcription factor activity		no IPS match	5.717	6.516	6.47	4.629	3.831	3.42	10.9	13.86	2.992	3.116	5.962	5.033	2.23	1.572	5	0.497168	0.00580222	0.0123041	1.81809	8.62549e-28	8.27326e-27	1.47632	3.19968e-11	1.45316e-10	FALSE	FALSE	FALSE	FALSE	FALSE	FALSE
comp10110_c0_seq1	wd repeat-containing protein 82-b-like	K14962	P:photoperiodism, flowering; C:Cul4-RING E3 ubiquitin ligase complex; F:nucleotide binding; F:protein binding	-	IPR020472 (PRINTS); IPR001680 (SMART); IPR015943 (G3DSA:2.130.10.GENE3D); IPR001680 (PFAM); PTHR19861 (PANTHER); PTHR19861:SF0 (PANTHER); IPR001680 (PROSITE_PROFILES); IPR017986 (PROSITE_PROFILES); IPR001680 (PROSITE_PROFILES); IPR001680 (PROSITE_PROFILES); IPR017986 (SUPERFAMILY)	16.038	16.837	4.365	4.385	15.884	14.991	8.187	5.693	12.697	13.72	6.909	8.001	14.432	14.345	#N/A	-1.93545	1.17043e-46	2.06286e-45	-1.10262	4.6444e-12	2.0735e-11	-1.00772	8.09421e-12	3.83954e-11	FALSE	FALSE	FALSE	FALSE	FALSE	FALSE
comp10111_c0_seq1		#N/A	-		CYTOPLASMIC_DOMAIN (PHOBIUS); NON_CYTOPLASMIC_DOMAIN (PHOBIUS); NON_CYTOPLASMIC_DOMAIN (PHOBIUS); TRANSMEMBRANE (PHOBIUS); TRANSMEMBRANE (PHOBIUS); TMhelix (TMHMM); TMhelix (TMHMM)	2.644	3.072	1.595	0.874	4.249	3.564	3.356	3.276	4.286	4.54	4.479	4.671	5.967	6.096	1	-1.77067	2.41243e-10	1.14448e-09	-0.600183	0.00374211	0.00724456	-0.452177	0.0177581	0.0306809	FALSE	FALSE	FALSE	FALSE	FALSE	FALSE
comp10111_c0_seq2		#N/A	-		no IPS match	3.042	3.847	2.431	2.109	6.569	5.377	5.675	5.588	4.649	5.506	7.393	6.309	8.622	7.004	#N/A	-1.5016	4.556e-11	2.27487e-10	-0.0439332	0.885821	0.937602	-0.237867	0.210788	0.281547	FALSE	FALSE	FALSE	FALSE	FALSE	FALSE
comp10112_c0_seq1		#N/A	-		CYTOPLASMIC_DOMAIN (PHOBIUS); NON_CYTOPLASMIC_DOMAIN (PHOBIUS); TRANSMEMBRANE (PHOBIUS); TMhelix (TMHMM)	9.035	5.874	3.071	3.034	4.418	2.882	1.993	0.813	3.838	2.574	1.174	1.404	4.794	5.449	1	-0.341693	0.54823	0.656109	-1.29174	0.0267814	0.0442082	-2.02473	8.53956e-05	0.000213136	FALSE	FALSE	FALSE	FALSE	FALSE	FALSE
comp10112_c0_seq2		#N/A	-		no IPS match	9.535	7.188	1.608	6.892	3.502	3.016	1.216	1.487	2.823	3.732	3.223	1.724	4.569	3.002	1	0.270583	0.682206	0.779439	-1.45102	0.0300691	0.049211	-0.624555	0.269276	0.346504	FALSE	FALSE	FALSE	FALSE	FALSE	FALSE
comp10112_c0_seq3		#N/A	-		no IPS match	3.41	3.02	3.516	3.317	5.031	4.497	2.793	4.008	4.108	3.932	1.926	2.437	4.378	4.179	#N/A	-0.589626	0.0274115	0.0503711	-0.453275	0.117456	0.167713	-1.03586	0.000578073	0.00128598	FALSE	FALSE	FALSE	FALSE	FALSE	FALSE
comp10113_c0_seq1	heat shock factor protein	#N/A	F:sequence-specific DNA binding transcription factor activity; F:sequence-specific DNA binding; C:nucleus; P:response to heat; P:regulation of transcription, DNA-templated	-	IPR000232 (PRINTS); IPR000232 (SMART); IPR000232 (PFAM); IPR011991 (G3DSA:1.10.10.GENE3D); IPR027725 (PANTHER); IPR027709 (PTHR10015:PANTHER); SSF46785 (SUPERFAMILY)	11.945	13.776	19.892	21.331	25.422	26.526	14.031	13.987	23.416	22.533	13.036	10.438	13.341	17.902	#N/A	-0.457324	0.00647857	0.0136072	-0.900843	1.99326e-06	5.7457e-06	-0.452612	0.0644131	0.0985095	FALSE	FALSE	FALSE	FALSE	FALSE	FALSE
comp10114_c0_seq1		#N/A	-		SIGNAL_PEPTIDE_H_REGION (PHOBIUS); SIGNAL_PEPTIDE_C_REGION (PHOBIUS); SIGNAL_PEPTIDE_N_REGION (PHOBIUS); NON_CYTOPLASMIC_DOMAIN (PHOBIUS); SIGNAL_PEPTIDE (PHOBIUS); SignalP-noTM (SIGNALP_EUK)	4.717	4.933	5.659	6.545	5.102	5.072	13.412	13.209	3.584	4.99	5.406	8.076	3.737	4.272	#N/A	0.142173	0.655888	0.755067	1.43247	1.61148e-09	6.04179e-09	0.676241	0.0270546	0.0448916	FALSE	FALSE	FALSE	FALSE	FALSE	FALSE
comp10115_c0_seq1	Phosphoribulokinase	K00855	P:salicylic acid biosynthetic process; P:response to red light; P:regulation of plant-type hypersensitive response; P:response to chitin; C:stromule; P:cysteine biosynthetic process; P:negative regulation of defense response; C:chloroplast stroma; P:defense response to fungus; P:pentose-phosphate shunt; P:jasmonic acid mediated signaling pathway; P:rRNA processing; C:chloroplast envelope; P:detec…	EC:2.7.1.19	IPR006083 (PFAM); G3DSA:3.40.50.300 (GENE3D); PTHR10285:SF29 (PANTHER); PTHR10285 (PANTHER); IPR027417 (SUPERFAMILY)	0.602	0.776	1.49	0.836	5.031	3.779	0.484	0.592	10.896	7.139	0	0	5.934	3.952	1	-2.00998	1.40961e-06	4.90878e-06	-4.22232	2.71843e-20	1.89931e-19	-8.15904	5.23008e-18	3.65679e-17	FALSE	FALSE	FALSE	FALSE	FALSE	FALSE
comp10116_c0_seq1		#N/A	-		no IPS match	17.437	21.418	16.468	13.385	9.378	5.296	5.135	5.681	8.665	5.173	3.872	4.394	6.084	7.021	3	0.932928	0.000652357	0.00162894	-0.538271	0.1161	0.165944	-0.719273	0.0313225	0.0513644	FALSE	FALSE	FALSE	FALSE	FALSE	FALSE
comp10117_c0_seq1	plant heme oxygenase family protein isoform 3	#N/A	F:heme oxygenase (decyclizing) activity; P:heme oxidation	EC:1.14.99.3	IPR016084 (G3DSA:1.20.910.GENE3D); PTHR32372 (PANTHER); PTHR32372:SF5 (PANTHER); IPR016084 (SUPERFAMILY)	6.575	9.391	5.149	14.722	9.458	10.61	4.673	4.763	8.707	7.422	3.429	8.235	5.942	5.432	#N/A	-0.13653	0.765667	0.850879	-0.951073	0.0101302	0.0181853	-0.0585561	1	1	FALSE	FALSE	FALSE	FALSE	FALSE	FALSE
comp10118_c0_seq1	---NA---	#N/A	-		no IPS match	31.188	29.216	8.247	8.615	15.529	13.869	3.311	4.949	13.863	12.695	1.133	1.17	18.418	20.795	1	-0.91304	4.59752e-06	1.51632e-05	-1.89529	2.76855e-14	1.41695e-13	-4.12296	2.83888e-40	5.07684e-39	FALSE	FALSE	FALSE	FALSE	FALSE	FALSE
comp10119_c0_seq1		#N/A	-		no IPS match	7.687	9.163	8.469	8.358	10.604	8.824	19.245	17.438	9.603	13.07	23.849	21.482	10.578	15.195	#N/A	-0.311951	0.295969	0.397286	0.501229	0.0477083	0.0746806	0.76584	0.00201214	0.00411908	FALSE	FALSE	FALSE	FALSE	FALSE	FALSE
comp10120_c0_seq1	Uncharacterized protein TCM_008212	#N/A	-		no IPS match	3.859	4.168	29.629	23.762	0.907	0.826	33.625	36.304	0.549	0.633	18.185	27.419	2.58	2.052	2	4.80928	7.43471e-113	3.13201e-111	5.66851	5.23639e-151	5.98353e-149	3.22834	1.17739e-39	2.06313e-38	TRUE	TRUE	TRUE	FALSE	FALSE	FALSE
comp10121_c0_seq1	predicted protein	#N/A	-		no IPS match	30.821	32.702	40.15	35.784	27.262	27.621	116.741	79.184	27.955	29.397	81.616	95.939	23.603	29.767	#N/A	0.344965	0.0611409	0.103156	1.59034	1.18356e-14	6.18881e-14	1.67408	1.04796e-19	8.06868e-19	FALSE	FALSE	FALSE	FALSE	FALSE	FALSE
comp10122_c0_seq1	eid1-like f-box protein 3-like	0	-		PTHR31348 (PANTHER); PTHR31348:SF0 (PANTHER)	5.482	3.837	7.214	5.735	14.204	16.113	4.324	4.368	20.93	17.61	3.275	3.128	55.346	54.161	1	-1.35427	1.029e-19	8.2116e-19	-2.33486	5.40665e-42	8.24852e-41	-4.14269	1.13468e-142	1.81706e-140	FALSE	FALSE	FALSE	FALSE	FALSE	FALSE
comp10123_c0_seq1		#N/A	-		no IPS match	1.705	2.193	8.9	8.306	4.133	4.399	11.114	11.141	4.345	3.34	12.027	15.023	2.48	2.985	4	0.882118	0.000536846	0.00135529	1.34652	8.57086e-08	2.79548e-07	2.23544	3.20685e-16	2.02593e-15	FALSE	FALSE	TRUE	FALSE	FALSE	FALSE
comp10124_c0_seq1		#N/A	-		no IPS match	0.664	1.365	0	0.373	2	2.899	0.282	0.697	2.629	2.208	0	0.149	2.28	2.565	1	-3.7467	7.66247e-08	3.00089e-07	-2.5056	3.94313e-06	1.10374e-05	-4.90693	6.64462e-10	2.72519e-09	FALSE	FALSE	FALSE	FALSE	FALSE	FALSE
comp10125_c0_seq1	predicted protein	#N/A	F:molecular_function; P:biological_process		no IPS match	23.419	23.983	20.389	15.095	15.92	16.409	33.208	38.093	9.713	12.529	24.25	32.388	8.256	10.982	#N/A	0.00969621	1	1	1.47648	4.0042e-15	2.15278e-14	1.49272	8.41823e-11	3.70936e-10	FALSE	FALSE	FALSE	FALSE	FALSE	FALSE
comp10126_c0_seq1	phospholipid sterol acyl transferase 1 isoform 4	K00679	P:leaf senescence; F:phosphatidylcholine-sterol O-acyltransferase activity; C:intracellular membrane-bounded organelle; P:sterol esterification; F:phosphatidylethanolamine-sterol O-acyltransferase activity; P:sterol catabolic process; F:phosphatidate-sterol O-acyltransferase activity	EC:2.3.1.43	G3DSA:3.40.50.1820 (GENE3D); IPR003386 (PFAM); PTHR11440:SF7 (PANTHER); PTHR11440 (PANTHER); TRANSMEMBRANE (PHOBIUS); NON_CYTOPLASMIC_DOMAIN (PHOBIUS); CYTOPLASMIC_DOMAIN (PHOBIUS); SSF53474 (SUPERFAMILY); TMhelix (TMHMM)	4.849	4.716	5.123	4.192	8.933	8.887	13.231	13.267	7.921	8.447	20.821	19.822	7.956	8.947	1	-1.05701	1.17674e-18	8.95516e-18	0.504549	1.27179e-05	3.37998e-05	1.21249	3.6965e-21	3.06932e-20	FALSE	FALSE	FALSE	FALSE	FALSE	FALSE
comp10127_c0_seq1	mitochondrial import inner membrane translocase subunit tim22	K17790	C:integral component of membrane; C:membrane		IPR003397 (PFAM); PTHR14110 (PANTHER); PTHR14110:SF0 (PANTHER); NON_CYTOPLASMIC_DOMAIN (PHOBIUS); TRANSMEMBRANE (PHOBIUS); CYTOPLASMIC_DOMAIN (PHOBIUS); TMhelix (TMHMM)	16.855	16.092	16.233	19.377	11.173	10.215	9.808	7.888	8.479	9.28	12.8	10.001	7.59	8.535	#N/A	0.620004	2.72724e-06	9.22021e-06	-0.185198	0.282241	0.359918	0.455046	0.0159049	0.0277026	FALSE	FALSE	FALSE	FALSE	FALSE	FALSE
comp10128_c0_seq1	Uncharacterized protein TCM_028595	#N/A	-		IPR028144 (PFAM); SignalP-noTM (SIGNALP_EUK)	15.681	31.533	3.973	3.42	3.236	3.6	4.133	4.136	2.172	1.458	4.634	6.16	1.956	2.001	3	-0.018259	1	1	1.00334	0.00884047	0.0160157	1.36755	0.000127793	0.000311621	FALSE	FALSE	FALSE	FALSE	FALSE	FALSE
comp10129_c0_seq1	photosystem i reaction center subunit chloroplast	K02695	C:plastoglobule; C:photosystem I reaction center; P:photosynthesis; C:chloroplast thylakoid membrane	-	no IPS match	29.759	44.202	30.622	32.171	79.119	82.89	16.272	16.23	104.948	90.966	9.247	8.544	59.416	63.209	6	-1.48994	2.51221e-62	5.86118e-61	-2.78003	2.35984e-95	1.13926e-93	-2.83303	2.65364e-78	1.27125e-76	FALSE	FALSE	FALSE	FALSE	FALSE	FALSE
comp1013_c0_seq1	pleiotropic drug resistance protein 1-like	#N/A	P:transport; C:integral component of membrane; P:ATP catabolic process; F:ATP binding; F:ATPase activity	EC:3.6.1.3	IPR013525 (PFAM); TRANSMEMBRANE (PHOBIUS); CYTOPLASMIC_DOMAIN (PHOBIUS); CYTOPLASMIC_DOMAIN (PHOBIUS); NON_CYTOPLASMIC_DOMAIN (PHOBIUS); TRANSMEMBRANE (PHOBIUS); TMhelix (TMHMM); TMhelix (TMHMM)	2.756	2.368	52.462	54.312	8.444	8.501	39.244	49.792	7.929	10.03	71.247	92.833	16.129	22.527	4	2.52628	1.7498e-31	2.11058e-30	2.09548	2.94995e-17	1.78932e-16	2.02243	4.63399e-21	3.82751e-20	TRUE	TRUE	TRUE	FALSE	FALSE	FALSE
comp10131_c0_seq1	vesicle-associated membrane protein 72	K08511	C:integral component of membrane; P:vesicle-mediated transport	-	IPR001388 (PRINTS); IPR001388 (PFAM); IPR010908 (PFAM); IPR010908 (G3DSA:3.30.450.GENE3D); G3DSA:1.10.3840.10 (GENE3D); PTHR21136 (PANTHER); IPR001388 (PROSITE_PATTERNS); CYTOPLASMIC_DOMAIN (PHOBIUS); NON_CYTOPLASMIC_DOMAIN (PHOBIUS); TRANSMEMBRANE (PHOBIUS); IPR001388 (PROSITE_PROFILES); IPR010908 (PROSITE_PROFILES); SSF58038 (SUPERFAMILY); IPR011012 (SUPERFAMILY); TMhelix (TMHMM)	135.065	137.477	131.494	126.921	114.941	108.258	89.321	90.349	112.277	106.81	92.748	90.971	102.86	101.039	#N/A	0.0912107	0.144539	0.217394	-0.476578	1.78903e-07	5.67826e-07	-0.204302	0.0486327	0.0764633	FALSE	FALSE	FALSE	FALSE	FALSE	FALSE
comp10132_c0_seq1		#N/A	-		TRANSMEMBRANE (PHOBIUS); CYTOPLASMIC_DOMAIN (PHOBIUS); NON_CYTOPLASMIC_DOMAIN (PHOBIUS); TMhelix (TMHMM)	3.696	4.437	2.601	2.314	11.573	14.031	4.144	2.893	9.721	8.622	2.955	2.915	5.218	5.819	1	-2.50405	6.84102e-17	4.78897e-16	-1.53931	4.90766e-08	1.63705e-07	-0.957635	0.00438835	0.0084697	FALSE	FALSE	FALSE	FALSE	FALSE	FALSE
comp10133_c0_seq1	sorting nexin-	#N/A	C:membrane; F:phosphatidylinositol binding; P:cell communication; P:vesicle-mediated transport	-	SIGNAL_PEPTIDE_H_REGION (PHOBIUS); SIGNAL_PEPTIDE_C_REGION (PHOBIUS); SIGNAL_PEPTIDE_N_REGION (PHOBIUS); SIGNAL_PEPTIDE (PHOBIUS); NON_CYTOPLASMIC_DOMAIN (PHOBIUS); SignalP-TM (SIGNALP_GRAM_POSITIVE)	67.522	70.13	45.169	50.146	46.311	42.998	101.224	119.427	43.915	42.218	82.522	76.49	37.444	38.285	#N/A	-0.0219571	0.905571	0.970002	1.16117	3.05601e-17	1.85147e-16	1.01843	4.35873e-11	1.96205e-10	FALSE	FALSE	FALSE	FALSE	FALSE	FALSE
comp10134_c0_seq1		#N/A	-		no IPS match	3.461	4.54	4.875	5.452	4.818	4.722	7.871	6.018	5.309	6.073	2.595	4.682	6.508	5.852	#N/A	-0.00467545	1	1	0.111467	0.794714	0.859134	-0.846355	0.0226827	0.0382824	FALSE	FALSE	FALSE	FALSE	FALSE	FALSE
comp10135_c0_seq1		#N/A	-		NON_CYTOPLASMIC_DOMAIN (PHOBIUS); TRANSMEMBRANE (PHOBIUS); CYTOPLASMIC_DOMAIN (PHOBIUS)	7.136	6.96	15.775	13.848	7.298	6.706	17.195	17.345	7.481	7.314	10.4	10.895	6.525	8.669	#N/A	0.964812	7.77256e-14	4.60203e-13	1.03277	1.04941e-14	5.5077e-14	0.432576	0.012828	0.0227936	FALSE	FALSE	FALSE	FALSE	FALSE	FALSE
comp10136_c0_seq1	wrky transcription	0	F:sequence-specific DNA binding transcription factor activity; P:regulation of transcription, DNA-templated; F:sequence-specific DNA binding		IPR003657 (SMART); IPR003657 (G3DSA:2.20.25.GENE3D); IPR003657 (PFAM); PTHR31221 (PANTHER); IPR003657 (PROSITE_PROFILES); IPR003657 (SUPERFAMILY)	23.991	22.246	138.722	123.578	16.622	16.804	72.61	77.895	17.769	12.862	55.235	76.266	20.033	22.039	2	2.84974	4.76085e-231	4.27776e-229	2.10793	5.84409e-51	1.12623e-49	1.58435	2.24352e-24	2.17499e-23	TRUE	TRUE	FALSE	FALSE	FALSE	FALSE
comp10137_c0_seq1	PREDICTED: uncharacterized protein LOC101246682	0	F:molecular_function; P:biological_process		no IPS match	10.066	8.874	16.951	13.154	8.32	8.653	61.225	44.646	16.687	14.245	19.081	24.919	25.734	32.693	4	0.700773	1.01297e-05	3.2129e-05	1.59138	1.82733e-21	1.34504e-20	-0.47038	0.00483123	0.00924086	FALSE	FALSE	FALSE	FALSE	FALSE	FALSE
comp10139_c0_seq1	abscisic acid receptor pyr1-like	#N/A	-		IPR023393 (G3DSA:3.30.530.GENE3D); PTHR31213 (PANTHER); PTHR31213:SF1 (PANTHER); SSF55961 (SUPERFAMILY)	1.593	5.274	3.215	3.806	6.284	10.53	1.216	1.185	6.932	5.998	1.071	1.032	4.095	2.792	1	-1.39804	0.000197527	0.000533102	-2.58159	3.71245e-09	1.35277e-08	-1.74138	0.00108842	0.00232047	FALSE	FALSE	FALSE	FALSE	FALSE	FALSE
comp1014_c0_seq1	potassium transporter 1 isoform 2	#N/A	C:membrane; F:potassium ion transmembrane transporter activity; P:potassium ion transmembrane transport		IPR003855 (PFAM); PTHR30540:SF0 (PANTHER); PTHR30540 (PANTHER); CYTOPLASMIC_DOMAIN (PHOBIUS); NON_CYTOPLASMIC_DOMAIN (PHOBIUS); TRANSMEMBRANE (PHOBIUS); TMhelix (TMHMM)	2.042	1.996	0.928	1.016	3.644	3.896	2.173	1.905	2.756	3.066	1.709	1.639	4.053	4.078	1	-2.07815	7.60225e-12	3.99361e-11	-0.694748	0.0106434	0.0190373	-1.3236	5.14361e-07	1.63525e-06	FALSE	FALSE	FALSE	FALSE	FALSE	FALSE
comp10140_c0_seq1		#N/A	-		no IPS match	26.39	16.847	10.809	12.665	12.418	11.391	9.211	10.014	9.459	7.572	6.755	7.033	9.03	8.812	#N/A	-0.133569	0.686069	0.78308	-0.0141178	1	1	-0.42406	0.300601	0.381781	FALSE	FALSE	FALSE	FALSE	FALSE	FALSE
comp10141_c0_seq1	pre-mrna-processing factor 39-like	#N/A	C:intracellular; P:RNA processing	-	no IPS match	13.374	11.893	25.355	22.861	17.173	15.61	34.008	30.182	14.362	15.086	42.013	57.413	24.635	23.393	#N/A	0.440854	0.0902212	0.144823	0.938068	9.1774e-05	0.00022102	0.981607	1.10015e-05	3.03901e-05	FALSE	FALSE	FALSE	FALSE	FALSE	FALSE
comp10142_c0_seq1	ubiquitin-60s ribosomal protein l40-like	K02927	C:ribosome; F:structural constituent of ribosome; C:nucleus; P:translation; F:protein binding	-	IPR019956 (PRINTS); IPR000626 (SMART); G3DSA:3.10.20.90 (GENE3D); IPR000626 (PFAM); IPR001975 (PFAM); PTHR10666 (PANTHER); IPR019954 (PROSITE_PATTERNS); IPR000626 (PROSITE_PROFILES); IPR011332 (SUPERFAMILY); SSF54236 (SUPERFAMILY)	166.743	170.127	54.318	56.562	39.777	40.521	23.062	21.934	28.505	41.06	23.941	24.535	37.111	48.216	1	0.343185	0.000277388	0.000732975	-0.818295	3.30725e-06	9.32517e-06	-0.869331	5.3397e-08	1.86556e-07	FALSE	FALSE	FALSE	FALSE	FALSE	FALSE
comp10143_c0_seq1	mitochondrial arginine transporter bac1-like	K15109	P:lysine transport; F:L-histidine transmembrane transporter activity; P:mitochondrial transport; C:integral component of membrane; C:mitochondrial inner membrane; F:L-ornithine transmembrane transporter activity; F:L-lysine transmembrane transporter activity; P:histidine transport; P:ornithine transport; P:arginine transport; F:arginine transmembrane transporter activity	-	IPR018108 (PFAM); IPR023395 (G3DSA:1.50.40.GENE3D); PTHR24089:SF12 (PANTHER); PTHR24089 (PANTHER); CYTOPLASMIC_DOMAIN (PHOBIUS); CYTOPLASMIC_DOMAIN (PHOBIUS); NON_CYTOPLASMIC_DOMAIN (PHOBIUS); TRANSMEMBRANE (PHOBIUS); TRANSMEMBRANE (PHOBIUS); IPR018108 (PROSITE_PROFILES); IPR023395 (SUPERFAMILY); TMhelix (TMHMM); TMhelix (TMHMM); TMhelix (TMHMM)	13.966	13.3	4.025	5.015	8.462	6.831	9.2	8.504	6.771	7.297	5.519	7.054	9.546	9.006	#N/A	-0.867014	5.34069e-07	1.93716e-06	0.144232	0.344996	0.429121	-0.625416	0.000207289	0.000491171	FALSE	FALSE	FALSE	FALSE	FALSE	FALSE
comp10144_c0_seq1		#N/A	-		no IPS match	5.85	8.17	3.463	3.845	6.684	8.124	4.268	3.613	8.597	5.556	4.912	4.171	8.165	5.651	#N/A	-1.14513	0.00276859	0.00621618	-1.00645	0.0134331	0.0235471	-0.647361	0.0834402	0.123888	FALSE	FALSE	FALSE	FALSE	FALSE	FALSE
comp10145_c0_seq1	phosphatidyl serine synthase family protein isoform 1	0	F:CDP-diacylglycerol-serine O-phosphatidyltransferase activity; C:endoplasmic reticulum membrane; P:phosphatidylserine biosynthetic process; C:nucleus	EC:2.7.8.8	no IPS match	5.676	6.205	12.338	11.855	2.862	3.223	7.308	9.003	2.494	3.124	3.264	3.862	3.462	3.633	#N/A	1.85851	4.97261e-36	6.80925e-35	1.33283	3.13497e-12	1.41567e-11	-0.0535048	0.877932	0.931608	FALSE	FALSE	FALSE	FALSE	FALSE	FALSE
comp10146_c0_seq1	hypothetical protein PRUPE_ppa007907mg	0	P:isopentenyl diphosphate biosynthetic process, methylerythritol 4-phosphate pathway	-	NON_CYTOPLASMIC_DOMAIN (PHOBIUS); NON_CYTOPLASMIC_DOMAIN (PHOBIUS); CYTOPLASMIC_DOMAIN (PHOBIUS); NON_CYTOPLASMIC_DOMAIN (PHOBIUS); TRANSMEMBRANE (PHOBIUS); TRANSMEMBRANE (PHOBIUS); TRANSMEMBRANE (PHOBIUS); TRANSMEMBRANE (PHOBIUS); NON_CYTOPLASMIC_DOMAIN (PHOBIUS); TRANSMEMBRANE (PHOBIUS); CYTOPLASMIC_DOMAIN (PHOBIUS); TRANSMEMBRANE (PHOBIUS); CYTOPLASMIC_DOMAIN (PHOBIUS); TRANSMEMBRANE (PHOBIUS)…	1.981	2.823	0.418	1.08	1.404	1.58	0.315	0.395	1.479	1.399	0	0.202	1.798	1.682	1	-1.10543	0.00476573	0.0102485	-2.19409	7.9472e-07	2.38181e-06	-4.18578	8.07457e-14	4.35708e-13	FALSE	FALSE	FALSE	FALSE	FALSE	FALSE
comp10147_c0_seq1	octicosapeptide phox bem1p family	0	F:protein binding		IPR000270 (SMART); IPR000270 (PFAM); PTHR31066 (PANTHER); PTHR31066:SF0 (PANTHER); SSF54277 (SUPERFAMILY)	7.616	6.267	20.65	18.348	5.813	5.79	37.791	37.977	7.312	7.147	38.759	45.198	6.25	6.584	5	1.62604	1.1516e-49	2.15048e-48	2.19905	1.85696e-82	7.12573e-81	2.65152	9.86334e-83	5.18183e-81	FALSE	TRUE	TRUE	FALSE	FALSE	FALSE
comp10149_c0_seq1	probable protein phosphatase 2c 21- partial	#N/A	P:protein dephosphorylation; F:metal ion binding; F:protein serine/threonine phosphatase activity	-	IPR001932 (PFAM); IPR001932 (G3DSA:3.60.40.GENE3D); PTHR13832:SF103 (PANTHER); IPR015655 (PANTHER); IPR001932 (SUPERFAMILY)	8.708	8.212	7.685	5.542	9.36	10.027	8.344	8.272	7.76	10.213	8.866	8.15	8.839	8.392	#N/A	-0.678611	0.00240757	0.0054611	-0.306693	0.17527	0.237832	-0.0662823	0.786836	0.852236	FALSE	FALSE	FALSE	FALSE	FALSE	FALSE
comp10149_c0_seq2	probable protein phosphatase 2c 21- partial	#N/A	P:protein dephosphorylation; F:metal ion binding; F:protein serine/threonine phosphatase activity	-	IPR001932 (PFAM); IPR001932 (G3DSA:3.60.40.GENE3D); PTHR13832:SF103 (PANTHER); IPR015655 (PANTHER); IPR001932 (SUPERFAMILY)	8.463	9.959	6.94	6.493	9.387	9.919	9.437	8.237	9.341	8.93	12.336	11.832	8.106	8.955	#N/A	-0.648165	0.00099132	0.0024007	-0.228209	0.243675	0.317285	0.450901	0.0201471	0.0344432	FALSE	FALSE	FALSE	FALSE	FALSE	FALSE
comp1015_c0_seq1	kinase-like protein tmkl1-like	#N/A	P:polarity specification of adaxial/abaxial axis; P:protein phosphorylation; F:protein serine/threonine kinase activity; P:regulation of meristem growth; C:plasmodesma; P:meristem initiation; P:transmembrane receptor protein tyrosine kinase signaling pathway; F:ATP binding; P:determination of bilateral symmetry	EC:2.7.11	G3DSA:3.80.10.10 (GENE3D); SSF52058 (SUPERFAMILY)	0.745	0.321	0	0	0	0.485	0	0	0.913	0.558	0	0.415	0.316	0.328	#N/A	-2.86322	0.502875	0.613567	-4.21969	0.126106	0.177888	-0.685252	1	1	FALSE	FALSE	FALSE	TRUE	TRUE	FALSE
comp10150_c0_seq1	conserved hypothetical protein	0	F:molecular_function; P:biological_process; C:plasma membrane		IPR021899 (PFAM)	3.287	3.403	1.111	1.569	2.276	1.867	1.329	0.151	0.93	1.449	0.535	0.383	1.165	0.395	1	-0.718984	0.100896	0.15935	-0.7888	0.188815	0.253812	-0.79167	0.368691	0.456172	FALSE	FALSE	FALSE	FALSE	FALSE	FALSE
comp10153_c0_seq1	nucleotide binding	#N/A	-		PTHR22874:SF1 (PANTHER); PTHR22874 (PANTHER)	14.629	9.763	19.879	21.023	19.591	23.447	11.238	13.302	13.686	19.434	21.707	18.79	25.742	20.526	#N/A	-0.205669	0.198706	0.286039	-0.633491	0.0037167	0.00719893	-0.2406	0.194364	0.262012	FALSE	FALSE	FALSE	FALSE	FALSE	FALSE
comp10154_c0_seq1	hypothetical protein PRUPE_ppa005288mg	0	F:molecular_function; P:biological_process		NON_CYTOPLASMIC_DOMAIN (PHOBIUS); TRANSMEMBRANE (PHOBIUS); CYTOPLASMIC_DOMAIN (PHOBIUS); TMhelix (TMHMM)	6.279	7.477	1.843	3.562	4.969	4.47	3.378	2.916	4.531	4.19	3.635	3.511	5.793	5.634	#N/A	-0.914517	5.09317e-05	0.000148458	-0.647036	0.00104069	0.00218425	-0.726975	0.000138455	0.000335955	FALSE	FALSE	FALSE	FALSE	FALSE	FALSE
comp10154_c0_seq2	PREDICTED: uncharacterized protein LOC101312961	0	F:molecular_function; P:biological_process		no IPS match	4.717	4.271	1.934	1.916	3.049	2.522	1.475	2.01	2.697	3.032	2.883	2.394	2.855	4.078	#N/A	-0.636676	0.00812343	0.0166506	-0.930477	0.000266435	0.000605872	-0.436836	0.0761842	0.114228	FALSE	FALSE	FALSE	FALSE	FALSE	FALSE
comp10155_c0_seq1		#N/A	-		TRANSMEMBRANE (PHOBIUS); CYTOPLASMIC_DOMAIN (PHOBIUS); TRANSMEMBRANE (PHOBIUS); NON_CYTOPLASMIC_DOMAIN (PHOBIUS); NON_CYTOPLASMIC_DOMAIN (PHOBIUS); TMhelix (TMHMM); TMhelix (TMHMM)	4.982	6.691	11.567	9.541	15.626	10.754	7.759	9.48	7.523	6.989	4.17	6.373	13.474	14.48	#N/A	-0.428005	0.0432939	0.0756454	0.0490705	0.820484	0.881431	-1.47871	4.6503e-11	2.08931e-10	FALSE	FALSE	FALSE	FALSE	FALSE	FALSE
comp10156_c0_seq1	methyl- -binding domain-containing protein 9-like	#N/A	F:protein binding; F:zinc ion binding		IPR001965 (SMART); IPR019787 (PFAM); IPR013083 (G3DSA:3.30.40.GENE3D); IPR019786 (PROSITE_PATTERNS); IPR019787 (PROSITE_PROFILES); IPR011011 (SUPERFAMILY)	1.348	1.686	8.77	7.638	2.942	3.357	21.801	22.05	2.299	2.183	17.732	20.003	2.663	1.362	4	1.24523	8.15534e-09	3.46075e-08	3.09418	1.88008e-56	4.17544e-55	3.1594	2.52858e-42	4.80626e-41	FALSE	TRUE	TRUE	FALSE	FALSE	FALSE
comp10157_c0_seq1	ring fyve phd zinc finger superfamily isoform 2	0	-		no IPS match	14.681	12.679	13.383	12.344	14.213	14.004	8.817	12.709	16.619	15.028	11.811	13.491	13.932	13.816	#N/A	-0.254146	0.101645	0.160466	-0.7618	4.37583e-05	0.000109265	-0.191767	0.288782	0.368809	FALSE	FALSE	FALSE	FALSE	FALSE	FALSE
comp10158_c0_seq1	cbl-interacting protein kinase 04	0	P:cellular response to phosphate starvation; C:plastid; P:galactolipid biosynthetic process; P:cytokinesis by cell plate formation; P:cellular response to water deprivation; P:stomatal movement; C:cytosol; P:protein phosphorylation; F:protein serine/threonine kinase activity; P:calcium-mediated signaling; P:abscisic acid-activated signaling pathway; P:potassium ion import; C:plasma membrane; C:nu…	EC:2.7.11	IPR002290 (SMART); G3DSA:1.10.510.10 (GENE3D); IPR000719 (PFAM); G3DSA:3.30.200.20 (GENE3D); PTHR24347:SF103 (PANTHER); IPR020636 (PANTHER); IPR017441 (PROSITE_PATTERNS); IPR000719 (PROSITE_PROFILES); IPR011009 (SUPERFAMILY)	17.835	16.299	17.683	17.86	17.884	15.521	11.801	11.571	14.734	14.986	9.546	9.661	18.152	17.515	#N/A	-0.0230825	0.864898	0.934206	-0.53543	0.000411842	0.000914044	-0.946481	4.58736e-09	1.75547e-08	FALSE	FALSE	FALSE	FALSE	FALSE	FALSE
comp10159_c0_seq1	PREDICTED: uncharacterized protein LOC100249870 isoform 1	#N/A	-		SignalP-TM (SIGNALP_GRAM_POSITIVE)	22.684	24.573	14.011	10.608	6.373	6.715	8.885	6.343	6.272	6.264	8.258	9.916	7.915	10.116	#N/A	0.781788	0.00190078	0.004396	0.110826	0.806086	0.868896	-0.0505294	0.893065	0.945218	FALSE	FALSE	FALSE	FALSE	FALSE	FALSE
comp10160_c0_seq1	ubiquitin related modifier 1	K12161	P:tRNA thio-modification; C:cytoplasm	-	IPR015221 (PIRSF); IPR012675 (G3DSA:3.10.20.GENE3D); IPR015221 (PFAM); IPR015221 (PANTHER); IPR015221 (HAMAP); IPR016155 (SUPERFAMILY)	40.846	41.451	17.004	14.182	14.524	15.583	32.578	28.37	18.521	14.486	23.673	25.131	14.506	15.682	#N/A	-0.0756407	0.614601	0.719112	0.700947	2.05253e-06	5.90813e-06	0.63702	6.77551e-06	1.91468e-05	FALSE	FALSE	FALSE	FALSE	FALSE	FALSE
comp10160_c0_seq2	ubiquitin-related modifier 1 homolog 2-like	#N/A	P:tRNA thio-modification; C:cytoplasm	-	IPR015221 (PFAM); IPR012675 (G3DSA:3.10.20.GENE3D); IPR015221 (PANTHER); PTHR14986:SF2 (PANTHER); IPR015221 (HAMAP); IPR016155 (SUPERFAMILY)	19.918	19.133	6.365	6.506	7.058	6.293	14.988	12.442	6.873	6.164	11.543	11.512	6.866	7.316	#N/A	-0.165035	0.356672	0.466078	0.892706	1.91579e-07	6.0626e-07	0.646842	0.000177345	0.000423628	FALSE	FALSE	FALSE	FALSE	FALSE	FALSE
comp10161_c0_seq1	phox domain-containing isoform 1	0	F:phosphatidylinositol binding; P:cell communication		no IPS match	14.078	13.476	23.787	23.813	12.169	12.172	27.803	27.522	12.308	13.637	20.667	21.822	12.093	11.47	#N/A	0.845517	1.87406e-26	1.93109e-25	0.90132	7.62837e-18	4.76055e-17	0.79474	1.62592e-11	7.54611e-11	FALSE	FALSE	FALSE	FALSE	FALSE	FALSE
comp10162_c0_seq1	phototropic-responsive nph3 family protein isoform 2	0	-		IPR027356 (PFAM); PTHR32370 (PANTHER); PTHR32370:SF0 (PANTHER); IPR027356 (PROSITE_PROFILES)	0.541	0.465	0.379	0.373	2.036	2.504	0.867	0	2.223	1.016	0.257	0	1.848	1.421	#N/A	-2.61492	0.0043462	0.0094241	-1.87385	0.0354428	0.0570534	-3.34018	0.00183432	0.0037768	FALSE	FALSE	FALSE	FALSE	FALSE	FALSE
comp10163_c0_seq1	predicted protein	0	C:mitochondrion; F:molecular_function; P:biological_process		Coil (COILS); NON_CYTOPLASMIC_DOMAIN (PHOBIUS); TRANSMEMBRANE (PHOBIUS); TRANSMEMBRANE (PHOBIUS); CYTOPLASMIC_DOMAIN (PHOBIUS); CYTOPLASMIC_DOMAIN (PHOBIUS); TMhelix (TMHMM); TMhelix (TMHMM)	15.191	14.727	8.665	10.093	12.409	11.526	5.912	5.344	10.719	10.579	2.317	2.309	9.405	8.518	1	-0.468198	5.31401e-05	0.000154665	-1.1024	6.75077e-15	3.58487e-14	-2.00339	3.42288e-27	3.77545e-26	FALSE	FALSE	FALSE	FALSE	FALSE	FALSE
comp10164_c0_seq1	Uncharacterized protein TCM_030749	#N/A	-		no IPS match	24.736	24.056	26.166	25.266	27.013	26.203	29.087	27.905	16.146	18.901	17.073	16.439	18.41	18.474	#N/A	-0.168616	0.160242	0.237563	0.51039	0.000388907	0.000866017	-0.190328	0.245829	0.321447	FALSE	FALSE	FALSE	FALSE	FALSE	FALSE
comp10165_c0_seq1	udp-glycosyltransferase 83a1	0	F:transferase activity, transferring hexosyl groups; P:metabolic process		IPR002213 (PFAM); G3DSA:3.40.50.2000 (GENE3D); G3DSA:3.40.50.2000 (GENE3D); PTHR11926:SF15 (PANTHER); IPR002213 (PANTHER); SSF53756 (SUPERFAMILY)	10.964	11.676	14.86	14.581	5.52	4.704	7.984	8.701	1.902	3.182	3.707	3.99	1.739	1.673	5	1.41479	8.96972e-27	9.33756e-26	1.50625	3.0214e-13	1.45479e-12	1.11318	4.45375e-06	1.28459e-05	FALSE	FALSE	FALSE	FALSE	FALSE	FALSE
comp10166_c0_seq1		#N/A	-		no IPS match	34.792	39.879	4.418	2.906	24.453	21.75	6.7	8.19	25.563	27.931	1.473	5.011	39.375	37.057	6	-2.76094	3.63231e-24	3.43723e-23	-2.04536	5.62504e-20	3.87942e-19	-3.66653	7.03697e-41	1.28031e-39	FALSE	FALSE	FALSE	FALSE	FALSE	FALSE
comp10167_c0_seq1		#N/A	-		no IPS match	14.119	12.638	0.667	1.106	5.698	5.126	0.507	0.616	4.041	7.514	1.04	1.256	8.006	10.965	1	-2.69374	1.26114e-10	6.10906e-10	-3.51933	3.61696e-11	1.5254e-10	-3.08874	4.09052e-17	2.71114e-16	FALSE	FALSE	FALSE	FALSE	FALSE	FALSE
comp10168_c0_seq1	transparent testa 12	#N/A	-		SignalP-noTM (SIGNALP_EUK)	11.393	18.181	10.207	7.908	9.075	10.592	4.966	7.424	7.228	10.121	5.828	5.841	13.732	14.942	#N/A	-0.252021	0.558343	0.665351	-0.704123	0.119338	0.170088	-1.33977	0.000226052	0.000532925	FALSE	FALSE	FALSE	FALSE	FALSE	FALSE
comp10169_c0_seq1	fmn binding protein	0	F:pyridoxamine-phosphate oxidase activity; F:FMN binding; P:pyridoxal phosphate biosynthetic process; C:chloroplast; P:oxidation-reduction process	EC:1.4.3.5	IPR014599 (PIRSF); PF13883 (PFAM); G3DSA:3.20.180.10 (GENE3D); IPR012349 (G3DSA:2.30.110.GENE3D); IPR019595 (PFAM); PTHR13343:SF10 (PANTHER); PTHR13343 (PANTHER); IPR012349 (SUPERFAMILY)	16.896	19.216	12.403	11.894	16.213	15.844	15.698	15.265	15.554	17.51	15.065	16.258	15.63	13.605	#N/A	-0.519483	2.72288e-06	9.20655e-06	-0.284932	0.0230274	0.0385265	0.0420775	0.771418	0.838896	FALSE	FALSE	FALSE	FALSE	FALSE	FALSE
comp10171_c0_seq1	conserved hypothetical protein	0	C:membrane; C:cytoplasmic part; C:intracellular membrane-bounded organelle	-	IPR018786 (PFAM); TRANSMEMBRANE (PHOBIUS); CYTOPLASMIC_DOMAIN (PHOBIUS); NON_CYTOPLASMIC_DOMAIN (PHOBIUS); TMhelix (TMHMM)	21.582	22.711	13.919	12.318	17.289	17.038	5.36	5.53	13.923	13.395	5.447	3.809	15.771	14.959	1	-0.508277	2.6542e-05	8.01888e-05	-1.51677	2.21772e-20	1.556e-19	-1.76524	6.91464e-21	5.66407e-20	FALSE	FALSE	FALSE	FALSE	FALSE	FALSE
comp10172_c0_seq1	protein	#N/A	C:nucleus; P:metabolic process; F:catalytic activity		IPR015655 (PANTHER); PTHR13832:SF194 (PANTHER)	26.329	20.56	28.884	29.573	27.795	36.014	18.164	19.691	22.892	23	27.617	27.493	20.532	22.342	#N/A	-0.262697	0.19323	0.279111	-0.471248	0.0343859	0.0555683	0.30937	0.146751	0.204242	FALSE	FALSE	FALSE	FALSE	FALSE	FALSE
comp10174_c0_seq1		#N/A	-		no IPS match	8.576	12.959	17.043	10.505	13.475	12.316	2.691	3.288	15.326	14.411	14.21	11.949	11.219	14.118	1	-0.0211742	1	1	-2.49098	1.86249e-09	6.94934e-09	0.00401377	1	1	FALSE	FALSE	FALSE	FALSE	FALSE	FALSE
comp10176_c0_seq1	salt overly sensitive protein 2a isoform 1	0	F:calmodulin-dependent protein kinase activity; P:protein phosphorylation; F:ATP binding; P:signal transduction	EC:2.7.11.17	IPR002290 (SMART); G3DSA:3.30.200.20 (GENE3D); G3DSA:1.10.510.10 (GENE3D); IPR000719 (PFAM); IPR004041 (PFAM); IPR020636 (PANTHER); PTHR24347:SF103 (PANTHER); IPR008271 (PROSITE_PATTERNS); IPR017441 (PROSITE_PATTERNS); IPR000719 (PROSITE_PROFILES); IPR018451 (PROSITE_PROFILES); IPR011009 (SUPERFAMILY)	13.772	14.862	13.318	11.328	12.658	11.499	3.018	3.183	13.635	13.961	1.596	3.543	12.825	12.083	1	-0.0890888	0.420366	0.532592	-2.34424	7.70234e-56	1.68031e-54	-2.36104	5.40979e-25	5.40683e-24	FALSE	FALSE	FALSE	FALSE	FALSE	FALSE
comp10177_c0_seq1	#NAME?	0	P:methylglyoxal catabolic process to D-lactate; P:biological_process		IPR002634 (PFAM); IPR002634 (G3DSA:3.30.300.GENE3D); PTHR12735 (PANTHER); PTHR12735:SF6 (PANTHER); IPR002634 (SUPERFAMILY)	62.775	63.676	46.018	51.316	40.417	43.124	38.703	44.669	43.34	38.919	32.158	31.728	31.834	39.109	#N/A	0.0966053	0.280618	0.380776	-0.174028	0.149676	0.206389	-0.20392	0.147641	0.205258	FALSE	FALSE	FALSE	FALSE	FALSE	FALSE
comp10178_c0_seq1	hypothetical protein PRUPE_ppa000476mg	#N/A	-		CYTOPLASMIC_DOMAIN (PHOBIUS); TRANSMEMBRANE (PHOBIUS); NON_CYTOPLASMIC_DOMAIN (PHOBIUS)	0.602	1.541	3.176	2.083	2.009	2.971	1.284	1.371	2.587	3.39	3.099	1.351	3.853	3.935	#N/A	-0.0720871	1	1	-1.36105	0.00147241	0.00303164	-0.811953	0.0345176	0.0560219	FALSE	FALSE	FALSE	FALSE	FALSE	FALSE
comp10178_c0_seq2	hypothetical protein PRUPE_ppa000476mg	#N/A	-		NON_CYTOPLASMIC_DOMAIN (PHOBIUS); CYTOPLASMIC_DOMAIN (PHOBIUS); TRANSMEMBRANE (PHOBIUS); TRANSMEMBRANE (PHOBIUS); TRANSMEMBRANE (PHOBIUS); CYTOPLASMIC_DOMAIN (PHOBIUS); NON_CYTOPLASMIC_DOMAIN (PHOBIUS); TMhelix (TMHMM)	0	0.714	3.986	4.166	2.649	2.531	1.419	0.871	2.189	2.133	2.039	1.319	4.136	2.481	1	0.536233	0.135483	0.205603	-1.05606	0.0341358	0.0552145	-1.00444	0.0212003	0.0360996	FALSE	FALSE	FALSE	FALSE	FALSE	FALSE
comp10180_c0_seq1	at1g18740 f6a14_15	0	P:regulation of plant-type hypersensitive response; P:response to wounding; P:positive regulation of flavonoid biosynthetic process; P:response to chitin; P:protein targeting to membrane; C:chloroplast; P:response to mechanical stimulus	-	IPR008511 (PFAM); PTHR31509:SF0 (PANTHER); PTHR31509 (PANTHER)	18.315	24.345	56.409	52.473	17.68	18.375	50.054	45.029	20.525	23.1	44.773	50.124	18.11	16.515	#N/A	1.46882	5.64353e-32	6.92329e-31	0.935793	7.80662e-11	3.21622e-10	1.39505	1.89201e-18	1.35952e-17	FALSE	FALSE	FALSE	FALSE	FALSE	FALSE
comp10181_c0_seq1	rna polymerase i-specific transcription initiation factor rrn3-like	0	-		IPR007991 (PFAM)	4.216	3.372	2.379	3.124	4.462	4.829	7.196	6.239	6.01	5.29	11.883	12.693	7.216	8.367	1	-0.873339	0.0581094	0.0985592	0.0740946	0.840715	0.898398	0.5993	0.0257828	0.0429959	FALSE	FALSE	FALSE	FALSE	FALSE	FALSE
comp10181_c0_seq2	major facilitator superfamily protein isoform 1	0	-		IPR007991 (PFAM)	3.502	3.423	3.294	3.24	6.267	4.838	7.117	6.308	4.928	5.39	8.609	15.045	7.557	8.165	#N/A	-0.863956	0.00688605	0.0143764	0.193917	0.486817	0.575034	0.514579	0.0580189	0.089807	FALSE	FALSE	FALSE	FALSE	FALSE	FALSE
comp10182_c0_seq1	dolichyl-diphosphooligosaccharide--protein glycosyltransferase subunit 2-like	K12667	P:protein N-linked glycosylation; C:integral component of membrane; C:oligosaccharyltransferase complex		IPR008814 (PFAM); IPR008814 (PTHR12640:PANTHER); PTHR12640 (PANTHER); CYTOPLASMIC_DOMAIN (PHOBIUS); NON_CYTOPLASMIC_DOMAIN (PHOBIUS); NON_CYTOPLASMIC_DOMAIN (PHOBIUS); CYTOPLASMIC_DOMAIN (PHOBIUS); TRANSMEMBRANE (PHOBIUS); TRANSMEMBRANE (PHOBIUS); TRANSMEMBRANE (PHOBIUS); TMhelix (TMHMM); TMhelix (TMHMM); TMhelix (TMHMM)	26.074	26.103	27.642	24.88	18.88	17.415	25.461	24.792	14.962	15.469	24.333	20.716	19.75	18.684	#N/A	0.416668	0.00297654	0.00664605	0.533779	0.000509261	0.00111615	0.181735	0.299954	0.381079	FALSE	FALSE	FALSE	FALSE	FALSE	FALSE
comp10183_c0_seq1	conserved hypothetical protein	0	-		no IPS match	37.824	39.983	28.335	28.956	56.444	59.551	37.307	37.083	53.433	49.073	36.813	34.452	38.875	40.093	#N/A	-1.13982	1.64735e-58	3.598e-57	-0.652183	4.03865e-11	1.69718e-10	-0.200691	0.0732037	0.110156	FALSE	FALSE	FALSE	FALSE	FALSE	FALSE
comp10184_c0_seq1	ring finger	0	F:zinc ion binding; F:protein binding	-	IPR001841 (SMART); IPR001841 (PFAM); IPR013083 (G3DSA:3.30.40.GENE3D); PTHR14155 (PANTHER); NON_CYTOPLASMIC_DOMAIN (PHOBIUS); CYTOPLASMIC_DOMAIN (PHOBIUS); TRANSMEMBRANE (PHOBIUS); IPR001841 (PROSITE_PROFILES); SSF57850 (SUPERFAMILY); TMhelix (TMHMM)	4.104	4.054	2.522	3.806	2.107	2.226	0.732	0.755	3.584	3.124	0.546	0.298	2.339	2.666	3	0.421302	0.0834706	0.134994	-2.3553	3.94276e-16	2.25039e-15	-2.57451	2.78369e-13	1.45139e-12	FALSE	FALSE	FALSE	FALSE	FALSE	FALSE
comp10185_c0_seq1	alba dna rna-binding protein	0	F:nucleic acid binding; C:nucleus; C:plasma membrane	-	IPR014560 (PIRSF); G3DSA:3.30.110.20 (GENE3D); IPR002775 (PFAM); PTHR31947:SF0 (PANTHER); PTHR31947 (PANTHER); SSF82704 (SUPERFAMILY)	27.36	28.213	25.551	29.38	20.738	18.6	24.706	24.025	15.419	16.161	24.312	25.025	15.638	15.623	#N/A	0.365608	0.000524981	0.00132894	0.436313	0.000245451	0.000560627	0.602976	4.20718e-06	1.21651e-05	FALSE	FALSE	FALSE	FALSE	FALSE	FALSE
comp10185_c0_seq2	alba dna rna-binding protein	0	F:nucleic acid binding; C:nucleus; C:plasma membrane	-	CYTOPLASMIC_DOMAIN (PHOBIUS); NON_CYTOPLASMIC_DOMAIN (PHOBIUS); TRANSMEMBRANE (PHOBIUS); TMhelix (TMHMM)	16.906	20.684	19.422	16.342	15.413	14.497	19.2	19.61	10.237	10.779	18.288	23.461	10.462	8.653	#N/A	0.139112	0.268269	0.366145	0.692421	2.09177e-07	6.59776e-07	1.06417	2.67659e-10	1.13117e-09	FALSE	FALSE	FALSE	FALSE	FALSE	FALSE
comp10187_c0_seq1	chaperone protein mitochondrial-like	K03695	C:cytoplasm; P:protein processing; F:ATP binding; F:nucleoside-triphosphatase activity; P:response to heat	EC:3.6.1.15	Coil (COILS); IPR001270 (PRINTS); IPR003593 (SMART); IPR019489 (SMART); G3DSA:1.10.8.60 (GENE3D); IPR019489 (PFAM); G3DSA:3.40.50.300 (GENE3D); IPR013093 (PFAM); PTHR11638 (PANTHER); PTHR11638:SF18 (PANTHER); IPR028299 (PROSITE_PATTERNS); IPR027417 (SUPERFAMILY)	22.94	23.735	26.95	29.458	18.346	19.004	38.422	44.204	18.944	22	56.264	54.136	15.547	16.792	#N/A	0.471474	7.67966e-07	2.73987e-06	0.817671	1.37044e-11	5.93918e-11	1.7179	5.41478e-43	1.0479e-41	FALSE	FALSE	FALSE	FALSE	FALSE	FALSE
comp10187_c0_seq2	chaperone protein mitochondrial-like	K03695	C:cytoplasm; P:protein processing; F:ATP binding; F:nucleoside-triphosphatase activity; P:response to heat	EC:3.6.1.15	Coil (COILS); IPR001270 (PRINTS); IPR003593 (SMART); IPR019489 (SMART); IPR013093 (PFAM); G3DSA:1.10.8.60 (GENE3D); IPR019489 (PFAM); G3DSA:3.40.50.300 (GENE3D); PTHR11638 (PANTHER); PTHR11638:SF18 (PANTHER); IPR028299 (PROSITE_PATTERNS); IPR027417 (SUPERFAMILY)	13.108	11.045	15.069	13.784	9.582	10.242	22.668	25.965	11.868	10.18	32.735	29.717	10.545	7.812	#N/A	0.41474	0.000863577	0.00211374	0.94865	2.53839e-12	1.15353e-11	1.71275	1.43753e-26	1.54844e-25	FALSE	FALSE	FALSE	FALSE	FALSE	FALSE
comp10188_c0_seq1	electron transport complex protein isoform 1	0	-		no IPS match	9.035	9.566	22.767	16.188	17.662	23.528	22.567	26.662	20.499	19.484	31.026	26.004	14.848	18.297	#N/A	-0.216399	0.319214	0.423998	0.102225	0.576567	0.660525	0.736305	0.000269771	0.000629094	FALSE	FALSE	FALSE	FALSE	FALSE	FALSE
comp10189_c0_seq1	rna methyltransferase family protein isoform 3	0	F:RNA binding; F:RNA methyltransferase activity; P:RNA processing; P:RNA methylation	EC:2.1.1	IPR012340 (G3DSA:2.40.50.GENE3D); G3DSA:3.40.50.150 (GENE3D); PTHR11061:SF21 (PANTHER); PTHR11061 (PANTHER); IPR002792 (PROSITE_PROFILES); SSF53335 (SUPERFAMILY); IPR012340 (SUPERFAMILY)	3.634	5.492	4.692	3.857	4.889	6.221	5.979	4.659	5.064	5.839	4.284	7.022	5.801	5.23	#N/A	-0.514654	0.0101318	0.0204085	-0.213669	0.257328	0.331988	-0.036214	0.9198	0.969919	FALSE	FALSE	FALSE	FALSE	FALSE	FALSE
comp10190_c0_seq1	---NA---	#N/A	-		no IPS match	32.771	25.421	7.397	11.598	19.351	16.93	20.112	20.156	15.994	13.478	13.644	16.726	12.692	15.405	#N/A	-1.04089	3.10878e-05	9.31186e-05	0.264078	0.239167	0.312068	0.049415	0.857719	0.91414	FALSE	FALSE	FALSE	FALSE	FALSE	FALSE
comp10191_c0_seq1		#N/A	-		TRANSMEMBRANE (PHOBIUS); CYTOPLASMIC_DOMAIN (PHOBIUS); NON_CYTOPLASMIC_DOMAIN (PHOBIUS); TMhelix (TMHMM)	14.783	15.296	30.936	28.519	15.084	14.632	43.354	45.517	12.815	9.88	41.436	40.974	19.142	17.053	#N/A	0.880163	1.17443e-08	4.92301e-08	1.78161	9.03728e-27	8.35981e-26	1.13212	3.53178e-12	1.71933e-11	FALSE	FALSE	FALSE	FALSE	FALSE	FALSE
comp10191_c0_seq2		#N/A	-		no IPS match	8.902	7.788	13.331	16.317	8.222	8.627	22.42	23.955	7.151	6.548	23.653	28.823	7.615	8.611	#N/A	0.690067	0.000709178	0.0017613	1.56493	1.71788e-15	9.42173e-15	1.63012	1.66233e-15	1.00256e-14	FALSE	FALSE	FALSE	FALSE	FALSE	FALSE
comp10192_c0_seq1		#N/A	-		TMhelix (TMHMM)	13.7	14.851	7.842	9.361	12.595	10.736	6.621	8.237	10.279	9.58	5.324	4.83	7.69	7.77	#N/A	-0.549389	0.00139835	0.00330523	-0.618912	0.00128966	0.00267342	-0.653068	0.00297474	0.00592192	FALSE	FALSE	FALSE	FALSE	FALSE	FALSE
comp10193_c0_seq1		#N/A	-		no IPS match	5.482	6.774	10.286	7.393	2.542	4.219	17.364	17.868	2.874	2.632	16.29	13.725	2.605	3.061	5	1.22837	9.89293e-06	3.14025e-05	2.48169	1.10922e-27	1.05944e-26	2.35302	1.21956e-19	9.34663e-19	FALSE	TRUE	TRUE	FALSE	FALSE	FALSE
comp10194_c0_seq1	phosducin-like protein 3 isoform 1	0	C:cytoplasm; P:cortical microtubule organization; P:nuclear division; P:cell redox homeostasis; F:beta-tubulin binding; P:cytokinesis; P:anisotropic cell growth; C:nucleus; P:nucleolus organization	-	IPR013766 (PFAM); IPR012336 (G3DSA:3.40.30.GENE3D); PTHR21148 (PANTHER); PTHR21148:SF14 (PANTHER); IPR012336 (SUPERFAMILY)	41.142	42.392	27.355	25.935	20.658	20.673	16.137	15.521	17.574	17.852	10.4	11.417	19.109	18.045	#N/A	0.245155	0.00860216	0.0175514	-0.3503	0.00378786	0.00732813	-0.82522	5.16958e-09	1.97028e-08	FALSE	FALSE	FALSE	FALSE	FALSE	FALSE
comp10195_c0_seq1	hypothetical protein ERWE_CDS_09550	#N/A	-		no IPS match	7.514	6.102	4.287	5.285	2.773	2.442	4.561	4.217	3.593	1.791	2.945	5.469	1.548	1.909	#N/A	0.75988	0.00289049	0.00647012	0.53069	0.104943	0.151688	1.20186	0.000703889	0.00154789	FALSE	FALSE	FALSE	FALSE	FALSE	FALSE
comp10196_c0_seq1	haloacid dehalogenase-like hydrolase superfamily protein isoform 1	K01087	P:response to cadmium ion; F:trehalose-phosphatase activity; P:trehalose biosynthetic process	EC:3.1.3.12	no IPS match	3.675	4.385	3.79	4.282	0.222	0.35	5.394	4.531	0.051	0.1	3.326	9.618	0.058	0	5	3.64257	3.06926e-25	3.01985e-24	5.69654	1.27189e-37	1.70218e-36	7.42221	1.07581e-21	9.16569e-21	TRUE	TRUE	TRUE	FALSE	FALSE	FALSE
comp10197_c0_seq1		#N/A	-		no IPS match	10.158	14.355	9.659	11.289	15.049	15.413	6.227	5.634	17.312	13.37	3.81	3.724	7.166	8.442	1	-0.661653	0.00333632	0.00738691	-1.54421	1.58589e-08	5.49041e-08	-1.09434	0.000875873	0.00189855	FALSE	FALSE	FALSE	FALSE	FALSE	FALSE
comp10199_c0_seq1		#N/A	-		no IPS match	0.837	1.8	2.954	1.749	3.156	1.939	3.592	2.196	1.724	2.532	3.553	1.426	1.798	3.313	#N/A	-0.193894	1	1	0.269051	0.841637	0.899264	-0.0375507	1	1	FALSE	FALSE	FALSE	FALSE	FALSE	FALSE
comp102_c0_seq1	transferring glycosyl	#N/A	C:vacuole	-	SIGNAL_PEPTIDE_N_REGION (PHOBIUS); SIGNAL_PEPTIDE_C_REGION (PHOBIUS); NON_CYTOPLASMIC_DOMAIN (PHOBIUS); SIGNAL_PEPTIDE_H_REGION (PHOBIUS); SIGNAL_PEPTIDE (PHOBIUS); SignalP-noTM (SIGNALP_EUK); SignalP-TM (SIGNALP_GRAM_POSITIVE); TMhelix (TMHMM)	3.971	9.515	8.94	6.069	3.973	8.384	5.079	5.181	5.867	6.564	3.357	4.926	4.411	6.248	#N/A	0.116145	0.834813	0.908467	-0.467878	0.253202	0.327291	-0.434856	0.426602	0.515639	FALSE	FALSE	FALSE	FALSE	FALSE	FALSE
comp1020_c0_seq1	camphor resistance family isoform 1	0	C:integral component of membrane		IPR003691 (PFAM); TRANSMEMBRANE (PHOBIUS); TRANSMEMBRANE (PHOBIUS); NON_CYTOPLASMIC_DOMAIN (PHOBIUS); NON_CYTOPLASMIC_DOMAIN (PHOBIUS); TRANSMEMBRANE (PHOBIUS); NON_CYTOPLASMIC_DOMAIN (PHOBIUS); TRANSMEMBRANE (PHOBIUS); CYTOPLASMIC_DOMAIN (PHOBIUS); TRANSMEMBRANE (PHOBIUS); CYTOPLASMIC_DOMAIN (PHOBIUS); CYTOPLASMIC_DOMAIN (PHOBIUS); TRANSMEMBRANE (PHOBIUS); NON_CYTOPLASMIC_DOMAIN (PHOBIUS); CYTOP…	2.562	3.278	1.947	2.032	4.915	4.74	1.182	1.545	7.135	5.106	0.927	1.692	7.191	6.046	1	-1.39625	8.35241e-15	5.22711e-14	-2.36567	1.09858e-22	8.55749e-22	-2.41807	1.16061e-25	1.19723e-24	FALSE	FALSE	FALSE	FALSE	FALSE	FALSE
comp10200_c0_seq1		#N/A	-		IPR028144 (PFAM)	12.445	15.224	9.384	7.252	14.471	13.124	11.846	19.273	13.601	11.446	10.122	15.534	7.981	8.846	#N/A	-0.844731	5.62837e-07	2.03747e-06	0.10961	0.611715	0.694297	0.540008	0.0136395	0.0240913	FALSE	FALSE	FALSE	FALSE	FALSE	FALSE
comp10200_c0_seq2		#N/A	-		no IPS match	22.062	30.737	20.245	15.327	36	30.368	38.625	47.236	25.901	19.609	34.002	49.124	12.775	14.614	#N/A	-1.01589	1.07823e-13	6.32931e-13	0.722852	2.42863e-06	6.94278e-06	1.53902	4.88425e-17	3.22323e-16	FALSE	FALSE	FALSE	FALSE	FALSE	FALSE
comp10201_c0_seq1	aldolase-type tim barrel family protein isoform 1	#N/A	-		no IPS match	55.516	54.668	75.308	74.653	42.542	44.614	17.488	25.663	34.194	38.894	38.841	24.461	48.338	52.958	#N/A	0.657953	1.67167e-09	7.46121e-09	-0.969529	1.8152e-07	5.75649e-07	-0.716675	0.000380232	0.000868976	FALSE	FALSE	FALSE	FALSE	FALSE	FALSE
comp10202_c0_seq1	mediator subunit med10 isoform partial	K15151	F:RNA polymerase II transcription cofactor activity; C:mediator complex; P:regulation of transcription from RNA polymerase II promoter	-	Coil (COILS); G3DSA:1.20.58.400 (GENE3D); IPR019145 (PFAM); PTHR13345 (PANTHER); PTHR13345:SF2 (PANTHER)	20.03	17.747	4.614	4.32	6.053	5.925	7.184	8.109	4.962	6.106	5.674	7.597	8.123	6.643	3	-0.540275	0.0574104	0.0974901	0.263128	0.33915	0.422824	-0.223517	0.438447	0.528126	FALSE	FALSE	FALSE	FALSE	FALSE	FALSE
comp10203_c0_seq1	rho gdp-dissociation	#N/A	C:cytoplasm; F:Rho GDP-dissociation inhibitor activity	-	IPR024792 (G3DSA:2.70.50.GENE3D); IPR000406 (PFAM); PTHR10980:SF2 (PANTHER); IPR000406 (PANTHER); IPR014756 (SUPERFAMILY)	5.411	9.691	5.881	4.436	5.955	5.521	3.412	3.845	5.249	4.623	2.543	5.82	5.26	4.734	#N/A	-0.266409	0.459967	0.572885	-0.633684	0.0890073	0.130613	-0.349891	0.446981	0.537272	FALSE	FALSE	FALSE	FALSE	FALSE	FALSE
comp10203_c0_seq2	immunoglobulin e-set superfamily protein isoform 1	K12462	C:cytoplasm; F:Rho GDP-dissociation inhibitor activity		IPR000406 (PRINTS); IPR024792 (G3DSA:2.70.50.GENE3D); IPR000406 (PFAM); IPR000406 (PANTHER); PTHR10980:SF2 (PANTHER); IPR014756 (SUPERFAMILY)	19.407	24.604	18.664	18.053	19.911	19.686	12.68	11.815	18.893	19.609	13.963	11.566	15.871	16.969	#N/A	-0.229926	0.0431218	0.0753905	-0.838314	9.85097e-10	3.75444e-09	-0.408841	0.010802	0.0194444	FALSE	FALSE	FALSE	FALSE	FALSE	FALSE
comp10205_c0_seq1	protein spinster homolog 1-like	0	C:integral component of membrane; P:transmembrane transport		IPR011701 (PFAM); G3DSA:1.20.1250.20 (GENE3D); PTHR24003 (PANTHER); PTHR24003:SF2 (PANTHER); NON_CYTOPLASMIC_DOMAIN (PHOBIUS); TRANSMEMBRANE (PHOBIUS); TRANSMEMBRANE (PHOBIUS); CYTOPLASMIC_DOMAIN (PHOBIUS); TRANSMEMBRANE (PHOBIUS); NON_CYTOPLASMIC_DOMAIN (PHOBIUS); NON_CYTOPLASMIC_DOMAIN (PHOBIUS); TRANSMEMBRANE (PHOBIUS); CYTOPLASMIC_DOMAIN (PHOBIUS); CYTOPLASMIC_DOMAIN (PHOBIUS); TRANSMEMBRANE …	16.998	20.374	9.293	8.731	21.804	20.233	9.482	8.701	17.972	20.018	27.102	24.11	22.804	23.183	#N/A	-1.33963	1.91088e-41	3.00175e-40	-1.24982	4.03649e-24	3.34272e-23	0.104089	0.402884	0.49079	FALSE	FALSE	FALSE	FALSE	FALSE	FALSE
comp10206_c0_seq1	pentatricopeptide repeat-containing protein at1g06270-like	0	F:molecular_function; P:biological_process; C:plastid membrane		Coil (COILS); IPR002885 (TIGRFAM); IPR002885 (PFAM); PTHR24015 (PANTHER); SIGNAL_PEPTIDE_H_REGION (PHOBIUS); SIGNAL_PEPTIDE (PHOBIUS); SIGNAL_PEPTIDE_C_REGION (PHOBIUS); SIGNAL_PEPTIDE_N_REGION (PHOBIUS); NON_CYTOPLASMIC_DOMAIN (PHOBIUS); IPR002885 (PROSITE_PROFILES); IPR002885 (PROSITE_PROFILES); IPR002885 (PROSITE_PROFILES); IPR002885 (PROSITE_PROFILES); SignalP-TM (SIGNALP_GRAM_POSITIVE)	2.961	3.971	2.823	2.777	2.622	2.19	1.79	1.359	2.544	2.432	1.03	0.617	2.064	2.388	1	0.11061	0.652517	0.751536	-0.822075	0.000513912	0.00112594	-1.45719	1.44117e-06	4.37645e-06	FALSE	FALSE	FALSE	FALSE	FALSE	FALSE
comp10207_c0_seq1	bifunctional dethiobiotin synthetase -diamino-pelargonic acid aminotransferase	#N/A	F:adenosylmethionine-8-amino-7-oxononanoate transaminase activity; C:mitochondrion; F:dethiobiotin synthase activity; P:DNA replication; P:regulation of macromolecule metabolic process; P:biotin biosynthetic process; P:regulation of cellular process; P:macromolecule methylation	EC:2.6.1.62; EC:6.3.3.3	G3DSA:3.40.50.300 (GENE3D); PF13500 (PFAM)	2.021	2.306	4.731	3.922	5.387	5.233	1.577	1.928	7.397	8.489	2.276	4.245	10.462	9.401	1	-0.413909	0.118363	0.183491	-2.37514	3.27867e-15	1.77044e-14	-1.69095	4.73396e-10	1.96351e-09	FALSE	FALSE	FALSE	FALSE	FALSE	FALSE
comp10208_c0_seq1	reticulon family protein	0	P:regulation of plant-type hypersensitive response; C:endoplasmic reticulum; P:positive regulation of flavonoid biosynthetic process; C:mitochondrion; P:protein targeting to membrane	-	IPR003388 (PFAM); IPR003388 (PANTHER); PTHR10994:SF27 (PANTHER); TRANSMEMBRANE (PHOBIUS); NON_CYTOPLASMIC_DOMAIN (PHOBIUS); TRANSMEMBRANE (PHOBIUS); TRANSMEMBRANE (PHOBIUS); TRANSMEMBRANE (PHOBIUS); CYTOPLASMIC_DOMAIN (PHOBIUS); NON_CYTOPLASMIC_DOMAIN (PHOBIUS); NON_CYTOPLASMIC_DOMAIN (PHOBIUS); CYTOPLASMIC_DOMAIN (PHOBIUS); IPR003388 (PROSITE_PROFILES); TMhelix (TMHMM); TMhelix (TMHMM); TMhelix …	52.311	64.245	32.87	32.775	78.897	74.147	71.923	72.493	76.587	78.088	61.187	73.415	55.038	54.018	#N/A	-1.34046	9.22445e-71	2.42401e-69	-0.289413	0.00162468	0.00332006	0.245773	0.0378028	0.0608923	FALSE	FALSE	FALSE	FALSE	FALSE	FALSE
comp10209_c0_seq1	60s ribosomal protein l12-like	K02870	C:ribosome; F:structural constituent of ribosome; P:translation	-	SIGNAL_PEPTIDE_N_REGION (PHOBIUS); SIGNAL_PEPTIDE_C_REGION (PHOBIUS); SIGNAL_PEPTIDE (PHOBIUS); NON_CYTOPLASMIC_DOMAIN (PHOBIUS); SIGNAL_PEPTIDE_H_REGION (PHOBIUS)	138.863	146.703	180.022	162.357	130.532	144.677	81.382	92.811	198.407	145.004	95.384	98.238	159.554	161.313	#N/A	0.192006	0.014014	0.0274315	-1.17154	1.46648e-15	8.07338e-15	-0.783453	3.12629e-14	1.73781e-13	FALSE	FALSE	FALSE	FALSE	FALSE	FALSE
comp1021_c0_seq1	conserved hypothetical protein	0	-		IPR026057 (PFAM); IPR025846 (PFAM); PTHR32285 (PANTHER); PTHR32285:SF1 (PANTHER)	1.919	1.551	0.601	0.669	2.711	2.316	0.113	0.209	2.578	3.324	0.196	0.117	2.638	3.027	1	-2.08818	1.54808e-10	7.44564e-10	-4.375	3.01892e-23	2.40686e-22	-4.11481	8.07017e-23	7.26546e-22	FALSE	FALSE	FALSE	FALSE	FALSE	FALSE
comp10210_c0_seq1	40s ribosomal protein s2	#N/A	F:structural constituent of ribosome; F:RNA binding; C:small ribosomal subunit; P:translation	-	IPR013810 (PFAM); IPR014720 (G3DSA:3.30.160.GENE3D); IPR000851 (PANTHER); PTHR13718:SF59 (PANTHER); IPR018192 (PROSITE_PATTERNS); IPR013810 (PROSITE_PROFILES); SSF54768 (SUPERFAMILY)	392.372	376.276	385.648	359.779	225.624	259.165	320.539	310.638	208.247	211.405	316.549	349.083	209.915	213.052	#N/A	0.49444	1.37794e-08	5.74346e-08	0.399467	0.000110076	0.00026304	0.597696	2.2799e-07	7.50569e-07	FALSE	FALSE	FALSE	FALSE	FALSE	FALSE
comp10211_c0_seq1	cinnamoyl reductase-like protein	0	P:cellular metabolic process; F:coenzyme binding; F:catalytic activity	-	IPR016040 (G3DSA:3.40.50.GENE3D); PTHR10366:SF9 (PANTHER); PTHR10366 (PANTHER); SSF51735 (SUPERFAMILY)	4.073	6.981	4.587	8.306	2.044	2.504	3.48	3.183	2.232	2.657	1.019	2.139	1.39	0.95	#N/A	1.35633	0.00159635	0.00373638	0.256382	0.654025	0.732419	0.324057	0.67313	0.751498	FALSE	FALSE	FALSE	FALSE	FALSE	FALSE
comp10213_c0_seq1		#N/A	-		NON_CYTOPLASMIC_DOMAIN (PHOBIUS); CYTOPLASMIC_DOMAIN (PHOBIUS); TRANSMEMBRANE (PHOBIUS); TMhelix (TMHMM)	8.218	11.893	13.488	17.654	23.342	21.679	10.428	4.844	21.201	19.559	4.222	5.511	19.067	16.246	1	-0.645938	0.000127854	0.000354113	-1.56349	8.35837e-11	3.4343e-10	-1.92287	1.34753e-14	7.68666e-14	FALSE	FALSE	FALSE	FALSE	FALSE	FALSE
comp10213_c0_seq2		#N/A	-		no IPS match	9.739	11.356	17.905	16.162	23.724	19.461	10.675	13.058	22.004	20.351	4.829	4.884	14.348	14.909	1	-0.449514	0.0186845	0.0356436	-1.03365	1.28569e-06	3.77716e-06	-1.63842	4.66358e-09	1.78332e-08	FALSE	FALSE	FALSE	FALSE	FALSE	FALSE
comp10214_c0_seq1	cc-nbs-lrr protein	0	P:defense response; F:ADP binding		SSF52058 (SUPERFAMILY)	2.756	3.372	5.816	6.558	8.204	8.555	7.128	8.969	5.968	7.98	11.255	7.756	7.058	4.81	#N/A	-0.561474	0.028889	0.0528211	-0.00351383	1	1	0.637068	0.0351524	0.0569737	FALSE	FALSE	FALSE	FALSE	FALSE	FALSE
comp10215_c0_seq1		#N/A	-		no IPS match	34.792	35.153	8.378	9.091	8.444	10.79	13.637	20.551	10.254	10.729	11.729	12.406	13.225	14.303	3	-0.277832	0.383416	0.493429	0.490577	0.0570665	0.0878997	-0.245152	0.361603	0.448495	FALSE	FALSE	FALSE	FALSE	FALSE	FALSE
comp10216_c0_seq1	purple acid phosphatase 26	#N/A	P:phosphate ion homeostasis; F:metal ion binding; C:plant-type cell wall; C:vacuole; F:acid phosphatase activity; P:response to cadmium ion; F:protein serine/threonine phosphatase activity; P:response to osmotic stress; C:extracellular region; C:cytosol	EC:3.1.3.2	no IPS match	7.8	9.784	2.679	1.324	9.378	6.023	0.405	0.244	11.725	12.304	0.36	0	8.14	9.157	6	-2.03586	3.86863e-07	1.42239e-06	-5.25734	8.044e-32	8.92192e-31	-5.36784	3.64976e-23	3.33469e-22	FALSE	FALSE	FALSE	FALSE	FALSE	FALSE
comp10217_c0_seq1		#N/A	-		no IPS match	5.666	7.146	3.359	3.729	7.84	7.666	4.921	4.078	6.61	5.823	4.335	5.714	6.5	4.953	#N/A	-1.24503	1.83746e-06	6.32938e-06	-0.63724	0.0171262	0.0294043	-0.256908	0.408811	0.496876	FALSE	FALSE	FALSE	FALSE	FALSE	FALSE
comp10217_c0_seq2		#N/A	-		TRANSMEMBRANE (PHOBIUS); NON_CYTOPLASMIC_DOMAIN (PHOBIUS); CYTOPLASMIC_DOMAIN (PHOBIUS)	3.206	4.116	2.261	1.337	5.884	6.131	2.387	2.928	5.266	6.023	2.708	2.171	4.111	1.959	#N/A	-1.84624	0.000269181	0.000713098	-1.2804	0.00385684	0.00745343	-0.356744	0.547016	0.633446	FALSE	FALSE	FALSE	FALSE	FALSE	FALSE
comp10218_c0_seq1	RNA-binding domain, putative	K14291	F:molecular_function; P:biological_process		no IPS match	22.286	19.784	23.8	24.327	14.791	14.479	19.909	17.775	13.094	11.529	16.311	16.29	16.729	15.497	#N/A	0.597232	4.98114e-09	2.14714e-08	0.430036	0.00173348	0.00352727	-0.0369923	0.802727	0.866036	FALSE	FALSE	FALSE	FALSE	FALSE	FALSE
comp10219_c0_seq1	2-phosphoglycolate phosphatase 2 isoform 3	K01101	P:dephosphorylation; F:phosphatase activity; F:protein serine/threonine kinase activity; F:phosphoglycolate phosphatase activity; C:chloroplast	EC:3.1.3.18; EC:2.7.11; EC:3.1.3.41	IPR023215 (G3DSA:3.40.50.GENE3D); IPR006357 (PFAM); IPR023214 (G3DSA:3.40.50.GENE3D); PTHR19288 (PANTHER); PTHR19288:SF3 (PANTHER); IPR023214 (SUPERFAMILY)	12.108	10.942	8.992	6.84	6.444	7.289	1.137	1.905	7.211	8.505	4.994	5.096	10.353	10.587	1	0.0740019	0.751249	0.840449	-2.58277	4.98288e-16	2.82697e-15	-1.10432	8.61605e-07	2.67805e-06	FALSE	FALSE	FALSE	FALSE	FALSE	FALSE
comp10219_c0_seq2	2-phosphoglycolate phosphatase 2 isoform 1	K01101	P:dephosphorylation; F:phosphatase activity; F:protein serine/threonine kinase activity; F:phosphoglycolate phosphatase activity; C:chloroplast	EC:3.1.3.18; EC:2.7.11; EC:3.1.3.41	no IPS match	46.104	41.048	25.917	25.883	26.444	23.276	22.364	22.515	23.162	26.14	26.588	28.206	29.437	29.7	#N/A	-0.0567831	0.527845	0.635779	-0.326726	0.00475763	0.00904951	-0.16567	0.159665	0.220096	FALSE	FALSE	FALSE	FALSE	FALSE	FALSE
comp1022_c0_seq1	pentatricopeptide repeat-containing isoform 1	#N/A	-		IPR002885 (PFAM); IPR002885 (TIGRFAM); PTHR24015 (PANTHER); PTHR24015:SF0 (PANTHER); IPR002885 (PROSITE_PROFILES); IPR002885 (PROSITE_PROFILES)	3.012	2.575	0.889	1.324	2.249	2.19	1.689	1.243	3.119	4.048	0.443	1.075	1.898	3.321	1	-1.10931	0.0226482	0.0423611	-1.45479	0.000352804	0.00078982	-1.85604	0.000846365	0.00183959	FALSE	FALSE	FALSE	FALSE	FALSE	FALSE
comp10221_c0_seq1	tvp38 tmem64 family membrane protein slr0305-like	0	C:chloroplast		IPR015414 (PFAM); PTHR12677 (PANTHER); CYTOPLASMIC_DOMAIN (PHOBIUS); TRANSMEMBRANE (PHOBIUS); NON_CYTOPLASMIC_DOMAIN (PHOBIUS); NON_CYTOPLASMIC_DOMAIN (PHOBIUS); TRANSMEMBRANE (PHOBIUS); CYTOPLASMIC_DOMAIN (PHOBIUS); NON_CYTOPLASMIC_DOMAIN (PHOBIUS); NON_CYTOPLASMIC_DOMAIN (PHOBIUS); TRANSMEMBRANE (PHOBIUS); TRANSMEMBRANE (PHOBIUS); TRANSMEMBRANE (PHOBIUS); TRANSMEMBRANE (PHOBIUS); CYTOPLASMIC_DO…	13.915	14.758	9.802	10.839	25.404	25.53	10.123	11.199	27.397	26.507	8.979	9.235	12.792	14.051	#N/A	-1.42381	5.88063e-38	8.49728e-37	-1.53186	1.30038e-33	1.53322e-32	-0.613346	6.01319e-05	0.000153013	FALSE	FALSE	FALSE	FALSE	FALSE	FALSE
comp10222_c0_seq1	topless-related protein 4-like	#N/A	P:primary shoot apical meristem specification; P:regulation of transcription, DNA-templated	-	no IPS match	33.659	25.245	26.309	23.697	26.737	26.113	43.94	49.804	29.172	23.3	41.189	43.049	28.289	26.597	#N/A	-0.200016	0.0772995	0.12608	0.645641	2.39032e-06	6.83532e-06	0.562408	1.69258e-05	4.57404e-05	FALSE	FALSE	FALSE	FALSE	FALSE	FALSE
comp10223_c0_seq1		#N/A	-		no IPS match	0.817	0.931	4.574	5.645	3.164	3.214	5.777	5.995	1.555	2.241	3.048	4.884	3.704	2.363	4	0.552987	0.148083	0.221621	1.41626	0.00084915	0.00180719	0.300245	0.53239	0.618599	FALSE	FALSE	FALSE	FALSE	FALSE	FALSE
comp10223_c0_seq2		#N/A	-		no IPS match	1.062	0.6	3.973	2.932	1.173	2.092	1.881	3.671	0.871	2.116	1.987	1.99	1.506	1.236	#N/A	0.893387	0.122111	0.188372	0.628322	0.342859	0.42694	0.469429	0.50356	0.591792	FALSE	FALSE	FALSE	FALSE	FALSE	FALSE
comp10224_c0_seq1	ribosomal protein l28	#N/A	C:ribosome; F:structural constituent of ribosome; P:translation	-	PF01778 (PFAM); PTHR10544:SF0 (PANTHER); IPR002672 (PANTHER)	263.116	277.033	260.309	249.689	99.643	98.905	97.665	92.149	71.557	67.575	108.523	119.113	79.207	79.791	#N/A	1.2396	1.26799e-48	2.31528e-47	0.261614	0.0396823	0.0631584	0.460675	0.000538658	0.00120474	FALSE	FALSE	FALSE	FALSE	FALSE	FALSE
comp10225_c0_seq1	orf16-lacz fusion protein	#N/A	F:molecular_function; P:biological_process; C:cellular_component		no IPS match	1.266	4.685	6.509	18.104	1.049	1.113	1.79	2.196	1.378	0.317	0.391	3.788	0.358	0.37	5	3.32881	6.90129e-08	2.71439e-07	1.02699	0.273302	0.349692	2.25723	0.0881568	0.130173	TRUE	FALSE	FALSE	FALSE	FALSE	FALSE
comp10226_c0_seq1		#N/A	-		no IPS match	7.606	7.984	8.626	4.77	7.982	7.765	7.061	7.354	8.656	5.715	5.983	4.15	7.549	7.072	#N/A	-0.353634	0.265245	0.363065	-0.177796	0.577638	0.661603	-0.559539	0.0827763	0.122977	FALSE	FALSE	FALSE	FALSE	FALSE	FALSE
comp10227_c0_seq1	ubiquitin-specific protease isoform 2	0	F:metal ion binding; F:ubiquitin thiolesterase activity; P:ubiquitin-dependent protein catabolic process		IPR002893 (PFAM); CYTOPLASMIC_DOMAIN (PHOBIUS); NON_CYTOPLASMIC_DOMAIN (PHOBIUS); TRANSMEMBRANE (PHOBIUS); IPR002893 (PROSITE_PROFILES); SSF144232 (SUPERFAMILY); TMhelix (TMHMM)	2.522	2.947	1.085	1.067	2.56	2.998	0.586	0.79	3.956	3.865	0.721	0.436	6.458	5.457	1	-1.50135	1.02835e-07	3.98452e-07	-2.71192	6.86863e-21	4.93213e-20	-3.38052	2.07298e-31	2.72266e-30	FALSE	FALSE	FALSE	FALSE	FALSE	FALSE
comp10228_c0_seq1		#N/A	-		no IPS match	6.493	6.309	0.745	0.733	5.564	3.707	1.306	2.289	5.765	7.647	1.483	1.585	6.001	8.131	1	-2.7152	9.9437e-08	3.85574e-07	-2.117	6.11975e-09	2.19344e-08	-2.245	1.4882e-09	5.93316e-09	FALSE	FALSE	FALSE	FALSE	FALSE	FALSE
comp10229_c0_seq1	uncharacterized pkhd-type hydroxylase at1g22950-like	0	F:L-ascorbic acid binding; F:iron ion binding; F:oxidoreductase activity, acting on paired donors, with incorporation or reduction of molecular oxygen, 2-oxoglutarate as one donor, and incorporation of one atom each of oxygen into both donors; P:oxidation-reduction process	EC:1.14.11	IPR006620 (SMART); IPR005123 (PFAM); PTHR24014 (PANTHER); IPR005123 (PROSITE_PROFILES)	14.282	14.675	6.744	7.548	9.307	7.451	6.385	5.646	6.509	6.722	7.229	6.235	8.081	7.45	#N/A	-0.338882	0.0171042	0.0328341	-0.319862	0.0337644	0.054648	-0.254735	0.111453	0.160952	FALSE	FALSE	FALSE	FALSE	FALSE	FALSE
comp10229_c0_seq2	uncharacterized pkhd-type hydroxylase at1g22950-like	0	F:L-ascorbic acid binding; F:iron ion binding; F:oxidoreductase activity, acting on paired donors, with incorporation or reduction of molecular oxygen, 2-oxoglutarate as one donor, and incorporation of one atom each of oxygen into both donors; P:oxidation-reduction process	EC:1.14.11	IPR006620 (SMART); IPR005123 (PFAM); PTHR24014 (PANTHER); IPR005123 (PROSITE_PROFILES)	5.452	5.088	2.496	3.06	3.582	3.232	2.286	2.951	3.322	3.59	2.76	2.83	3.404	4.658	#N/A	-0.403695	0.0784477	0.127737	-0.605015	0.011101	0.0197809	-0.580287	0.0157774	0.0275193	FALSE	FALSE	FALSE	FALSE	FALSE	FALSE
comp1023_c0_seq1		#N/A	-		CYTOPLASMIC_DOMAIN (PHOBIUS); NON_CYTOPLASMIC_DOMAIN (PHOBIUS); TRANSMEMBRANE (PHOBIUS)	0.357	1.21	0.497	0	0.293	0.7	1.498	1.382	1.158	0.791	2.317	1.99	0	1.539	#N/A	-1.06534	0.626193	0.727827	0.377138	0.790555	0.855539	1.40497	0.119518	0.171274	FALSE	FALSE	FALSE	FALSE	FALSE	FALSE
comp10230_c0_seq1	hypothetical protein MTR_7g085480	#N/A	-		TRANSMEMBRANE (PHOBIUS); CYTOPLASMIC_DOMAIN (PHOBIUS); NON_CYTOPLASMIC_DOMAIN (PHOBIUS); TMhelix (TMHMM)	8.882	10.146	13.553	11.996	8.035	7.325	19.211	16.09	9.324	7.606	21.542	22.535	10.978	9.922	#N/A	0.617645	0.0117311	0.0233605	0.883174	0.000180193	0.000418901	1.01841	1.73528e-06	5.22329e-06	FALSE	FALSE	FALSE	FALSE	FALSE	FALSE
comp10231_c0_seq1	---NA---	#N/A	-		G3DSA:3.30.200.20 (GENE3D)	3.941	6.857	7.397	6.198	11.173	12.038	14.842	13.011	12.722	12.537	15.652	17.46	11.901	12.167	#N/A	-0.898262	3.37882e-06	1.13133e-05	-0.0410692	0.805999	0.868818	0.401694	0.0209473	0.0356998	FALSE	FALSE	FALSE	FALSE	FALSE	FALSE
comp10232_c0_seq1	poly -specific ribonuclease parn-like protein	K01148	F:ribonuclease activity; C:nucleus; F:nucleic acid binding	-	Coil (COILS); IPR006941 (PFAM); G3DSA:3.30.420.10 (GENE3D); PTHR15092 (PANTHER); PTHR15092:SF7 (PANTHER); IPR012337 (SUPERFAMILY)	2.848	3.216	3.32	4.732	3.716	4.677	4.741	3.079	6.222	6.847	2.739	2.426	5.826	6.08	#N/A	-0.191317	0.426005	0.538235	-0.906377	1.32761e-05	3.52024e-05	-1.24675	2.3166e-08	8.36132e-08	FALSE	FALSE	FALSE	FALSE	FALSE	FALSE
comp10233_c0_seq1	hypothetical protein PRUPE_ppa007452mg	0	-		SIGNAL_PEPTIDE_N_REGION (PHOBIUS); SIGNAL_PEPTIDE (PHOBIUS); SIGNAL_PEPTIDE_C_REGION (PHOBIUS); SIGNAL_PEPTIDE_H_REGION (PHOBIUS); NON_CYTOPLASMIC_DOMAIN (PHOBIUS); SignalP-noTM (SIGNALP_GRAM_NEGATIVE); SignalP-TM (SIGNALP_GRAM_POSITIVE); SignalP-noTM (SIGNALP_EUK)	2.052	2.606	2.235	2.019	3.262	3.016	0.631	0.685	7.777	5.531	0.124	0.67	3.629	1.329	1	-0.671942	0.00655097	0.0137446	-3.50092	5.95099e-27	5.53924e-26	-2.73582	9.57794e-06	2.66099e-05	FALSE	FALSE	FALSE	FALSE	FALSE	FALSE
comp10234_c0_seq1	tetratricopeptide repeat -containing protein isoform 1	K03354	P:mitotic G2 phase; P:response to misfolded protein; P:telomere maintenance in response to DNA damage; P:chromatin silencing by small RNA; P:response to gamma radiation; P:reciprocal meiotic recombination; P:proteasome-mediated ubiquitin-dependent protein catabolic process; P:xylan biosynthetic process; P:protein deubiquitination; P:meiotic chromosome segregation; P:response to xenobiotic stimulu…	-	no IPS match	5.595	6.412	7.136	6.609	6.009	5.763	6.824	5.832	6.746	6.206	7.085	6.469	5.951	5.718	#N/A	0.103462	0.413098	0.524696	-0.214256	0.127728	0.179821	0.165752	0.278671	0.357364	FALSE	FALSE	FALSE	FALSE	FALSE	FALSE
comp10234_c0_seq2	anaphase promoting complex	0	P:mitotic G2 phase; P:response to misfolded protein; P:telomere maintenance in response to DNA damage; P:chromatin silencing by small RNA; P:response to gamma radiation; P:reciprocal meiotic recombination; P:proteasome-mediated ubiquitin-dependent protein catabolic process; P:xylan biosynthetic process; P:protein deubiquitination; P:meiotic chromosome segregation; P:response to xenobiotic stimulu…	-	IPR019734 (SMART); IPR019734 (PFAM); IPR013105 (PFAM); IPR011990 (G3DSA:1.25.40.GENE3D); PTHR12558:SF8 (PANTHER); PTHR12558 (PANTHER); IPR019734 (PROSITE_PROFILES); IPR013026 (PROSITE_PROFILES); IPR013026 (PROSITE_PROFILES); IPR019734 (PROSITE_PROFILES); SSF48452 (SUPERFAMILY)	1.878	3.403	2.954	2.302	3.04	3.169	2.23	2.8	3.711	3.357	3.264	1.926	3.537	3.717	#N/A	-0.365999	0.0946961	0.150889	-0.688721	0.00207314	0.00416812	-0.512283	0.0461228	0.0727944	FALSE	FALSE	FALSE	FALSE	FALSE	FALSE
comp10234_c0_seq3	tetratricopeptide repeat -containing protein isoform 1	0	P:mitotic G2 phase; P:response to misfolded protein; P:telomere maintenance in response to DNA damage; P:chromatin silencing by small RNA; P:response to gamma radiation; P:reciprocal meiotic recombination; P:proteasome-mediated ubiquitin-dependent protein catabolic process; P:xylan biosynthetic process; P:protein deubiquitination; P:meiotic chromosome segregation; P:response to xenobiotic stimulu…	-	IPR019734 (SMART); IPR013105 (PFAM); IPR011990 (G3DSA:1.25.40.GENE3D); IPR011990 (G3DSA:1.25.40.GENE3D); IPR011990 (G3DSA:1.25.40.GENE3D); IPR019734 (PFAM); PTHR12558:SF8 (PANTHER); PTHR12558 (PANTHER); IPR013026 (PROSITE_PROFILES); IPR019734 (PROSITE_PROFILES); IPR019734 (PROSITE_PROFILES); IPR013026 (PROSITE_PROFILES); IPR019734 (PROSITE_PROFILES); IPR019734 (PROSITE_PROFILES); SSF48452 (SUPERF…	2.665	2.027	3.646	2.777	2.836	2.882	2.759	2.649	3.643	3.116	2.986	2.958	2.688	3.17	#N/A	0.0429109	0.837605	0.910824	-0.503737	0.00748627	0.013771	-0.0304711	0.895869	0.947812	FALSE	FALSE	FALSE	FALSE	FALSE	FALSE
comp10234_c0_seq4	tetratricopeptide repeat -containing protein isoform 1	K03354	P:mitotic G2 phase; P:response to misfolded protein; P:telomere maintenance in response to DNA damage; P:chromatin silencing by small RNA; P:response to gamma radiation; P:reciprocal meiotic recombination; P:proteasome-mediated ubiquitin-dependent protein catabolic process; P:xylan biosynthetic process; P:protein deubiquitination; P:meiotic chromosome segregation; P:response to xenobiotic stimulu…	-	no IPS match	2.797	2.999	3.869	3.382	3.307	2.513	3.739	2.649	2.756	2.866	3.099	2.639	2.43	2.447	#N/A	0.212829	0.354802	0.463912	0.0130715	1	1	0.188388	0.459194	0.549325	FALSE	FALSE	FALSE	FALSE	FALSE	FALSE
comp10235_c0_seq1	pentatricopeptide repeat-containing protein at1g08070-like isoform 1	0	-		IPR002885 (PFAM); IPR002885 (TIGRFAM); PTHR24015:SF109 (PANTHER); PTHR24015 (PANTHER); IPR002885 (PROSITE_PROFILES); IPR002885 (PROSITE_PROFILES); IPR002885 (PROSITE_PROFILES); IPR002885 (PROSITE_PROFILES); TMhelix (TMHMM); TMhelix (TMHMM)	1.787	2.492	0.627	1.247	0.747	0.889	0.236	0.581	0.549	0.167	0	0	0.957	0.193	1	0.063711	1	1	-0.0227236	1	1	-4.55343	0.0391426	0.0628213	FALSE	FALSE	FALSE	FALSE	FALSE	TRUE
comp10236_c0_seq1	subtilisin-like serine protease	0	P:negative regulation of catalytic activity; P:proteolysis; F:identical protein binding; F:serine-type endopeptidase activity	EC:3.4.21	IPR015500 (PRINTS); IPR003137 (PFAM); G3DSA:3.50.30.30 (GENE3D); IPR000209 (G3DSA:3.40.50.GENE3D); IPR000209 (PFAM); IPR010259 (PFAM); IPR015500 (PANTHER); PTHR10795:SF17 (PANTHER); IPR023828 (PROSITE_PATTERNS); SIGNAL_PEPTIDE (PHOBIUS); SIGNAL_PEPTIDE_N_REGION (PHOBIUS); NON_CYTOPLASMIC_DOMAIN (PHOBIUS); SIGNAL_PEPTIDE_C_REGION (PHOBIUS); SIGNAL_PEPTIDE_H_REGION (PHOBIUS); IPR000209 (SUPERFAMILY)	0.847	0.838	2.758	2.584	1.582	1.373	1.408	1.685	2.646	2.133	0.886	0.819	1.781	1.657	#N/A	0.742018	0.000157374	0.000431085	-0.818379	0.000228676	0.000524936	-1.05503	3.6376e-05	9.49616e-05	FALSE	FALSE	FALSE	FALSE	FALSE	FALSE
comp10237_c0_seq1		#N/A	-		no IPS match	0.755	2.472	8.561	11.611	8.364	9.722	6.475	7.133	7.735	9.363	6.559	5.309	8.964	10.36	4	0.0262779	0.907896	0.972199	-0.527711	0.0242815	0.0404338	-0.742815	0.00183581	0.0037796	FALSE	FALSE	FALSE	FALSE	FALSE	FALSE
comp10238_c0_seq1	root hair defective 3 gtp-binding protein isoform 2	#N/A	-		IPR008803 (PFAM); PTHR31695 (PANTHER); PTHR31695:SF0 (PANTHER)	6.268	4.519	7.894	9.168	9.644	8.276	26.744	33.993	10.567	9.921	33.147	27.164	11.011	12.983	4	-0.177277	0.562661	0.669653	1.36397	1.60772e-09	6.0289e-09	1.28276	2.71599e-08	9.74373e-08	FALSE	FALSE	FALSE	FALSE	FALSE	FALSE
comp10238_c0_seq2	protein root hair defective 3 homolog 2-like	#N/A	C:integral component of membrane; F:hydrolase activity; F:GTP binding	-	IPR008803 (PFAM)	1.838	3.154	9.07	7.033	6.915	5.763	12.263	12.593	4.159	7.606	11.657	11.406	10.229	5.23	4	0.235167	0.609204	0.713562	0.866488	0.0161739	0.0279095	0.518382	0.165738	0.227668	FALSE	FALSE	FALSE	FALSE	FALSE	FALSE
comp10239_c0_seq1		#N/A	-		NON_CYTOPLASMIC_DOMAIN (PHOBIUS); CYTOPLASMIC_DOMAIN (PHOBIUS); TRANSMEMBRANE (PHOBIUS); TMhelix (TMHMM)	33.955	28.089	17.121	12.742	28.142	26.185	11.745	10.769	30.516	31.563	11.842	9.31	28.056	28.682	#N/A	-0.980023	2.33186e-08	9.55891e-08	-1.64561	3.86106e-19	2.55796e-18	-1.46142	5.97788e-13	3.0573e-12	FALSE	FALSE	FALSE	FALSE	FALSE	FALSE
comp1024_c0_seq1	PREDICTED: uncharacterized protein LOC100261626	0	P:biological_process		CYTOPLASMIC_DOMAIN (PHOBIUS); NON_CYTOPLASMIC_DOMAIN (PHOBIUS); CYTOPLASMIC_DOMAIN (PHOBIUS); TRANSMEMBRANE (PHOBIUS); TRANSMEMBRANE (PHOBIUS); SSF140990 (SUPERFAMILY); TMhelix (TMHMM); TMhelix (TMHMM)	4.523	4.933	0.863	0.861	6.409	3.797	0.507	0.441	6.526	4.69	0.577	0.851	5.218	5.869	6	-2.65932	6.65377e-13	3.723e-12	-3.70136	1.52646e-25	1.34028e-24	-3.01756	1.18339e-23	1.10883e-22	FALSE	FALSE	FALSE	FALSE	FALSE	FALSE
comp10240_c0_seq1	nitrogen fixation protein	0	P:iron-sulfur cluster assembly; F:iron-sulfur cluster binding; F:iron ion binding; P:chloroplast organization; C:chloroplast stroma; F:structural molecule activity	-	IPR001075 (PFAM); PTHR11178:SF5 (PANTHER); PTHR11178 (PANTHER); SSF117916 (SUPERFAMILY); SSF117916 (SUPERFAMILY)	6.86	9.628	4.627	5.683	12.853	12.522	47.16	49.107	13.365	12.237	57.685	69.691	7.174	6.508	4	-1.41759	6.37077e-20	5.11924e-19	1.72048	2.99662e-48	5.40374e-47	3.15818	2.93871e-94	1.91385e-92	FALSE	FALSE	TRUE	FALSE	FALSE	FALSE
comp10241_c0_seq1	calcium-transporting atpase plasma membrane-type-like	#N/A	-		IPR006068 (PFAM); IPR023298 (G3DSA:1.20.1110.GENE3D); PTHR24093 (PANTHER); PTHR24093:SF0 (PANTHER); CYTOPLASMIC_DOMAIN (PHOBIUS); NON_CYTOPLASMIC_DOMAIN (PHOBIUS); NON_CYTOPLASMIC_DOMAIN (PHOBIUS); TRANSMEMBRANE (PHOBIUS); TRANSMEMBRANE (PHOBIUS); SSF81665 (SUPERFAMILY); TMhelix (TMHMM); TMhelix (TMHMM)	9.668	12.866	12.142	13.424	23.715	24.237	4.594	7.18	39.697	34.104	4.603	5.033	22.388	27.185	1	-1.02817	5.10724e-12	2.71305e-11	-2.85909	4.74142e-49	8.7052e-48	-2.41559	1.3171e-28	1.53895e-27	FALSE	FALSE	FALSE	FALSE	FALSE	FALSE
comp10242_c0_seq1	abc transporter family protein	0	P:transport; P:cytochrome complex assembly; C:outer membrane-bounded periplasmic space; F:heme-transporting ATPase activity; P:ATP catabolic process; F:ATP binding	EC:3.6.3.41	IPR003593 (SMART); IPR003439 (PFAM); G3DSA:3.40.50.300 (GENE3D); IPR005895 (TIGRFAM); PTHR24220:SF115 (PANTHER); PTHR24220 (PANTHER); IPR003439 (PROSITE_PROFILES); IPR005895 (PROSITE_PROFILES); IPR027417 (SUPERFAMILY)	29.933	29.827	6.509	5.053	15.111	15.081	8.874	10.258	11.725	13.02	7.692	8.789	12.035	10.057	1	-1.50625	1.14708e-26	1.19128e-25	-0.568844	0.000112061	0.00026759	-0.481922	0.00452181	0.00870233	FALSE	FALSE	FALSE	FALSE	FALSE	FALSE
comp10244_c0_seq1	dna primase isoform 1	K02684	P:histone H3-K9 methylation; F:DNA primase activity; P:DNA replication, synthesis of RNA primer; C:primosome complex; P:cell proliferation; P:DNA methylation	EC:2.7.7	G3DSA:3.90.920.10 (GENE3D); IPR014052 (TIGRFAM); IPR002755 (PFAM); IPR014052 (PANTHER); SSF56747 (SUPERFAMILY)	19.734	17.395	7.489	7.599	6.684	6.346	7.139	6.18	6.78	8.447	6.652	7.437	7.64	7.475	#N/A	0.0939429	0.503956	0.613717	-0.379429	0.0191398	0.0325967	-0.160723	0.31808	0.400981	FALSE	FALSE	FALSE	FALSE	FALSE	FALSE
comp10245_c0_seq1	della protein	#N/A	P:regulation of transcription, DNA-templated; P:transcription, DNA-templated		IPR021914 (PFAM)	3.246	5.233	7.79	5.825	2.231	2.262	0.608	1.243	1.877	1.574	1.071	1.075	2.447	1.337	3	1.46609	1.13162e-05	3.5661e-05	-1.1118	0.10343	0.14965	-0.858207	0.144967	0.202189	FALSE	FALSE	FALSE	FALSE	FALSE	FALSE
comp10246_c0_seq1	26s proteasome non-atpase regulatory subunit 4	K03029	P:ubiquitin-dependent protein catabolic process; C:proteasome regulatory particle, base subcomplex	-	PF13519 (PFAM); IPR002035 (G3DSA:3.40.50.GENE3D); IPR027040 (PANTHER); PTHR10223:SF0 (PANTHER); IPR002035 (PROSITE_PROFILES); SSF53300 (SUPERFAMILY)	24.838	26.041	31.354	39.062	26.337	28.348	16.137	18.053	25.444	28.556	31.355	25.748	29.912	27.211	#N/A	0.240396	0.0529083	0.0906336	-0.855698	1.27002e-08	4.43096e-08	-0.0477999	0.762622	0.830963	FALSE	FALSE	FALSE	FALSE	FALSE	FALSE
comp10246_c0_seq2	26s proteasome non-atpase regulatory subunit 4-like	K03029	P:anatomical structure morphogenesis; P:root development; P:cellular response to DNA damage stimulus; P:proteasomal protein catabolic process; P:single-organism catabolic process; P:post-embryonic development; P:biosynthetic process; P:ubiquitin-dependent protein catabolic process; P:organelle organization; P:response to osmotic stress; P:glucose metabolic process; C:proteasome complex; P:single-…	-	CYTOPLASMIC_DOMAIN (PHOBIUS); TRANSMEMBRANE (PHOBIUS); NON_CYTOPLASMIC_DOMAIN (PHOBIUS); CYTOPLASMIC_DOMAIN (PHOBIUS); TRANSMEMBRANE (PHOBIUS); SignalP-TM (SIGNALP_GRAM_POSITIVE); TMhelix (TMHMM); TMhelix (TMHMM)	63.245	65.165	100.062	100.215	89.101	86.508	84.04	79.533	90.467	89.392	97.649	98.408	87.721	87.888	#N/A	0.0690352	0.229198	0.322065	-0.326346	0.000363619	0.000812426	0.104471	0.30141	0.382662	FALSE	FALSE	FALSE	FALSE	FALSE	FALSE
comp10247_c0_seq1	4-coumarate-coa ligase	0	F:ligase activity; P:metabolic process	-	no IPS match	3.052	2.885	0.444	0.887	3.938	4.345	1.013	0.418	6.061	5.156	0.597	0.532	3.496	4.019	1	-2.75598	1.01823e-27	1.09928e-26	-3.09808	2.05442e-35	2.57436e-34	-2.76663	2.5713e-24	2.4817e-23	FALSE	FALSE	FALSE	FALSE	FALSE	FALSE
comp10248_c0_seq1	nucleolar essential	K14568	P:methylation; F:methyltransferase activity	-	CYTOPLASMIC_DOMAIN (PHOBIUS); TRANSMEMBRANE (PHOBIUS); NON_CYTOPLASMIC_DOMAIN (PHOBIUS); TMhelix (TMHMM)	38.937	35.225	14.965	16.201	22.764	18.968	16.812	17.786	17.101	17.535	21.748	23.397	17.12	18.533	#N/A	-0.534167	1.1053e-05	3.48801e-05	-0.194178	0.127898	0.180056	0.284646	0.035232	0.0570601	FALSE	FALSE	FALSE	FALSE	FALSE	FALSE
comp10249_c0_seq1		#N/A	-		no IPS match	5.36	4.406	2.522	0.926	2.987	2.065	0.709	1.452	3.305	2.183	0.834	2.011	2.863	2.346	#N/A	-0.640712	0.281324	0.381478	-1.53844	0.00819118	0.0149426	-0.961909	0.0862455	0.127641	FALSE	FALSE	FALSE	FALSE	FALSE	FALSE
comp1025_c0_seq1		#N/A	-		no IPS match	5.727	5.388	5.11	5.825	8.275	6.732	8.04	10.572	7.684	7.772	8.66	12.289	13.025	13.193	#N/A	-0.561021	0.0182527	0.0348783	0.0622059	0.785496	0.851251	-0.392771	0.0602925	0.0930333	FALSE	FALSE	FALSE	FALSE	FALSE	FALSE
comp10250_c0_seq1	---NA---	#N/A	-		no IPS match	66.093	96.161	95.866	85.377	86.301	83.411	92.508	112.956	83.882	84.235	22.088	36.686	84.467	93.48	#N/A	-0.0256877	0.755584	0.842477	0.0949722	0.402873	0.488389	-1.66388	2.13647e-19	1.6159e-18	FALSE	FALSE	FALSE	FALSE	FALSE	FALSE
comp10250_c0_seq2	---NA---	#N/A	-		no IPS match	39.795	54.803	60.173	53.566	52.284	52.837	53.692	65.348	52.951	49.132	13.026	18.003	51.051	57.137	#N/A	-0.00844952	0.955276	1	0.0267652	0.826445	0.886307	-1.86711	8.76841e-32	1.17235e-30	FALSE	FALSE	FALSE	FALSE	FALSE	FALSE
comp10251_c0_seq1	electron transfer flavoprotein subunit mitochondrial-like	K03521	P:chlorophyll catabolic process; P:methylglyoxal catabolic process to D-lactate; F:electron carrier activity; P:leucine catabolic process	-	no IPS match	18.57	19.091	17.984	16.42	21.191	22.352	14.132	13.964	31.277	25.241	11.615	10.374	23.412	24.217	#N/A	-0.464421	2.65351e-05	8.01729e-05	-1.19536	1.08735e-16	6.40156e-16	-1.16239	3.31398e-15	1.9639e-14	FALSE	FALSE	FALSE	FALSE	FALSE	FALSE
comp10252_c0_seq1	squamosa promoter-binding transcription factor family	0	C:nucleus; F:DNA binding		CYTOPLASMIC_DOMAIN (PHOBIUS); TRANSMEMBRANE (PHOBIUS); NON_CYTOPLASMIC_DOMAIN (PHOBIUS); NON_CYTOPLASMIC_DOMAIN (PHOBIUS); TRANSMEMBRANE (PHOBIUS); TMhelix (TMHMM)	3.063	3.03	1.581	1.569	2.551	3.824	1.205	1.046	1.851	1.333	0.906	1.447	1.789	1.27	#N/A	-1.15577	0.0105841	0.0212569	-0.659642	0.251435	0.32613	-0.45247	0.42041	0.509265	FALSE	FALSE	FALSE	FALSE	FALSE	FALSE
comp10252_c0_seq2	squamosa promoter-binding transcription factor family	0	C:nucleus; F:DNA binding		no IPS match	7.034	8.853	3.098	3.06	4.391	5.422	6.058	4.647	7.236	6.631	3.903	4.777	6.666	6.298	#N/A	-0.80462	0.000860309	0.00210625	-0.546226	0.0063111	0.0117732	-0.642844	0.00329985	0.00652594	FALSE	FALSE	FALSE	FALSE	FALSE	FALSE
comp10253_c0_seq1	rna polymerase ii-associated protein	0	F:binding		IPR011989 (G3DSA:1.25.10.GENE3D); IPR013929 (PFAM); IPR013930 (PFAM); PTHR21483:SF11 (PANTHER); PTHR21483 (PANTHER); NON_CYTOPLASMIC_DOMAIN (PHOBIUS); TRANSMEMBRANE (PHOBIUS); CYTOPLASMIC_DOMAIN (PHOBIUS); IPR016024 (SUPERFAMILY)	9.505	9.649	8.273	8.229	12.711	14.596	8.997	8.771	12.621	13.062	11.183	11.065	12.767	12.26	#N/A	-0.850553	5.94445e-21	4.98034e-20	-0.720568	7.14957e-13	3.36112e-12	-0.223701	0.0450985	0.0713171	FALSE	FALSE	FALSE	FALSE	FALSE	FALSE
comp10254_c0_seq1	inositol phosphorylceramide synthase 1	0	-		IPR025749 (PFAM); PTHR21290 (PANTHER); PTHR21290:SF1 (PANTHER); TRANSMEMBRANE (PHOBIUS); CYTOPLASMIC_DOMAIN (PHOBIUS); NON_CYTOPLASMIC_DOMAIN (PHOBIUS); NON_CYTOPLASMIC_DOMAIN (PHOBIUS); NON_CYTOPLASMIC_DOMAIN (PHOBIUS); TRANSMEMBRANE (PHOBIUS); CYTOPLASMIC_DOMAIN (PHOBIUS); TRANSMEMBRANE (PHOBIUS); CYTOPLASMIC_DOMAIN (PHOBIUS); TRANSMEMBRANE (PHOBIUS); TRANSMEMBRANE (PHOBIUS); TMhelix (TMHMM); T…	70.034	66.055	108.178	105.242	21.271	20.709	78.781	81.786	14.362	15.944	61.125	64.062	26.658	27.782	5	2.22565	5.61409e-273	6.47983e-271	2.21329	3.84352e-101	2.02453e-99	1.14632	2.17199e-26	2.31705e-25	TRUE	TRUE	FALSE	FALSE	FALSE	FALSE
comp10256_c0_seq1	PREDICTED: uncharacterized protein LOC100248200	0	-		IPR021099 (PFAM); PTHR31476 (PANTHER); PTHR31476:SF0 (PANTHER)	5.778	4.726	4.444	2.803	3.36	3.348	2.241	2.974	4.1	4.282	1.071	1.681	2.996	3.061	#N/A	-0.014938	1	1	-0.891395	0.000603487	0.00130804	-1.21474	0.000248434	0.000582341	FALSE	FALSE	FALSE	FALSE	FALSE	FALSE
comp10256_c0_seq2	---NA---	#N/A	-		SIGNAL_PEPTIDE (PHOBIUS); TRANSMEMBRANE (PHOBIUS); SIGNAL_PEPTIDE_C_REGION (PHOBIUS); NON_CYTOPLASMIC_DOMAIN (PHOBIUS); CYTOPLASMIC_DOMAIN (PHOBIUS); SIGNAL_PEPTIDE_N_REGION (PHOBIUS); SIGNAL_PEPTIDE_H_REGION (PHOBIUS); TMhelix (TMHMM)	1.838	2.203	0.771	0.514	1.689	1.58	0	0.72	2.265	2.349	1.04	0.83	2.047	1.606	#N/A	-1.42773	0.0289728	0.0529351	-2.9359	1.44011e-05	3.80483e-05	-0.993354	0.0834124	0.123853	FALSE	FALSE	FALSE	FALSE	FALSE	FALSE
comp10257_c0_seq1		0	-		Coil (COILS)	14.099	15.865	19.069	22.077	7.964	8.483	27.42	33.702	11.919	7.897	17.258	21.663	19.974	18.129	#N/A	1.1965	1.93851e-13	1.1218e-12	1.43388	5.0187e-14	2.5284e-13	-0.032692	0.883924	0.937017	FALSE	FALSE	FALSE	FALSE	FALSE	FALSE
comp10258_c0_seq1	fad-dependent urate hydroxylase-like	0	P:oxidation-reduction process; F:oxidoreductase activity; P:metabolic process		G3DSA:3.50.50.60 (GENE3D); PTHR13789 (PANTHER); PTHR13789:SF6 (PANTHER); SSF51905 (SUPERFAMILY)	15.201	6.981	65.453	62.747	2.756	3.196	105.503	111.492	4.886	2.158	83.985	118.996	10.553	10.402	2	4.28221	1.69198e-120	7.60147e-119	4.76748	4.77103e-144	5.06382e-142	3.21115	1.19875e-56	3.39158e-55	TRUE	TRUE	TRUE	FALSE	FALSE	FALSE
comp10259_c0_seq1	pentatricopeptide repeat-containing protein chloroplastic-like	0	F:protein binding		IPR002885 (PFAM); IPR011990 (G3DSA:1.25.40.GENE3D); IPR002885 (PFAM); IPR002885 (TIGRFAM); IPR002885 (PFAM); PTHR24015:SF136 (PANTHER); PTHR24015 (PANTHER); IPR002885 (PROSITE_PROFILES); IPR002885 (PROSITE_PROFILES); IPR002885 (PROSITE_PROFILES); IPR002885 (PROSITE_PROFILES); IPR002885 (PROSITE_PROFILES); IPR002885 (PROSITE_PROFILES); IPR002885 (PROSITE_PROFILES); IPR002885 (PROSITE_PROFILES); IP…	0.868	1.241	1.372	1.209	2.107	2.478	1.655	1.127	1.598	2.008	1.596	1.713	1.665	1.514	#N/A	-0.963303	4.65741e-05	0.000136365	-0.545	0.036659	0.0588624	-0.00431293	1	1	FALSE	FALSE	FALSE	FALSE	FALSE	FALSE
comp10259_c0_seq2	pentatricopeptide repeat-containing protein chloroplastic-like	0	P:chloroplast RNA processing		no IPS match	0.674	0.879	0.601	0.836	1.929	1.427	1.216	1.069	1.454	1.949	1.236	1.319	1.09	1.27	#N/A	-1.31859	1.55819e-05	4.83048e-05	-0.766901	0.00412155	0.00792391	0.0542082	0.881734	0.93494	FALSE	FALSE	FALSE	FALSE	FALSE	FALSE
comp10260_c0_seq1	calcium lipid binding	0	-		no IPS match	48.074	56.778	131.677	126.715	48.684	50.269	173.338	178.954	46.24	42.834	101.253	97.035	36.462	33.551	5	1.26244	1.06043e-105	4.16736e-104	1.79319	5.29456e-83	2.05253e-81	1.44801	3.27103e-39	5.63574e-38	FALSE	FALSE	FALSE	FALSE	FALSE	FALSE
comp10261_c0_seq1	high mobility group family	0	C:chromosome; C:nucleosome; P:nucleosome assembly; C:nucleus; F:DNA binding		IPR020478 (PRINTS)	46.369	53.024	36.948	30.088	46.151	50.099	51.079	53.498	55.445	41.759	71.031	63.477	40.748	38.1	#N/A	-0.648348	2.52692e-06	8.57514e-06	-0.0832517	0.602863	0.686086	0.719835	1.6627e-06	5.01472e-06	FALSE	FALSE	FALSE	FALSE	FALSE	FALSE
comp10262_c0_seq1	hypothetical protein NitaMp100	#N/A	C:mitochondrion		no IPS match	0.878	1.8	3.686	2.186	3.502	3.573	0.743	0.906	3.872	4.99	1.802	1.383	5.077	3.969	1	-0.390968	0.306669	0.409577	-2.59777	1.36922e-08	4.76474e-08	-1.53382	0.000105385	0.00025985	FALSE	FALSE	FALSE	FALSE	FALSE	FALSE
comp10264_c0_seq1	hippocampus abundant transcript 1	#N/A	P:transmembrane transport; C:integral component of membrane; F:transporter activity	-	TRANSMEMBRANE (PHOBIUS); CYTOPLASMIC_DOMAIN (PHOBIUS); NON_CYTOPLASMIC_DOMAIN (PHOBIUS); TMhelix (TMHMM)	4.737	6.154	0	0.643	3.822	3.223	0.327	0.395	6.019	5.973	2.729	2.415	3.138	3.473	1	-3.4899	3.10834e-09	1.35926e-08	-4.1814	2.39729e-18	1.52905e-17	-0.405977	0.24857	0.324604	FALSE	FALSE	FALSE	FALSE	FALSE	FALSE
comp10266_c0_seq1	potassium channel skor-like	0	P:response to water deprivation; P:response to jasmonic acid; P:response to cold; P:transmembrane transport; P:response to abscisic acid; P:potassium ion transport; C:integral component of membrane; F:outward rectifier potassium channel activity; C:nucleus; F:protein binding	-	IPR002110 (PRINTS); IPR003938 (PRINTS); IPR000595 (SMART); IPR002110 (SMART); G3DSA:1.10.287.70 (GENE3D); IPR000595 (PFAM); IPR005821 (PFAM); IPR020683 (PFAM); IPR021789 (PFAM); IPR014710 (G3DSA:2.60.120.GENE3D); IPR020683 (G3DSA:1.25.40.GENE3D); PTHR10217 (PANTHER); PTHR10217:SF464 (PANTHER); NON_CYTOPLASMIC_DOMAIN (PHOBIUS); NON_CYTOPLASMIC_DOMAIN (PHOBIUS); TRANSMEMBRANE (PHOBIUS); CYTOPLASMIC…	5.931	6.112	5.502	4.937	3.52	3.716	1.284	1.104	5.883	5.931	0.649	0.745	4.969	5.634	1	0.404231	0.00284518	0.00637682	-2.48522	6.13718e-43	9.59815e-42	-2.97852	1.38989e-40	2.5006e-39	FALSE	FALSE	FALSE	FALSE	FALSE	FALSE
comp10267_c0_seq1		#N/A	-		no IPS match	29.33	33.881	13.135	14.504	10.204	10.117	27.724	22.607	12.223	12.695	37.76	28.557	25.85	21.182	#N/A	0.323409	0.134432	0.20424	0.832032	1.8806e-05	4.90088e-05	0.449937	0.0230982	0.0389163	FALSE	FALSE	FALSE	FALSE	FALSE	FALSE
comp10268_c0_seq1		#N/A	-		TRANSMEMBRANE (PHOBIUS); CYTOPLASMIC_DOMAIN (PHOBIUS); NON_CYTOPLASMIC_DOMAIN (PHOBIUS); TMhelix (TMHMM)	24.879	17.923	26.139	30.178	3.956	3.124	8.423	11.327	3.567	2.974	2.224	3.564	2.364	4.146	3	2.87332	3.21798e-22	2.83273e-21	1.3803	0.00075471	0.00161609	-0.243537	0.741336	0.812135	TRUE	FALSE	FALSE	FALSE	FALSE	FALSE
comp10269_c0_seq1		#N/A	-		no IPS match	8.29	6.205	6.561	3.6	1.733	4.102	2.207	5.402	2.976	3.507	0.968	2.915	1.773	1.808	#N/A	0.608895	0.295818	0.397168	-0.0189461	1	1	0.00141139	1	1	FALSE	FALSE	FALSE	FALSE	FALSE	FALSE
comp1027_c0_seq1	beta-hexosaminidase 3 isoform 4	K12373	P:carbohydrate metabolic process; C:plant-type cell wall; F:beta-N-acetylhexosaminidase activity; C:plasma membrane; F:cation binding	EC:3.2.1.52	SIGNAL_PEPTIDE_H_REGION (PHOBIUS); SIGNAL_PEPTIDE_C_REGION (PHOBIUS); SIGNAL_PEPTIDE_N_REGION (PHOBIUS); NON_CYTOPLASMIC_DOMAIN (PHOBIUS); SIGNAL_PEPTIDE (PHOBIUS)	5.268	4.416	0.85	0.99	3.707	2.639	0.405	0.999	3.111	3.799	0.875	0.553	2.156	1.724	1	-1.88254	2.034e-09	9.02312e-09	-2.52828	1.46616e-15	8.07242e-15	-1.45963	2.08611e-05	5.59261e-05	FALSE	FALSE	FALSE	FALSE	FALSE	FALSE
comp10270_c0_seq1	haloacid dehalogenase-like hydrolase superfamily protein isoform 1	#N/A	-		CYTOPLASMIC_DOMAIN (PHOBIUS); NON_CYTOPLASMIC_DOMAIN (PHOBIUS); TRANSMEMBRANE (PHOBIUS); TMhelix (TMHMM)	6.37	3.94	1.987	2.944	2.364	4.201	3.401	2.765	5.816	1.866	3.656	1.596	1.814	3.406	#N/A	-0.562703	0.40896	0.520277	-0.471825	0.457578	0.545258	0.00248776	1	1	FALSE	FALSE	FALSE	FALSE	FALSE	FALSE
comp10271_c0_seq1	Uncharacterized protein isoform 3	0	P:chlorophyll catabolic process; C:membrane		NON_CYTOPLASMIC_DOMAIN (PHOBIUS); SIGNAL_PEPTIDE_N_REGION (PHOBIUS); SIGNAL_PEPTIDE_H_REGION (PHOBIUS); SIGNAL_PEPTIDE (PHOBIUS); SIGNAL_PEPTIDE_C_REGION (PHOBIUS); SignalP-noTM (SIGNALP_GRAM_NEGATIVE)	13.394	16.051	4.627	5.272	18.978	22.558	4.054	3.613	17.98	15.927	3.625	4.288	8.373	8.955	1	-2.19375	9.37096e-48	1.68242e-46	-2.32467	3.85256e-44	6.22439e-43	-1.19093	2.55182e-10	1.08005e-09	FALSE	FALSE	FALSE	FALSE	FALSE	FALSE
comp10272_c0_seq1		#N/A	-		no IPS match	3.471	5.585	1.229	3.022	6.169	4.587	0.462	1.139	7.853	5.223	2.852	1.468	6.317	5.701	1	-1.41268	0.0127989	0.0252918	-3.18453	2.49788e-06	7.1339e-06	-1.46567	0.00515114	0.00980565	FALSE	FALSE	FALSE	FALSE	FALSE	FALSE
comp10273_c0_seq1	mitochondrial glycoprotein family	K15414	C:mitochondrial matrix	-	IPR003428 (G3DSA:3.10.280.GENE3D); IPR003428 (PFAM); PTHR10826:SF1 (PANTHER); PTHR10826 (PANTHER); IPR003428 (SUPERFAMILY)	10.383	8.977	1.503	1.35	2.027	2.756	1.554	1.777	3.424	3.574	1.73	2.958	4.07	2.548	1	-0.883687	0.0181899	0.0347654	-1.26821	5.61571e-05	0.000138643	-0.575302	0.110039	0.159114	FALSE	FALSE	FALSE	FALSE	FALSE	FALSE
comp10274_c0_seq1	PREDICTED: uncharacterized protein LOC100250879	0	P:regulation of transcription, DNA-templated; F:transcription cofactor activity		no IPS match	5.268	8.584	7.058	5.567	4.187	5.952	2.669	1.313	4.945	6.406	2.585	2.83	4.07	4.381	#N/A	0.167331	0.610068	0.714425	-1.64587	0.000135062	0.000318478	-0.695135	0.10236	0.148882	FALSE	FALSE	FALSE	FALSE	FALSE	FALSE
comp10275_c0_seq1		#N/A	-		no IPS match	6.871	7.012	10.299	12.588	11.475	12.639	5.766	5.53	10.085	10.888	8.372	7.916	15.131	13.429	#N/A	-0.202097	0.296793	0.398213	-1.07811	1.30747e-06	3.83896e-06	-0.859731	2.36422e-05	6.29817e-05	FALSE	FALSE	FALSE	FALSE	FALSE	FALSE
comp10276_c0_seq1	glutamyl-trna reductase	0	F:glutamyl-tRNA reductase activity; P:tetrapyrrole biosynthetic process; P:oxidation-reduction process; F:NADP binding		Coil (COILS); IPR015896 (PFAM); IPR015896 (SUPERFAMILY)	6.146	3.475	77.346	90.16	0.098	0	10.506	15.567	0.093	0	7.074	21.429	0.791	0.202	5	10.4182	2.56053e-252	2.62938e-250	7.60038	8.08188e-44	1.29597e-42	4.7239	5.14354e-17	3.39078e-16	TRUE	TRUE	TRUE	FALSE	FALSE	FALSE
comp10277_c0_seq1	haloacid dehalogenase-like hydrolase superfamily isoform 1	0	F:molecular_function; C:chloroplast stroma; C:chloroplast; P:photosynthesis; P:biological_process		SignalP-noTM (SIGNALP_EUK)	4.533	4.975	6.809	8.126	4.8	5.404	6.948	6.575	4.852	5.206	5.921	5.628	5.659	5.651	#N/A	0.420572	0.00521899	0.0111489	0.238858	0.13462	0.188048	-0.0211405	0.914736	0.965335	FALSE	FALSE	FALSE	FALSE	FALSE	FALSE
comp10277_c0_seq2	haloacid dehalogenase-like hydrolase superfamily isoform 1	0	C:chloroplast	-	SignalP-noTM (SIGNALP_EUK)	4.737	3.961	5.973	5.889	5.173	4.632	5.225	6.099	4.244	5.481	4.037	5.884	4.611	3.473	#N/A	0.161877	0.336137	0.443345	0.0175274	0.937567	0.98589	0.227677	0.324498	0.408352	FALSE	FALSE	FALSE	FALSE	FALSE	FALSE
comp10277_c0_seq3	haloacid dehalogenase-like hydrolase superfamily isoform 1	0	C:chloroplast	-	SignalP-noTM (SIGNALP_EUK)	5.156	4.695	6.483	7.921	5.315	5.754	7.669	7.365	5.047	5.198	3.964	5.501	5.16	4.507	#N/A	0.255058	0.0971694	0.154202	0.364868	0.0240339	0.040058	-0.0979851	0.674469	0.752651	FALSE	FALSE	FALSE	FALSE	FALSE	FALSE
comp10278_c0_seq1		#N/A	-		no IPS match	6.054	6.288	1.83	1.8	1.44	5.135	4.144	3.938	4.616	4.223	2.842	4.873	4.802	2.649	#N/A	-1.01279	0.225166	0.317661	-0.306225	0.533795	0.618118	-0.0380642	1	1	FALSE	FALSE	FALSE	FALSE	FALSE	FALSE
comp10279_c0_seq1	universal stress protein 1	0	P:response to stress	-	IPR006015 (PRINTS); IPR006016 (PFAM); IPR014729 (G3DSA:3.40.50.GENE3D); PTHR31964 (PANTHER); PTHR31964:SF0 (PANTHER); SSF52402 (SUPERFAMILY)	93.524	92.572	50.867	46.662	50.728	45.44	15.698	14.789	39.671	46.966	13.881	11.672	43.786	43.969	1	-0.0979555	0.247388	0.343643	-1.69482	1.60815e-38	2.2171e-37	-1.82626	5.00763e-40	8.87108e-39	FALSE	FALSE	FALSE	FALSE	FALSE	FALSE
comp1028_c0_seq1		#N/A	-		TMhelix (TMHMM); TMhelix (TMHMM)	0.592	0.507	3.333	1.234	2.969	1.562	0.946	1.545	4.134	2.449	1.946	3.341	3.038	1.816	#N/A	-0.0700181	1	1	-1.58175	0.0144225	0.0251398	0.0341462	1	1	FALSE	FALSE	FALSE	FALSE	FALSE	FALSE
comp10280_c0_seq1		#N/A	-		no IPS match	1.409	1.531	7.724	5.323	6.391	5.978	3.536	4.159	7.126	7.581	2.873	4.894	6.983	4.801	1	-0.0416539	0.894178	0.960281	-1.13209	3.236e-06	9.13107e-06	-0.678707	0.0322443	0.0526743	FALSE	FALSE	FALSE	FALSE	FALSE	FALSE
comp10281_c0_seq1	monoacylglycerol lipase abhd6-like	0	F:catalytic activity	-	PF12697 (PFAM); G3DSA:3.40.50.1820 (GENE3D); PTHR10992 (PANTHER); PTHR10992:SF163 (PANTHER); SSF53474 (SUPERFAMILY)	3.104	3.692	1.96	2.122	4.533	4.803	0.766	0.883	5.824	6.248	0.505	0.511	7.224	7.938	6	-1.31657	6.50029e-12	3.42773e-11	-3.06715	1.29041e-39	1.83714e-38	-3.9424	5.14856e-53	1.32533e-51	FALSE	FALSE	FALSE	FALSE	FALSE	FALSE
comp10281_c0_seq2	abhydrolase domain	K13700	P:metabolic process; F:hydrolase activity	-	IPR000073 (PRINTS); IPR000639 (PRINTS); PF12697 (PFAM); G3DSA:3.40.50.1820 (GENE3D); PTHR10992 (PANTHER); PTHR10992:SF163 (PANTHER); SSF53474 (SUPERFAMILY)	4.318	3.537	2.81	2.404	3.751	4.829	0.631	0.895	5.114	4.682	0.721	0.458	6.916	7.391	1	-0.853174	3.39166e-05	0.000101189	-2.89046	2.0496e-30	2.15961e-29	-3.60603	1.49704e-46	3.24487e-45	FALSE	FALSE	FALSE	FALSE	FALSE	FALSE
comp10282_c0_seq1		0	-		no IPS match	17.141	19.474	138.565	132.476	20.115	19.596	75.459	78.998	13.661	12.245	39.191	35.58	10.736	15.43	2	2.65017	1.32909e-158	7.84564e-157	2.38524	2.08433e-67	5.98144e-66	1.46385	3.12813e-15	1.85629e-14	TRUE	TRUE	FALSE	FALSE	FALSE	FALSE
comp10283_c0_seq1	hypothetical protein PRUPE_ppa015277mg	0	F:nucleic acid binding; F:nucleotide binding; F:DNA binding; P:biological_process; P:chromatin assembly or disassembly		no IPS match	7.871	8.046	6.456	6.725	9.884	8.519	4.752	4.879	8.056	9.463	8.176	7.82	8.581	8.577	#N/A	-0.595624	3.46975e-07	1.28046e-06	-1.05551	8.6443e-14	4.30143e-13	-0.153039	0.261988	0.338442	FALSE	FALSE	FALSE	FALSE	FALSE	FALSE
comp10284_c0_seq1	ap2 erf domain-containing transcription factor	#N/A	P:regulation of transcription, DNA-templated; P:transcription, DNA-templated; C:nucleus; F:sequence-specific DNA binding transcription factor activity; F:DNA binding		no IPS match	65.623	82.24	122.084	115.876	122.043	120.646	30.528	28.579	114.272	103.92	30.861	29.494	116.584	101.384	1	-0.149484	0.0278275	0.0510446	-2.07042	2.81206e-68	8.1985e-67	-1.90477	2.33045e-46	5.0186e-45	FALSE	FALSE	FALSE	FALSE	FALSE	FALSE
comp10285_c0_seq1	zinc knuckle family protein isoform 1	#N/A	F:zinc ion binding; F:nucleic acid binding	-	PF13917 (PFAM); PTHR13491 (PANTHER); IPR001878 (SUPERFAMILY)	21.071	17.768	17.082	20.393	17.324	20.009	24.166	21.237	19.138	22.567	26.371	23.397	16.104	13.404	#N/A	-0.125083	0.576147	0.683354	-0.0629748	0.798446	0.862333	0.703694	0.0015445	0.00321947	FALSE	FALSE	FALSE	FALSE	FALSE	FALSE
comp10286_c0_seq1	hypothetical protein RCOM_1278130	#N/A	F:metal ion binding		no IPS match	6.146	5.957	28.244	32.994	13.671	15.395	27.938	23.49	15.808	16.011	26.135	23.078	10.853	15.396	5	0.942611	1.45533e-05	4.5329e-05	0.512354	0.0244615	0.0407084	0.858984	0.000935521	0.00201717	FALSE	FALSE	FALSE	FALSE	FALSE	FALSE
comp10287_c0_seq1	---NA---	#N/A	-		no IPS match	6.319	1.696	6.117	1.093	3.627	4.955	1.689	0.511	2.916	2.674	0.371	0.447	3.038	2.766	#N/A	-0.388368	0.506092	0.615252	-1.41949	0.0543884	0.0840946	-2.75892	0.0013155	0.0027696	FALSE	FALSE	FALSE	FALSE	FALSE	FALSE
comp10288_c0_seq1		#N/A	-		NON_CYTOPLASMIC_DOMAIN (PHOBIUS); SIGNAL_PEPTIDE_N_REGION (PHOBIUS); SIGNAL_PEPTIDE_H_REGION (PHOBIUS); SIGNAL_PEPTIDE (PHOBIUS); SIGNAL_PEPTIDE_C_REGION (PHOBIUS)	18.131	13.393	5.947	3.099	5.387	4.425	14.301	11.652	7.337	6.164	19.812	25.195	11.469	11.074	1	-0.225826	0.591235	0.697332	0.767295	0.00339933	0.00662165	0.931654	1.72979e-05	4.66857e-05	FALSE	FALSE	FALSE	FALSE	FALSE	FALSE
comp10289_c0_seq1	set domain protein	K11426	F:protein binding		Coil (COILS); IPR001214 (SMART); G3DSA:2.170.270.10 (GENE3D); IPR001214 (PFAM); PTHR12197:SF92 (PANTHER); PTHR12197 (PANTHER); IPR001214 (PROSITE_PROFILES); SSF82199 (SUPERFAMILY)	3.665	3.733	4.352	4.565	5.689	6.212	1.284	1.394	6.069	4.657	0.597	1.064	4.969	5.415	1	-0.542968	0.00239142	0.00542642	-2.18478	2.63482e-16	1.51777e-15	-2.72049	7.68157e-21	6.27684e-20	FALSE	FALSE	FALSE	FALSE	FALSE	FALSE
comp1029_c0_seq1	phototropic-responsive nph3 family protein	#N/A	-		no IPS match	0.551	1.169	0.379	0.386	2.507	1.086	0	0	2.02	0.408	0	0	0.233	1.438	#N/A	-2.20209	0.0200969	0.0380821	-5.33339	0.00604447	0.0113081	-4.77141	0.0250366	0.041854	FALSE	FALSE	FALSE	FALSE	FALSE	FALSE
comp10290_c0_seq1	chaperone protein	#N/A	F:RNA binding; F:hydrolase activity; F:ubiquitin thiolesterase activity; F:unfolded protein binding; F:ATP binding; P:response to stress; P:protein folding; F:nucleotide binding		no IPS match	10.474	12.607	14.743	23.183	20.213	21.589	18.49	14.51	17.735	22.883	24.58	21.397	18.468	17.457	#N/A	-0.263346	0.233182	0.326512	-0.479415	0.0408148	0.0648063	0.308207	0.166988	0.229163	FALSE	FALSE	FALSE	FALSE	FALSE	FALSE
comp10291_c0_seq1	nudix hydrolase 8-like	0	F:hydrolase activity	-	IPR003293 (PRINTS); IPR000086 (PFAM); IPR015797 (G3DSA:3.90.79.GENE3D); PTHR13994 (PANTHER); PTHR13994:SF2 (PANTHER); IPR020084 (PROSITE_PATTERNS); IPR000086 (PROSITE_PROFILES); IPR015797 (SUPERFAMILY)	1.838	1.613	1.699	2.044	6.427	5.323	2.016	1.917	9.637	8.788	1.03	1	5.243	4.768	1	-1.76008	1.24727e-16	8.60616e-16	-2.41178	9.81161e-37	1.27749e-35	-2.3412	1.68411e-20	1.35267e-19	FALSE	FALSE	FALSE	FALSE	FALSE	FALSE
comp10292_c0_seq1	proteasome subunit beta type	K02739	C:cytoplasm; C:proteasome core complex; C:nucleus; F:threonine-type endopeptidase activity; P:proteolysis involved in cellular protein catabolic process	EC:3.4.25	IPR000243 (PRINTS); IPR001353 (PFAM); G3DSA:3.60.20.10 (GENE3D); PTHR11599 (PANTHER); PTHR11599:SF1 (PANTHER); IPR016050 (PROSITE_PATTERNS); IPR023333 (PROSITE_PROFILES); SSF56235 (SUPERFAMILY)	168.765	180.18	291.128	288.97	204.335	201.732	224.597	226.388	146.504	157.558	219.281	205.434	121.303	125.013	#N/A	0.393458	7.58067e-16	5.01028e-15	0.378206	1.87574e-05	4.88967e-05	0.73255	4.24621e-12	2.05649e-11	FALSE	FALSE	FALSE	FALSE	FALSE	FALSE
comp10293_c0_seq1		#N/A	-		no IPS match	6.044	6.598	69.753	70.642	6.231	5.709	23.006	23.653	4.286	3.565	8.794	10.821	3.146	4.356	2	3.43779	4.07355e-175	2.6528e-173	2.38172	8.25544e-39	1.1499e-37	1.32421	4.98479e-08	1.74599e-07	TRUE	TRUE	FALSE	FALSE	FALSE	FALSE
comp10293_c0_seq2		#N/A	-		no IPS match	4.962	3.578	37.954	38.085	4.267	3.474	11.396	7.47	2.671	2.099	5.818	4.713	1.59	2.304	5	3.18523	2.0024e-78	5.83727e-77	1.81168	1.20893e-08	4.2251e-08	1.38824	8.84622e-05	0.000220275	TRUE	FALSE	FALSE	FALSE	FALSE	FALSE
comp10294_c0_seq1	cam interacting protein 111	0	F:calmodulin binding; F:ATPase activity; C:chloroplast thylakoid membrane; C:nucleus; F:ATP binding	EC:3.6.1.3	IPR003593 (SMART); G3DSA:1.10.8.60 (GENE3D); G3DSA:1.10.8.60 (GENE3D); IPR003959 (PFAM); G3DSA:3.40.50.300 (GENE3D); PTHR23077:SF15 (PANTHER); PTHR23077 (PANTHER); IPR003960 (PROSITE_PATTERNS); IPR027417 (SUPERFAMILY); IPR027417 (SUPERFAMILY)	6.391	6.267	6.496	5.838	10.755	11.777	8.22	8.33	10.837	10.938	13.562	11.832	9.846	9.636	#N/A	-0.994221	5.19227e-26	5.26806e-25	-0.586029	2.07901e-08	7.13354e-08	0.330942	0.00864139	0.015798	FALSE	FALSE	FALSE	FALSE	FALSE	FALSE
comp10295_c0_seq1	nadh dehydrogenase	#N/A	-		no IPS match	35.803	45.846	44.803	46.97	35.413	30.287	39.233	41.718	31.032	30.655	36.72	31.579	28.913	27.967	#N/A	0.369734	0.00151001	0.00355038	0.199564	0.123152	0.174969	0.215048	0.170588	0.233537	FALSE	FALSE	FALSE	FALSE	FALSE	FALSE
comp10296_c0_seq1	pppde thiol peptidase family isoform 1	0	-		NON_CYTOPLASMIC_DOMAIN (PHOBIUS); CYTOPLASMIC_DOMAIN (PHOBIUS); TRANSMEMBRANE (PHOBIUS)	28.769	30.809	32.452	32.492	17.662	19.129	102.71	107.101	16.771	16.602	64.646	70.021	13.449	13.706	4	0.693804	3.11838e-15	2.00094e-14	2.46132	7.04735e-126	5.58633e-124	2.25384	1.56875e-76	7.21562e-75	FALSE	TRUE	TRUE	FALSE	FALSE	FALSE
comp10297_c0_seq1	histone-lysine n-methyltransferase setd3-like	0	C:chloroplast stroma	-	IPR015353 (PFAM); IPR015353 (G3DSA:3.90.1420.GENE3D); G3DSA:3.90.1410.10 (GENE3D); PTHR13271 (PANTHER); IPR015353 (SUPERFAMILY); SSF82199 (SUPERFAMILY)	25.359	24.852	14.403	14.774	27.813	28.779	20.81	21.376	28.69	28.015	25.599	22.28	23.462	25.621	#N/A	-1.07861	1.37223e-36	1.90479e-35	-0.617027	1.46275e-09	5.50711e-09	-0.0864793	0.500441	0.590785	FALSE	FALSE	FALSE	FALSE	FALSE	FALSE
comp10298_c0_seq1	conserved hypothetical protein	0	-		Coil (COILS); IPR008979 (G3DSA:2.60.120.GENE3D); IPR012919 (PFAM); PTHR12953 (PANTHER); NON_CYTOPLASMIC_DOMAIN (PHOBIUS); TRANSMEMBRANE (PHOBIUS); CYTOPLASMIC_DOMAIN (PHOBIUS); IPR012919 (PROSITE_PROFILES); IPR008979 (SUPERFAMILY); TMhelix (TMHMM)	1.184	1.096	0.967	0.694	2.018	2.343	1.115	1.429	2.172	2.741	2.265	1.798	1.789	1.791	#N/A	-1.52209	3.1668e-07	1.17316e-06	-1.15522	1.89054e-05	4.92621e-05	0.139398	0.651286	0.730298	FALSE	FALSE	FALSE	FALSE	FALSE	FALSE
comp103_c0_seq1		#N/A	-		no IPS match	0.776	1.003	3.28	1.08	0	0	0	0	0	0	0	0	1.332	0	#N/A	5.48941	0.00297333	0.00664019				-3.99786	0.144818	0.202021	TRUE	FALSE	FALSE	FALSE	FALSE	TRUE
comp1030_c0_seq1		#N/A	-		no IPS match	0.449	0.579	3.49	1.247	2.444	4.461	3.131	3.23	2.223	3.049	2.966	3.309	3.471	5.129	4	-0.690504	0.197424	0.28446	0.068586	1	1	-0.509099	0.225627	0.298819	FALSE	FALSE	FALSE	FALSE	FALSE	FALSE
comp10300_c0_seq1		#N/A	-		no IPS match	6.84	10.053	20.99	20.033	9.387	8.223	9.639	14.986	5.824	4.782	7.342	3.586	5.851	5.34	#N/A	1.10661	7.43993e-08	2.91897e-07	1.00548	0.00066749	0.00143911	-0.0560411	0.869075	0.923649	FALSE	FALSE	FALSE	FALSE	FALSE	FALSE
comp10301_c0_seq1	Uncharacterized protein isoform 3, partial	0	P:embryo sac egg cell differentiation; F:molecular_function; P:biological_process		IPR028045 (PFAM); PTHR14523 (PANTHER); PTHR14523:SF1 (PANTHER)	2.481	2.358	1.516	1.119	1.849	1.544	2.218	1.754	2.426	1.766	3.017	3.171	1.948	2.169	#N/A	-0.475664	0.17911	0.262115	-0.245596	0.431317	0.518391	0.532256	0.0401573	0.0642491	FALSE	FALSE	FALSE	FALSE	FALSE	FALSE
comp10302_c0_seq1	monothiol glutaredoxin-	#N/A	F:electron carrier activity; P:cell redox homeostasis; F:protein disulfide oxidoreductase activity	-	no IPS match	4.492	5.006	1.895	1.877	2.622	1.481	0.484	1.173	0.735	2.707	2.533	1.521	1.157	0.782	#N/A	-0.191907	1	1	-1.27333	0.309218	0.389474	1.00135	0.426664	0.515693	FALSE	FALSE	FALSE	FALSE	FALSE	FALSE
comp10302_c0_seq2	monothiol glutaredoxin-	#N/A	F:electron carrier activity; P:cell redox homeostasis; F:protein disulfide oxidoreductase activity	-	no IPS match	5.247	8.17	6.038	3.973	2.391	2.199	2.545	0	0.786	3.582	0.443	2.149	4.894	3.338	#N/A	0.991677	0.0871875	0.140421	-0.860421	0.4284	0.515344	-1.75844	0.019544	0.0334881	FALSE	FALSE	FALSE	FALSE	FALSE	FALSE
comp10303_c0_seq1	nodulation protein noei	0	C:plasma membrane; C:Golgi apparatus	-	CYTOPLASMIC_DOMAIN (PHOBIUS); CYTOPLASMIC_DOMAIN (PHOBIUS); TRANSMEMBRANE (PHOBIUS); NON_CYTOPLASMIC_DOMAIN (PHOBIUS); TRANSMEMBRANE (PHOBIUS); TMhelix (TMHMM)	7.442	7.881	5.594	4.68	4.116	4.713	6.599	7.354	4.134	4.007	7.136	6.98	5.418	4.616	#N/A	0.0877958	0.634404	0.734383	0.581388	0.000425363	0.000942355	0.436767	0.0118771	0.0212254	FALSE	FALSE	FALSE	FALSE	FALSE	FALSE
comp10304_c0_seq1	scp1-like small phosphatase 5 isoform 2	K17616	F:phosphatase activity; P:dephosphorylation		CYTOPLASMIC_DOMAIN (PHOBIUS); NON_CYTOPLASMIC_DOMAIN (PHOBIUS); TRANSMEMBRANE (PHOBIUS); CYTOPLASMIC_DOMAIN (PHOBIUS); TRANSMEMBRANE (PHOBIUS)	25.819	23.063	13.017	9.952	14.515	13.743	6.937	6.936	11.961	11.196	8.907	7.246	11.236	9.981	#N/A	-0.41914	0.000253619	0.000674199	-0.927619	9.58001e-13	4.47217e-12	-0.440214	0.00483194	0.00924191	FALSE	FALSE	FALSE	FALSE	FALSE	FALSE
comp10305_c0_seq1	---NA---	#N/A	-		PTHR12380 (PANTHER); PTHR12380:SF7 (PANTHER); NON_CYTOPLASMIC_DOMAIN (PHOBIUS); CYTOPLASMIC_DOMAIN (PHOBIUS); TRANSMEMBRANE (PHOBIUS); TMhelix (TMHMM)	25.594	20.395	5.502	3.459	12.755	13.133	6.441	9.735	17.811	18.976	10.678	11.225	18.851	16.784	1	-1.64678	1.19402e-06	4.19041e-06	-1.39798	3.86816e-07	1.19221e-06	-0.75667	0.00365131	0.00716584	FALSE	FALSE	FALSE	FALSE	FALSE	FALSE
comp10306_c0_seq1	dna binding	#N/A	P:regulation of transcription, DNA-templated; P:transcription, DNA-templated; C:nucleus; F:sequence-specific DNA binding transcription factor activity; F:DNA binding		PTHR31657 (PANTHER); PTHR31657:SF0 (PANTHER)	290.507	355.199	76.745	58.324	542.323	705.017	41.879	43.705	401.777	406.557	19.39	7.256	274.216	279.784	6	-3.32985	2.45366e-112	1.02907e-110	-3.43014	7.0759e-172	1.10176e-169	-4.38255	4.28112e-100	3.11464e-98	FALSE	FALSE	FALSE	FALSE	FALSE	FALSE
comp10307_c0_seq1	plc-like phosphodiesterases superfamily protein	0	C:plasma membrane	-	TMhelix (TMHMM)	7.024	8.956	5.777	6.48	3.333	3.303	5.934	6.959	2.95	3.082	2.317	3.298	3.029	3.439	#N/A	0.76486	1.22857e-05	3.85751e-05	0.894161	1.91388e-06	5.52664e-06	-0.272953	0.285154	0.364694	FALSE	FALSE	FALSE	FALSE	FALSE	FALSE
comp10308_c0_seq1		#N/A	-		NON_CYTOPLASMIC_DOMAIN (PHOBIUS); CYTOPLASMIC_DOMAIN (PHOBIUS); TRANSMEMBRANE (PHOBIUS); TMhelix (TMHMM)	2.123	3.475	11.135	9.785	3.547	3.689	10.596	11.199	2.299	2.033	10.411	11.64	3.878	3.708	5	1.40382	2.21808e-13	1.27786e-12	2.13732	2.07176e-22	1.59129e-21	1.47748	1.33267e-12	6.66678e-12	FALSE	TRUE	FALSE	FALSE	FALSE	FALSE
comp10309_c0_seq1		#N/A	-		no IPS match	3.012	3.878	10.351	8.898	4.089	2.235	4.628	4.182	1.86	2.407	4.067	4.245	3.87	2.64	5	1.52146	3.43249e-07	1.26745e-06	0.848129	0.0265028	0.0437968	0.294795	0.416969	0.505671	FALSE	FALSE	FALSE	FALSE	FALSE	FALSE
comp1031_c0_seq1	xylogalacturonan beta- -xylosyltransferase isoform 1	0	C:membrane; F:catalytic activity; P:metabolic process	-	IPR004263 (PFAM); PTHR11062:SF11 (PANTHER); IPR004263 (PANTHER); CYTOPLASMIC_DOMAIN (PHOBIUS); NON_CYTOPLASMIC_DOMAIN (PHOBIUS); TRANSMEMBRANE (PHOBIUS); TMhelix (TMHMM)	4.42	5.74	1.608	1.17	2.969	3.492	1.926	2.231	2.612	3.099	1.38	1.053	2.78	2.195	1	-1.35242	1.58365e-10	7.61223e-10	-0.658602	0.00105354	0.00220949	-1.06571	1.76639e-05	4.76259e-05	FALSE	FALSE	FALSE	FALSE	FALSE	FALSE
comp10310_c0_seq1	alpha-l-fucosidase 2	0	F:hydrolase activity	-	TRANSMEMBRANE (PHOBIUS); CYTOPLASMIC_DOMAIN (PHOBIUS); NON_CYTOPLASMIC_DOMAIN (PHOBIUS); TMhelix (TMHMM)	3.124	3.702	3.463	4.5	3.653	3.088	1.149	1.022	1.674	1.808	0.618	0.681	1.44	0.942	1	0.131147	0.591208	0.697316	-0.860416	0.007143	0.0131961	-0.930873	0.0317725	0.0519861	FALSE	FALSE	FALSE	FALSE	FALSE	FALSE
comp10311_c0_seq1	poz btb containin g-protein 1 isoform 1	0	-		no IPS match	13.496	13.683	26.754	22.951	16.782	14.533	24.672	21.19	12.663	11.804	21.202	26.706	11.777	9.872	#N/A	0.554195	0.00320564	0.00711701	0.725474	0.000544953	0.00118908	1.07887	2.11809e-06	6.31871e-06	FALSE	FALSE	FALSE	FALSE	FALSE	FALSE
comp10312_c0_seq1	s-adenosyl-l-methionine-dependent methyltransferases superfamily protein isoform 1	#N/A	C:nucleus; C:cytosol; F:methyltransferase activity	-	Coil (COILS); G3DSA:3.40.50.150 (GENE3D); IPR026635 (PANTHER); PTHR12843:SF0 (PANTHER); SSF53335 (SUPERFAMILY)	33.424	39.186	17.814	20.29	24.106	22.056	15.923	11.002	22.122	23.916	11.276	15.002	14.989	23.839	#N/A	-0.390055	0.0488796	0.0844461	-0.94079	2.85716e-05	7.28356e-05	-0.626026	0.0263263	0.0438196	FALSE	FALSE	FALSE	FALSE	FALSE	FALSE
comp10313_c0_seq1	meiotic recombination repair	K10865	P:nucleic acid phosphodiester bond hydrolysis; P:meiotic nuclear division; F:endonuclease activity; F:manganese ion binding; P:double-strand break repair; C:euchromatin; C:synaptonemal complex; F:protein serine/threonine phosphatase activity; F:exonuclease activity	-	IPR003701 (PIRSF); G3DSA:3.60.21.10 (GENE3D); IPR007281 (PFAM); IPR003701 (TIGRFAM); IPR004843 (PFAM); IPR003701 (PANTHER); SSF56300 (SUPERFAMILY)	1.623	1.841	1.974	1.62	2.524	2.424	1.216	1.15	2.139	2.957	3.048	2.564	2.613	2.842	#N/A	-0.579288	0.00374719	0.00822967	-1.29928	1.42098e-07	4.54393e-07	-0.00317571	1	1	FALSE	FALSE	FALSE	FALSE	FALSE	FALSE
comp10313_c0_seq2	meiotic recombination repair	K10865	P:nucleic acid phosphodiester bond hydrolysis; P:meiotic nuclear division; F:endonuclease activity; F:manganese ion binding; P:double-strand break repair; C:euchromatin; C:synaptonemal complex; F:protein serine/threonine phosphatase activity; F:exonuclease activity	-	no IPS match	2.45	2.12	1.542	1.993	2.187	1.616	1.284	1.162	2.79	2.657	3.295	2.266	2.139	2.262	#N/A	-0.205841	0.361251	0.470934	-1.33151	6.04667e-11	2.51344e-10	0.297	0.195195	0.263026	FALSE	FALSE	FALSE	FALSE	FALSE	FALSE
comp10313_c0_seq3	meiotic recombination repair	K10865	P:nucleic acid phosphodiester bond hydrolysis; P:meiotic nuclear division; F:endonuclease activity; F:manganese ion binding; P:double-strand break repair; C:euchromatin; C:synaptonemal complex; F:protein serine/threonine phosphatase activity; F:exonuclease activity	-	IPR003701 (PIRSF); IPR004843 (PFAM); IPR003701 (TIGRFAM); IPR007281 (PFAM); G3DSA:3.60.21.10 (GENE3D); IPR003701 (PANTHER); SSF56300 (SUPERFAMILY)	1.858	2.037	1.934	1.954	2.089	2.253	1.104	1.197	2.578	2.682	3.182	1.756	2.713	2.296	#N/A	-0.288375	0.156355	0.232364	-1.38708	6.21333e-11	2.57987e-10	-0.0578425	0.848683	0.906013	FALSE	FALSE	FALSE	FALSE	FALSE	FALSE
comp10315_c0_seq1	cytochrome p450	K09755	F:heme binding; F:flavonoid 3',5'-hydroxylase activity; F:iron ion binding; F:electron carrier activity; P:oxidation-reduction process	EC:1.14.13.88	IPR002401 (PRINTS); IPR001128 (PRINTS); IPR001128 (G3DSA:1.10.630.GENE3D); IPR001128 (PFAM); PTHR24298:SF2 (PANTHER); PTHR24298 (PANTHER); IPR017972 (PROSITE_PATTERNS); SIGNAL_PEPTIDE_N_REGION (PHOBIUS); SIGNAL_PEPTIDE_C_REGION (PHOBIUS); SIGNAL_PEPTIDE (PHOBIUS); SIGNAL_PEPTIDE_H_REGION (PHOBIUS); NON_CYTOPLASMIC_DOMAIN (PHOBIUS); SignalP-noTM (SIGNALP_EUK); IPR001128 (SUPERFAMILY); TMhelix (TMH…	39.427	39.434	38.49	39.461	59.608	60.413	6.047	6.808	65.572	63.068	0.772	0.968	57.493	58.315	6	-0.744038	1.39756e-30	1.64143e-29	-3.51697	3.31781e-187	6.22661e-185	-6.11101	7.2054e-254	5.65714e-251	FALSE	FALSE	FALSE	FALSE	FALSE	FALSE
comp10316_c0_seq1		#N/A	-		CYTOPLASMIC_DOMAIN (PHOBIUS); NON_CYTOPLASMIC_DOMAIN (PHOBIUS); TRANSMEMBRANE (PHOBIUS); TMhelix (TMHMM)	1.633	2.958	5.633	4.796	7.591	4.803	0.777	0.232	3.584	5.473	0.34	0.202	7.932	6.046	1	-0.342073	0.274095	0.372949	-3.23067	5.32028e-09	1.91598e-08	-4.59505	2.59417e-17	1.74081e-16	FALSE	FALSE	FALSE	FALSE	FALSE	FALSE
comp10317_c0_seq1	regulator of nonsense transcripts 2 isoform 1	K14327	F:protein binding; F:RNA binding		Coil (COILS); Coil (COILS); Coil (COILS); Coil (COILS); IPR003890 (SMART); IPR016021 (G3DSA:1.25.40.GENE3D); IPR003890 (PFAM); IPR007193 (PFAM); PTHR12839:SF7 (PANTHER); PTHR12839 (PANTHER); IPR016024 (SUPERFAMILY); IPR016024 (SUPERFAMILY); IPR016024 (SUPERFAMILY)	17.386	15.255	20.101	18.67	20.782	21.975	20.224	19.32	21.81	20.984	25.486	25.323	21.289	21.526	#N/A	-0.263728	0.000248228	0.000660518	-0.302683	0.00159436	0.00326292	0.192617	0.0664207	0.101156	FALSE	FALSE	FALSE	FALSE	FALSE	FALSE
comp10318_c0_seq1	serine threonine binding	0	P:recognition of pollen; P:protein phosphorylation; F:ATP binding; F:protein serine/threonine kinase activity	EC:2.7.11	IPR003609 (SMART); IPR001480 (SMART); IPR000858 (PFAM); G3DSA:3.30.200.20 (GENE3D); IPR013227 (PFAM); IPR001245 (PFAM); IPR001480 (PFAM); IPR013320 (G3DSA:2.60.120.GENE3D); IPR001480 (G3DSA:2.90.10.GENE3D); PTHR11795 (PANTHER); PTHR11795:SF346 (PANTHER); TRANSMEMBRANE (PHOBIUS); SIGNAL_PEPTIDE_N_REGION (PHOBIUS); SIGNAL_PEPTIDE_H_REGION (PHOBIUS); CYTOPLASMIC_DOMAIN (PHOBIUS); SIGNAL_PEPTIDE (PHO…	3.032	2.637	1.268	1.774	5.058	4.255	1.092	0.895	3.018	5.265	0.597	0.192	3.654	4.331	1	-1.72089	9.85484e-16	6.48542e-15	-2.23825	1.21614e-12	5.64144e-12	-3.30514	1.72444e-26	1.84798e-25	FALSE	FALSE	FALSE	FALSE	FALSE	FALSE
comp1032_c0_seq1		#N/A	-		CYTOPLASMIC_DOMAIN (PHOBIUS); TRANSMEMBRANE (PHOBIUS); NON_CYTOPLASMIC_DOMAIN (PHOBIUS); TMhelix (TMHMM)	1.491	0.259	0.418	1.247	0.747	0.79	1.272	0.395	1.226	1.574	0.844	2.022	1.273	1.303	#N/A	-0.00449605	1	1	-0.845717	0.337691	0.421227	0.040566	1	1	FALSE	FALSE	FALSE	FALSE	FALSE	FALSE
comp10320_c0_seq1	serine acetyltransferase mitochondrial	K00640	C:intracellular membrane-bounded organelle; C:cytoplasmic part; P:response to stress; F:serine O-acetyltransferase activity; P:cysteine biosynthetic process from serine	-	IPR010493 (SMART); G3DSA:1.10.3130.10 (GENE3D); IPR010493 (PFAM); G3DSA:2.160.10.10 (GENE3D); PTHR23416:SF11 (PANTHER); PTHR23416 (PANTHER); IPR011004 (SUPERFAMILY)	2.45	1.458	8.77	11.006	1.573	1.741	3.322	4.426	0.778	0.85	1.771	0.958	0.724	0.496	5	2.43924	1.34523e-24	1.29499e-23	2.02943	1.00232e-08	3.52608e-08	1.12139	0.0404624	0.0646845	TRUE	TRUE	FALSE	FALSE	FALSE	FALSE
comp10321_c0_seq1	Uncharacterized protein isoform 1	#N/A	-		CYTOPLASMIC_DOMAIN (PHOBIUS); NON_CYTOPLASMIC_DOMAIN (PHOBIUS); TRANSMEMBRANE (PHOBIUS)	5.156	5.802	1.412	1.067	2.507	2.181	1.149	0.906	1.961	1.908	0.144	0.521	2.505	2.893	1	-1.02605	0.00248758	0.00562978	-1.07948	0.00198738	0.00400612	-3.10953	3.35696e-12	1.63718e-11	FALSE	FALSE	FALSE	FALSE	FALSE	FALSE
comp10321_c0_seq2		#N/A	-		NON_CYTOPLASMIC_DOMAIN (PHOBIUS); TRANSMEMBRANE (PHOBIUS); CYTOPLASMIC_DOMAIN (PHOBIUS); TMhelix (TMHMM)	2.032	2.492	0.405	1.209	0.24	0.575	0	0.755	1.192	0.217	0.278	0	0.499	1.27	#N/A	0.757171	0.727811	0.819902	-1.1113	0.747877	0.817911	-2.36874	0.077585	0.116008	FALSE	FALSE	FALSE	FALSE	FALSE	TRUE
comp10321_c0_seq3	Uncharacterized protein isoform 1	#N/A	-		CYTOPLASMIC_DOMAIN (PHOBIUS); NON_CYTOPLASMIC_DOMAIN (PHOBIUS); TRANSMEMBRANE (PHOBIUS)	8.667	8.181	1.255	2.469	3.876	3.106	0.8	1.162	4.43	3.59	0.638	0.692	4.611	4.953	1	-1.0135	0.00041045	0.00105846	-2.23418	2.1306e-13	1.03564e-12	-2.88497	1.0128e-20	8.22597e-20	FALSE	FALSE	FALSE	FALSE	FALSE	FALSE
comp10321_c0_seq4		#N/A	-		no IPS match	1.725	3.33	1.83	1.8	3.244	1.993	1.385	1.685	1.065	1.3	0.402	0.489	1.107	0.757	#N/A	-0.59761	0.503473	0.613567	0.161947	1	1	-1.04585	0.453848	0.544452	FALSE	FALSE	FALSE	FALSE	FALSE	FALSE
comp10322_c0_seq1	---NA---	#N/A	-		no IPS match	2.797	2.575	1.608	0.579	3.369	2.46	1.216	1.08	3.322	3.274	0.68	0.936	2.921	2.632	1	-1.51585	0.000253106	0.000672993	-1.69043	1.14137e-06	3.3703e-06	-1.83872	4.30878e-06	1.24481e-05	FALSE	FALSE	FALSE	FALSE	FALSE	FALSE
comp10322_c0_seq2	atp-dependent rna	K14442	F:double-stranded RNA binding; F:ATP-dependent helicase activity; C:intracellular; F:ATP binding	-	IPR014720 (SMART); IPR011709 (PFAM); IPR014720 (PFAM); IPR014720 (G3DSA:3.30.160.GENE3D); PTHR18934 (PANTHER); PTHR18934:SF68 (PANTHER); IPR014720 (PROSITE_PROFILES); SSF54768 (SUPERFAMILY)	2.859	2.875	1.229	1.723	4.107	4.039	0.935	1.022	5.444	4.673	0.865	0.575	3.346	3.338	1	-1.57709	2.98632e-13	1.70539e-12	-2.5584	5.41449e-26	4.85872e-25	-2.24009	3.92424e-16	2.46263e-15	FALSE	FALSE	FALSE	FALSE	FALSE	FALSE
comp10323_c0_seq1		#N/A	-		no IPS match	12.057	13.434	17.291	13.269	10.818	10.503	32.003	25.21	14.193	12.82	24.765	25.121	8.947	7.358	#N/A	0.397854	0.0640972	0.1071	0.90438	3.54291e-06	9.96237e-06	1.55505	3.27203e-13	1.69879e-12	FALSE	FALSE	FALSE	FALSE	FALSE	FALSE
comp10324_c0_seq1	serine threonine-protein partial	#N/A	F:phosphoprotein phosphatase activity	EC:3.1.3.16	IPR006186 (PRINTS); IPR006186 (SMART); G3DSA:3.60.21.10 (GENE3D); IPR004843 (PFAM); PTHR11668 (PANTHER); PTHR11668:SF21 (PANTHER); IPR006186 (PROSITE_PATTERNS); SSF56300 (SUPERFAMILY)	22.899	20.219	24.31	17.615	18.231	17.433	46.203	41.346	18.513	15.361	57.212	63.147	20.191	22.182	#N/A	0.113312	0.655067	0.754167	1.18826	6.02553e-10	2.32953e-09	1.44769	6.0294e-16	3.74586e-15	FALSE	FALSE	FALSE	FALSE	FALSE	FALSE
comp10325_c0_seq1	ubiquitin carboxyl-terminal hydrolase 13-like	#N/A	F:protein binding		IPR002083 (PFAM); G3DSA:2.60.210.10 (GENE3D); PTHR24619 (PANTHER); PTHR24619:SF80 (PANTHER); IPR002083 (PROSITE_PROFILES); IPR008974 (SUPERFAMILY)	5.104	4.912	11.671	14.169	15.44	15.987	5.889	3.044	11.699	18.543	15.765	15.577	16.545	16.17	#N/A	-0.404396	0.0409064	0.0718935	-1.91142	3.04098e-09	1.11682e-08	-0.114507	0.61024	0.69423	FALSE	FALSE	FALSE	FALSE	FALSE	FALSE
comp10326_c0_seq1	---NA---	#N/A	-		no IPS match	139.23	136.702	141.924	137.554	68.266	59.318	100.311	95.042	52.208	47.057	82.358	86.853	67.405	58.533	#N/A	1.01645	9.83806e-30	1.12795e-28	0.78948	3.30887e-11	1.3988e-10	0.370042	0.00465123	0.00892376	FALSE	FALSE	FALSE	FALSE	FALSE	FALSE
comp10327_c0_seq1		#N/A	-		no IPS match	5.931	7.302	15.135	11.842	10.515	14.677	31.226	30.449	12.173	14.211	37.235	42.208	13.316	16.851	4	-0.0458628	1	1	1.03036	1.53308e-06	4.46944e-06	1.33687	3.93853e-10	1.64275e-09	FALSE	FALSE	FALSE	FALSE	FALSE	FALSE
comp10327_c0_seq2		#N/A	-		no IPS match	0.98	1.686	6.234	5.465	2.871	3.573	15.731	8.341	5.249	3.332	16.156	14.97	4.203	7.744	4	0.710326	0.175515	0.257518	1.32864	0.00442505	0.00846034	1.32845	0.000247891	0.000581093	FALSE	FALSE	FALSE	FALSE	FALSE	FALSE
comp10328_c0_seq1		#N/A	-		SIGNAL_PEPTIDE_N_REGION (PHOBIUS); SIGNAL_PEPTIDE_H_REGION (PHOBIUS); NON_CYTOPLASMIC_DOMAIN (PHOBIUS); SIGNAL_PEPTIDE (PHOBIUS); SIGNAL_PEPTIDE_C_REGION (PHOBIUS); SignalP-noTM (SIGNALP_EUK)	1.542	1.324	1.869	1.839	5.991	6.912	3.761	4.891	6.433	7.714	8.701	7.086	7.832	6.08	4	-1.9247	1.23234e-11	6.39211e-11	-0.915853	0.000129749	0.000306779	0.136807	0.586123	0.670985	FALSE	FALSE	FALSE	FALSE	FALSE	FALSE
comp10329_c0_seq1	dephospho- kinase	#N/A	P:coenzyme A biosynthetic process; F:dephospho-CoA kinase activity; F:ATP binding; P:phosphorylation	EC:2.7.1.24	G3DSA:3.40.50.300 (GENE3D); IPR001977 (TIGRFAM); IPR001977 (PFAM); PTHR10695 (PANTHER); IPR001977 (PROSITE_PROFILES); IPR027417 (SUPERFAMILY)	15.273	11.459	5.306	8.641	8.809	6.84	20.303	20.4	7.278	6.947	14.684	14.449	7.257	6.096	#N/A	-0.269434	0.359647	0.469144	1.32612	2.78607e-11	1.18335e-10	1.06956	3.19821e-06	9.36405e-06	FALSE	FALSE	FALSE	FALSE	FALSE	FALSE
comp10329_c0_seq2	dephospho- kinase domain-containing protein	K00859	P:coenzyme A biosynthetic process; F:dephospho-CoA kinase activity; F:ATP binding	EC:2.7.1.24	no IPS match	35.313	32.567	12.834	11.932	14.773	15.898	49.795	40.905	11.725	13.045	25.743	32.1	13.491	11.722	#N/A	-0.435182	0.00108621	0.0026129	1.68481	3.01248e-32	3.38901e-31	1.13694	3.68302e-13	1.9057e-12	FALSE	FALSE	FALSE	FALSE	FALSE	FALSE
comp1033_c0_seq1	cell cycle regulated microtubule associated isoform 2	0	C:spindle; P:mitotic nuclear division; C:microtubule		no IPS match	1.562	1.82	1.398	0.784	1.538	3.276	1.363	1.301	1.631	2.241	5.2	4.16	2.547	3.355	1	-1.28238	0.026573	0.049011	-0.730302	0.131213	0.18381	0.622836	0.0545186	0.0848769	FALSE	FALSE	FALSE	FALSE	FALSE	FALSE
comp10330_c0_seq1		#N/A	-		NON_CYTOPLASMIC_DOMAIN (PHOBIUS); CYTOPLASMIC_DOMAIN (PHOBIUS); TRANSMEMBRANE (PHOBIUS); TMhelix (TMHMM)	24.767	24.118	12.116	11.958	21.324	16.688	14.74	14.963	12.629	10.979	23.982	19.109	12.043	13.681	#N/A	-0.763839	0.000532111	0.00134567	0.143643	0.573362	0.657397	0.700148	0.00202971	0.00415323	FALSE	FALSE	FALSE	FALSE	FALSE	FALSE
comp10331_c0_seq1		#N/A	-		TRANSMEMBRANE (PHOBIUS); CYTOPLASMIC_DOMAIN (PHOBIUS); NON_CYTOPLASMIC_DOMAIN (PHOBIUS)	46.931	50.831	84.26	91.754	75.652	75.691	61.428	59.911	49.756	43.5	66.665	62.147	36.953	37.999	#N/A	0.0967154	0.327178	0.433289	0.192934	0.162034	0.221666	0.729621	7.03623e-07	2.20789e-06	FALSE	FALSE	FALSE	FALSE	FALSE	FALSE
comp10334_c0_seq1	vesicle-associated protein 4-2-like	#N/A	F:structural molecule activity		PTHR10809 (PANTHER); PTHR10809:SF36 (PANTHER)	67.686	67.472	33.851	30.075	19.893	18.519	6.61	5.112	10.093	8.264	1.019	1.107	16.005	15.607	3	0.617299	5.31246e-08	2.11141e-07	-0.817697	0.000113725	0.000271313	-3.93594	3.60062e-48	8.19732e-47	FALSE	FALSE	FALSE	FALSE	FALSE	FALSE
comp10335_c0_seq1	squalene monooxygenase-like	#N/A	F:squalene monooxygenase activity; F:flavin adenine dinucleotide binding; C:integral component of membrane; P:response to water deprivation; P:oxidation-reduction process	EC:1.14.13.132	no IPS match	65.501	72.891	9.11	7.239	23.502	19.129	1.779	1.092	20.558	20.551	2.152	2.117	15.88	19.702	3	-1.49062	3.06122e-12	1.64853e-11	-3.97272	4.41655e-39	6.1929e-38	-3.09458	1.3335e-23	1.24557e-22	FALSE	FALSE	FALSE	FALSE	FALSE	FALSE
comp10336_c0_seq1	ribulose bisphosphate carboxylase oxygenase chloroplast	0	P:cellular process	-	no IPS match	1.317	0.9	2.222	1.093	0.658	2.603	0.282	0.685	1.082	1.383	1.977	2.373	0.674	1.379	#N/A	-0.159287	1	1	-1.54269	0.118521	0.169042	1.00072	0.11094	0.160327	FALSE	FALSE	FALSE	FALSE	FALSE	FALSE
comp10337_c0_seq1	transducin wd40 repeat-like superfamily protein	0	F:histone acetyltransferase activity; P:histone acetylation	EC:2.3.1.48	no IPS match	21.745	23.456	30.479	29.985	18.613	21.67	29.548	28.951	20.119	19.151	37.41	36.771	18.759	18.76	#N/A	0.459788	7.98726e-08	3.12227e-07	0.385427	0.000117408	0.000279489	0.929384	3.71796e-17	2.47029e-16	FALSE	FALSE	FALSE	FALSE	FALSE	FALSE
comp10338_c0_seq1	regulation of chlorophyll biosynthetic photosystem i thylakoid membrane rna 4 petal differentiation and expansion e expanded cotyledon d bilateral stage	0	P:photosystem I assembly; P:thylakoid membrane organization; P:photosystem II assembly; P:RNA modification; F:protein binding	-	IPR002885 (TIGRFAM); IPR011990 (G3DSA:1.25.40.GENE3D); IPR002885 (PFAM); IPR002885 (PFAM); IPR002885 (PFAM); PF14432 (PFAM); PTHR24015:SF136 (PANTHER); PTHR24015 (PANTHER); IPR002885 (PROSITE_PROFILES); IPR002885 (PROSITE_PROFILES); IPR002885 (PROSITE_PROFILES); IPR002885 (PROSITE_PROFILES); IPR002885 (PROSITE_PROFILES); IPR002885 (PROSITE_PROFILES); IPR002885 (PROSITE_PROFILES); IPR002885 (PROSI…	1.95	1.675	2.313	2.623	3.68	3.034	1.813	2.962	2.688	2.416	1.596	1	0.807	1.547	#N/A	-0.550599	0.0209641	0.0396077	-0.311953	0.284528	0.36259	0.11126	0.860713	0.916657	FALSE	FALSE	FALSE	FALSE	FALSE	FALSE
comp10339_c0_seq1	phosphoadenosine phosphosulfate reductase family protein isoform 1	0	F:catalytic activity; P:Mo-molybdopterin cofactor biosynthetic process	-	IPR014729 (G3DSA:3.40.50.GENE3D); SSF52402 (SUPERFAMILY)	4.186	3.682	1.242	1.53	2.48	2.908	1.881	1.719	1.539	1.741	2.379	1.617	2.921	4.045	#N/A	-1.08543	0.00468408	0.0100843	-0.0497221	1	1	-0.828983	0.0117006	0.0209544	FALSE	FALSE	FALSE	FALSE	FALSE	FALSE
comp10339_c0_seq2	phosphoadenosine phosphosulfate reductase family protein isoform 1	0	F:catalytic activity; P:Mo-molybdopterin cofactor biosynthetic process	-	IPR001453 (SMART); IPR014729 (G3DSA:3.40.50.GENE3D); IPR001453 (PFAM); IPR001453 (G3DSA:3.40.980.GENE3D); IPR002500 (PFAM); PTHR23293 (PANTHER); PTHR23293:SF0 (PANTHER); IPR001453 (SUPERFAMILY); SSF52402 (SUPERFAMILY)	30.27	24.014	20.637	19.043	10.649	11.921	13.367	12.907	11.167	11.962	13.345	11.853	26.674	28.842	#N/A	0.686698	2.06758e-13	1.19357e-12	-0.00545444	0.985817	1	-1.18902	1.28569e-20	1.03931e-19	FALSE	FALSE	FALSE	FALSE	FALSE	FALSE
comp10340_c0_seq1		#N/A	-		no IPS match	6.932	3.651	20.023	20.007	0.738	0.467	1.712	4.403	0.144	0	0.33	0.404	0.458	0.774	3	4.91511	2.20939e-57	4.75064e-56	4.87516	1.2668e-06	3.72378e-06	-0.773725	0.389078	0.476054	TRUE	TRUE	FALSE	FALSE	FALSE	FALSE
comp10341_c0_seq1	Uncharacterized protein TCM_044060	0	F:molecular_function; P:biological_process		TRANSMEMBRANE (PHOBIUS); TRANSMEMBRANE (PHOBIUS); CYTOPLASMIC_DOMAIN (PHOBIUS); NON_CYTOPLASMIC_DOMAIN (PHOBIUS); CYTOPLASMIC_DOMAIN (PHOBIUS); TMhelix (TMHMM); TMhelix (TMHMM)	5.86	5.119	7.763	7.342	6.711	5.763	9.437	9.143	4.531	5.181	10.998	8.81	4.811	4.726	#N/A	0.165964	0.449085	0.563211	0.742732	0.000375491	0.000837664	1.00842	1.17399e-05	3.23051e-05	FALSE	FALSE	FALSE	FALSE	FALSE	FALSE
comp10342_c0_seq1	predicted protein	0	-		NON_CYTOPLASMIC_DOMAIN (PHOBIUS); CYTOPLASMIC_DOMAIN (PHOBIUS); TRANSMEMBRANE (PHOBIUS); TRANSMEMBRANE (PHOBIUS); CYTOPLASMIC_DOMAIN (PHOBIUS); TRANSMEMBRANE (PHOBIUS); NON_CYTOPLASMIC_DOMAIN (PHOBIUS); TRANSMEMBRANE (PHOBIUS); TRANSMEMBRANE (PHOBIUS); CYTOPLASMIC_DOMAIN (PHOBIUS); TRANSMEMBRANE (PHOBIUS); CYTOPLASMIC_DOMAIN (PHOBIUS); NON_CYTOPLASMIC_DOMAIN (PHOBIUS); TMhelix (TMHMM); TMhelix (T…	108.766	97.164	419.263	447.071	40.311	41.741	55.212	61.479	16.053	19.943	10.606	9.874	42.437	30.465	3	3.27767	0	0	1.50233	1.06883e-33	1.26362e-32	-1.8834	2.73834e-26	2.90533e-25	TRUE	FALSE	FALSE	FALSE	FALSE	FALSE
comp10343_c0_seq1	abc transporter family protein	K12608	P:glucose catabolic process; P:transport; P:response to sucrose; P:response to UV-B; P:flavonoid biosynthetic process; P:ATP catabolic process; F:ATP binding; F:ATPase activity; F:transporter activity; P:response to karrikin	EC:3.6.1.3	IPR003593 (SMART); G3DSA:3.40.50.300 (GENE3D); IPR003439 (PFAM); PTHR12847 (PANTHER); PTHR12847:SF0 (PANTHER); IPR003439 (PROSITE_PROFILES); IPR027417 (SUPERFAMILY)	9.566	10.828	7.45	4.835	10.667	8.968	9.853	12.129	6.873	7.847	7.661	7.171	9.33	9.948	#N/A	-0.792306	9.07156e-06	2.89083e-05	0.376552	0.0178726	0.0305865	-0.42788	0.0100462	0.0181798	FALSE	FALSE	FALSE	FALSE	FALSE	FALSE
comp10343_c0_seq2	abc transporter family protein	K12608	P:glucose catabolic process; P:transport; P:response to sucrose; P:response to UV-B; P:flavonoid biosynthetic process; P:ATP catabolic process; F:ATP binding; F:ATPase activity; F:transporter activity; P:response to karrikin	EC:3.6.1.3	no IPS match	8.086	8.232	4.117	4.642	6.8	6.571	8.84	10.177	6.061	5.398	5.622	5.969	6.259	7.063	#N/A	-0.727063	6.06501e-05	0.000175376	0.535758	0.0015185	0.00311872	-0.255817	0.176714	0.241099	FALSE	FALSE	FALSE	FALSE	FALSE	FALSE
comp10344_c0_seq1	vacuolar atpase assembly integral membrane protein vma21-like domain isoform 3	0	-		SIGNAL_PEPTIDE (PHOBIUS); SIGNAL_PEPTIDE_N_REGION (PHOBIUS); SIGNAL_PEPTIDE_H_REGION (PHOBIUS); SIGNAL_PEPTIDE_C_REGION (PHOBIUS); NON_CYTOPLASMIC_DOMAIN (PHOBIUS)	9.617	7.012	2.431	2.392	4.676	3.977	1.531	0.558	4.835	3.882	4.047	1.777	5.768	7.156	1	-0.947482	0.00469316	0.0101024	-2.16274	8.02368e-08	2.6232e-07	-1.15957	0.000368425	0.000843186	FALSE	FALSE	FALSE	FALSE	FALSE	FALSE
comp10345_c0_seq1	avr9 cf-9 rapidly elicited protein	0	-		IPR008480 (PFAM)	16.447	14.789	10.756	11.469	7.413	7.172	131.639	141.686	7.118	6.673	56.717	89.141	9.471	13.059	4	0.488672	0.000482665	0.0012312	4.117	1.22122e-244	4.43688e-242	2.63363	2.42749e-35	3.66125e-34	FALSE	TRUE	TRUE	FALSE	FALSE	FALSE
comp10345_c0_seq2	avr9 cf-9 rapidly elicited protein	0	-		IPR008480 (PFAM)	4.594	3.651	3.477	2.34	0.844	0.817	27.612	32.296	1.285	1.183	13.469	18.194	2.78	3.532	4	1.67451	7.52074e-05	0.000214797	4.3942	8.16336e-86	3.34786e-84	2.26045	1.6043e-21	1.35661e-20	FALSE	TRUE	TRUE	FALSE	FALSE	FALSE
comp10346_c0_seq1	glycosyl hydrolase family protein isoform 2	K05349	F:hydrolase activity, hydrolyzing O-glycosyl compounds; P:carbohydrate metabolic process; C:vacuole	-	IPR001764 (PRINTS); IPR001764 (PFAM); IPR001764 (G3DSA:3.20.20.GENE3D); IPR002772 (PFAM); IPR002772 (G3DSA:3.40.50.GENE3D); PTHR30620:SF0 (PANTHER); IPR026892 (PANTHER); IPR019800 (PROSITE_PATTERNS); IPR002772 (SUPERFAMILY); IPR017853 (SUPERFAMILY)	44.307	43.675	31.955	35.359	16.249	15.117	9.696	11.629	14.582	14.336	7.599	7.788	17.877	17.591	3	0.983842	7.48906e-29	8.35851e-28	-0.635878	4.66997e-07	1.42831e-06	-1.25912	8.13185e-21	6.63518e-20	FALSE	FALSE	FALSE	FALSE	FALSE	FALSE
comp10347_c0_seq1	cc-nbs-lrr protein	0	P:defense response; F:ADP binding		IPR000767 (PRINTS); IPR002182 (PFAM); PTHR23155 (PANTHER); IPR027417 (SUPERFAMILY)	0.613	1.737	3.424	3.099	3.049	4.147	5.405	5.553	1.995	3.657	8.753	8.682	2.771	3.54	4	-0.285158	0.551948	0.659322	0.742376	0.0424473	0.0671576	1.40688	3.16471e-06	9.27027e-06	FALSE	FALSE	FALSE	FALSE	FALSE	FALSE
comp10348_c0_seq1	5 -adenylylsulfate reductase chloroplastic-like isoform 2	K05907	P:sulfate reduction; P:cell redox homeostasis; F:oxidoreductase activity, acting on a sulfur group of donors, disulfide as acceptor	-	Coil (COILS); IPR013766 (PFAM); IPR014729 (G3DSA:3.40.50.GENE3D); IPR004508 (TIGRFAM); IPR002500 (PFAM); IPR012336 (G3DSA:3.40.30.GENE3D); PTHR23293 (PANTHER); PTHR23293:SF0 (PANTHER); IPR012336 (PROSITE_PROFILES); SSF52402 (SUPERFAMILY); IPR012336 (SUPERFAMILY)	10.934	14.262	103.303	115.04	65.413	68.088	77.204	89.047	75.074	79.187	39.809	43.751	48.471	52.79	4	0.587973	3.56465e-16	2.39586e-15	-0.0843691	0.402777	0.488314	-0.333275	0.0028269	0.00564869	FALSE	FALSE	FALSE	FALSE	FALSE	FALSE
comp10349_c0_seq1	serine threonine-protein phosphatase 7 long form homolog	0	-		no IPS match	5.503	6.64	3.986	3.356	4.036	4.291	7.646	7.609	4.387	4.89	5.478	6.863	4.569	3.717	#N/A	-0.306378	0.198205	0.28541	0.525734	0.00655224	0.012179	0.509602	0.0243309	0.0408046	FALSE	FALSE	FALSE	FALSE	FALSE	FALSE
comp1035_c0_seq1		#N/A	-		NON_CYTOPLASMIC_DOMAIN (PHOBIUS); CYTOPLASMIC_DOMAIN (PHOBIUS); TRANSMEMBRANE (PHOBIUS); TMhelix (TMHMM)	0	0.207	17.683	17.448	0.196	0.153	3.536	4.635	0	0.358	4.232	4.011	0.2	0.21	5	6.32029	9.8882e-38	1.41942e-36	4.06906	1.23066e-08	4.29681e-08	4.10853	5.78333e-10	2.38267e-09	TRUE	TRUE	TRUE	FALSE	FALSE	FALSE
comp10350_c0_seq1	zinc finger family protein	0	F:metal ion binding; P:regulation of transcription, DNA-templated; F:nucleic acid binding; P:amino acid import; P:ER to Golgi vesicle-mediated transport; F:zinc ion binding; F:sequence-specific DNA binding transcription factor activity		no IPS match	18.652	19.784	192.817	194.49	28.809	34.524	53.433	58.807	20.575	21.559	42.064	43.623	28.33	35.535	5	2.47723	2.48478e-129	1.20704e-127	1.21708	4.41853e-15	2.36991e-14	0.369751	0.0297979	0.0490662	TRUE	FALSE	FALSE	FALSE	FALSE	FALSE
comp10351_c0_seq1	udp-n-acetylglucosamine transferase subunit alg14 homolog isoform x1	#N/A	-		IPR010916 (PROSITE_PATTERNS); CYTOPLASMIC_DOMAIN (PHOBIUS); TRANSMEMBRANE (PHOBIUS); NON_CYTOPLASMIC_DOMAIN (PHOBIUS); TMhelix (TMHMM)	6.013	3.609	8.051	4.59	6.027	3.77	4.808	9.805	3.703	4.298	4.521	4.405	4.885	4.473	#N/A	0.272766	0.598506	0.704347	0.635376	0.115505	0.165198	-0.119412	0.810863	0.872808	FALSE	FALSE	FALSE	FALSE	FALSE	FALSE
comp10352_c0_seq1		#N/A	F:structural constituent of ribosome; C:ribosome; P:translational elongation		IPR001813 (PFAM); PTHR21141 (PANTHER); TMhelix (TMHMM)	19.142	23.89	33.119	35.334	28.533	29.596	33.535	30.31	48.733	30.43	23.622	21.28	46.074	55.481	#N/A	0.111827	0.476483	0.590142	-0.493296	0.0221638	0.0372356	-1.22449	7.34925e-12	3.49761e-11	FALSE	FALSE	FALSE	FALSE	FALSE	FALSE
comp10353_c0_seq1	heat shock protein isoform 4	#N/A	-		no IPS match	0.245	1.034	4.77	5.387	5.253	9.587	1.813	2.846	5.571	6.006	5.684	4.373	4.969	4.869	1	-0.692591	0.0771689	0.125885	-1.52646	0.00015792	0.000369441	-0.00718359	1	1	FALSE	FALSE	FALSE	FALSE	FALSE	FALSE
comp10354_c0_seq1	clavaminate synthase-like protein	#N/A	C:nucleus	-	G3DSA:3.60.130.10 (GENE3D); SSF51197 (SUPERFAMILY)	10.127	12.855	12.939	15.108	13.307	16.463	7.207	7.098	23.416	22.708	4.407	3.383	26.15	27.068	1	-0.219578	0.277547	0.37705	-1.87432	4.53578e-21	3.28824e-20	-2.80314	9.69668e-34	1.38946e-32	FALSE	FALSE	FALSE	FALSE	FALSE	FALSE
comp10355_c0_seq1	hsp20-like chaperones superfamily protein	K13993	-		G3DSA:2.60.40.790 (GENE3D); IPR002068 (PFAM); PTHR11527 (PANTHER); PTHR11527:SF14 (PANTHER); IPR002068 (PROSITE_PROFILES); IPR008978 (SUPERFAMILY)	39.672	71.081	432.62	410.105	347.383	356.184	1033.19	1188.9	302.797	296.864	1543.24	1186.46	67.339	56.818	4	0.138619	0.0128529	0.0253888	1.69816	1.23151e-66	3.47427e-65	4.40651	1.06138e-145	1.78567e-143	FALSE	FALSE	TRUE	FALSE	FALSE	FALSE
comp10356_c0_seq1	epimerase family protein slr1223-like	K07071	P:pentose-phosphate shunt; P:isopentenyl diphosphate biosynthetic process, methylerythritol 4-phosphate pathway; C:chloroplast envelope; P:carotenoid biosynthetic process; P:thylakoid membrane organization; F:nucleotide binding; P:chloroplast fission; F:coenzyme binding; F:catalytic activity	-	PF13460 (PFAM); IPR013549 (PFAM); IPR016040 (G3DSA:3.40.50.GENE3D); IPR010099 (TIGRFAM); IPR010099 (PANTHER); SSF51735 (SUPERFAMILY)	0.99	1.82	0.745	1.286	2.711	2.406	0.923	0.86	4.193	4.14	0.494	0.67	1.981	2.085	1	-1.43194	8.67861e-06	2.77121e-05	-2.39725	5.13589e-17	3.0754e-16	-1.85568	7.80309e-07	2.43729e-06	FALSE	FALSE	FALSE	FALSE	FALSE	FALSE
comp10357_c0_seq1		#N/A	-		no IPS match	3.573	6.795	5.032	5.516	3.973	4.452	3.806	1.557	2.933	2.091	1.864	0.894	1.015	1.387	#N/A	0.190648	0.770902	0.855575	-0.0304471	1	1	0.18444	1	1	FALSE	FALSE	FALSE	FALSE	FALSE	FALSE
comp10357_c0_seq2	leucine-rich repeat protein kinase family protein isoform 1	#N/A	F:transferase activity, transferring phosphorus-containing groups	-	no IPS match	8.31	6.226	0.98	2.404	5.778	5.476	0	1.359	5.681	3.907	0	0.394	3.845	2.119	1	-1.82274	0.000536591	0.00135491	-3.06432	1.30721e-05	3.46841e-05	-3.84427	9.68939e-05	0.00023997	FALSE	FALSE	FALSE	FALSE	FALSE	FALSE
comp10357_c1_seq1	chromatin remodeling complex subunit	#N/A	P:meiotic chromosome segregation; P:sister chromatid cohesion; F:protein binding; P:chromatin silencing by small RNA; P:positive regulation of transcription, DNA-templated; C:nucleus	-	no IPS match	4.788	5.13	25.277	19.403	12.32	18.169	34.469	29.136	8.851	8.997	34.836	26.536	13.99	11.167	5	0.404045	0.104765	0.16496	1.64764	1.33399e-11	5.78695e-11	1.23978	1.14886e-06	3.52555e-06	FALSE	FALSE	FALSE	FALSE	FALSE	FALSE
comp10358_c0_seq1	monoglyceride lipase-like	K01054	F:hydrolase activity	-	IPR000073 (PRINTS); G3DSA:3.40.50.1820 (GENE3D); PF12697 (PFAM); PTHR11614 (PANTHER); PTHR11614:SF20 (PANTHER); SSF53474 (SUPERFAMILY)	15.579	15.399	10.534	10.788	9.235	8.851	15.315	13.383	10.981	9.347	13.613	13.693	12.201	11.444	#N/A	0.119303	0.31149	0.414786	0.314042	0.0227918	0.0381604	0.153421	0.254603	0.330413	FALSE	FALSE	FALSE	FALSE	FALSE	FALSE
comp10359_c0_seq1	conserved hypothetical protein	0	-		no IPS match	71.085	75.642	53.625	54.273	41.768	43.16	45.111	47.376	32.892	32.03	27.854	23.95	30.902	30.911	#N/A	0.222463	0.00787938	0.0161977	0.319187	0.00405643	0.00780507	-0.303491	0.0293216	0.0483425	FALSE	FALSE	FALSE	FALSE	FALSE	FALSE
comp1036_c0_seq1	uncharacterized membrane protein at3g27390-like	0	F:molecular_function; P:biological_process		PTHR31133:SF0 (PANTHER); PTHR31133 (PANTHER)	4.278	4.675	0.771	0.759	1.787	1.858	0.45	0.383	1.446	1.708	0.319	0.33	3.088	3.086	1	-1.37329	2.74189e-06	9.26531e-06	-2.09241	2.43894e-09	9.0218e-09	-3.29069	3.24881e-25	3.27715e-24	FALSE	FALSE	FALSE	FALSE	FALSE	FALSE
comp10360_c0_seq1	amp dependent	#N/A	C:peroxisome; P:metabolic process; F:o-succinylbenzoate-CoA ligase activity	EC:6.2.1.26	no IPS match	4.186	4.695	3.79	6.095	1.582	1.643	0.315	0.523	1.716	1.649	0.463	0.117	1.282	0.959	3	1.48648	2.85626e-06	9.63118e-06	-2.19377	3.15522e-05	8.01132e-05	-1.88521	0.00137773	0.00289232	FALSE	FALSE	FALSE	FALSE	FALSE	FALSE
comp10361_c0_seq1	n-acylphosphatidylethanolamine synthase-like isoform 2	#N/A	F:transferase activity, transferring acyl groups; P:phosphatidylglycerol biosynthetic process; C:plasma membrane	-	no IPS match	4.798	5.585	2.901	1.903	6.302	7.693	3.66	4.473	5.072	5.415	6.765	10.438	8.214	5.995	#N/A	-1.66424	0.000236025	0.000630172	-0.567498	0.192292	0.257868	0.196466	0.595087	0.6797	FALSE	FALSE	FALSE	FALSE	FALSE	FALSE
comp10361_c0_seq2	phospholipid glycerol acyltransferase family protein	#N/A	F:transferase activity, transferring acyl groups; P:phosphatidylglycerol biosynthetic process; C:plasma membrane	-	IPR000872 (PANTHER)	9.147	6.753	5.777	3.06	8.16	6.239	5.045	7.819	8.808	7.822	10.071	9.597	11.602	9.931	#N/A	-0.80416	0.0489803	0.0846041	-0.583086	0.0916394	0.134163	-0.181109	0.539145	0.62569	FALSE	FALSE	FALSE	FALSE	FALSE	FALSE
comp10363_c0_seq1	tpa: peptidyl-prolyl cis-trans isomerase family protein	0	P:protein folding; P:protein ubiquitination; F:ubiquitin-protein transferase activity; P:protein peptidyl-prolyl isomerization; F:peptidyl-prolyl cis-trans isomerase activity; C:ubiquitin ligase complex	EC:5.2.1.8; EC:6.3.2.19	CYTOPLASMIC_DOMAIN (PHOBIUS); NON_CYTOPLASMIC_DOMAIN (PHOBIUS); TRANSMEMBRANE (PHOBIUS); TMhelix (TMHMM)	0.592	1.086	0	0.411	0.978	0.646	1.779	1.406	1.53	1.325	0.824	2.213	1.839	1.623	1	-2.01241	0.0214179	0.0403657	-0.012653	1	1	-0.291008	0.624431	0.70781	FALSE	FALSE	FALSE	FALSE	FALSE	FALSE
comp10363_c0_seq2	peptidyl-prolyl cis-trans isomerase-like 2-like	#N/A	P:protein folding; F:peptidyl-prolyl cis-trans isomerase activity		G3DSA:2.40.100.10 (GENE3D); IPR002130 (PFAM); PTHR11071 (PANTHER); IPR026951 (PTHR11071:PANTHER); NON_CYTOPLASMIC_DOMAIN (PHOBIUS); TRANSMEMBRANE (PHOBIUS); CYTOPLASMIC_DOMAIN (PHOBIUS); IPR002130 (PROSITE_PROFILES); IPR002130 (SUPERFAMILY); TMhelix (TMHMM)	0.694	0.362	0.196	0	0.693	0.826	0.597	0.732	0.803	0.108	0.525	0.468	0.599	0.975	#N/A	-2.89301	0.0129434	0.0255143	0.370459	0.824258	0.884414	-0.683484	0.507446	0.594122	FALSE	FALSE	FALSE	FALSE	FALSE	FALSE
comp10363_c0_seq3	tpa: peptidyl-prolyl cis-trans isomerase family protein	0	P:protein folding; P:protein ubiquitination; F:ubiquitin-protein transferase activity; P:protein peptidyl-prolyl isomerization; F:peptidyl-prolyl cis-trans isomerase activity; C:ubiquitin ligase complex	EC:5.2.1.8; EC:6.3.2.19	Coil (COILS); IPR013083 (G3DSA:3.30.40.GENE3D); PTHR11071 (PANTHER); IPR026951 (PTHR11071:PANTHER); SSF57850 (SUPERFAMILY)	0.664	0.941	0.157	0.309	0.738	0.727	1.993	0.86	0.812	1.241	0.412	0.5	1.506	1.253	#N/A	-1.7225	0.0635845	0.106396	0.316914	0.61203	0.694455	-1.63783	0.00429937	0.00831159	FALSE	FALSE	FALSE	FALSE	FALSE	FALSE
comp10363_c0_seq4	peptidyl-prolyl cis-trans isomerase-like 2-like	#N/A	F:peptidyl-prolyl cis-trans isomerase activity; P:protein folding		G3DSA:2.40.100.10 (GENE3D); IPR002130 (PFAM); PTHR11071 (PANTHER); IPR026951 (PTHR11071:PANTHER); NON_CYTOPLASMIC_DOMAIN (PHOBIUS); TRANSMEMBRANE (PHOBIUS); CYTOPLASMIC_DOMAIN (PHOBIUS); IPR002130 (PROSITE_PROFILES); IPR002130 (SUPERFAMILY); TMhelix (TMHMM)	0.725	0.517	0.51	0	0.907	0.79	1.284	1.092	0.989	1.083	0.34	1.224	0.408	0.311	#N/A	-1.79949	0.0202061	0.038275	0.018306	1	1	0.959663	0.220903	0.293621	FALSE	FALSE	FALSE	FALSE	FALSE	FALSE
comp10364_c0_seq1	phosphate chloroplastic-like	K01006	P:phosphorylation; P:pyruvate metabolic process; F:pyruvate, phosphate dikinase activity		IPR015813 (G3DSA:3.20.20.GENE3D); IPR000121 (PFAM); IPR010121 (PTHR22931:PANTHER); PTHR22931 (PANTHER); IPR023151 (PROSITE_PATTERNS); IPR015813 (SUPERFAMILY)	0.898	0.91	0.693	0.334	0.542	0.969	0.349	0.209	1.074	0.858	0.227	0.372	0.974	0.925	#N/A	-0.709582	0.239456	0.334194	-1.89455	0.000960896	0.00202826	-1.72257	0.00302829	0.0060211	FALSE	FALSE	FALSE	FALSE	FALSE	FALSE
comp10364_c0_seq2	pyruvate phosphate dikinase	0	P:phosphorylation; P:pyruvate metabolic process; F:pyruvate, phosphate dikinase activity		IPR000121 (PFAM); IPR015813 (G3DSA:3.20.20.GENE3D); IPR010121 (PTHR22931:PANTHER); PTHR22931 (PANTHER); IPR023151 (PROSITE_PATTERNS); IPR015813 (SUPERFAMILY)	1.021	1.169	0.967	0.849	0.853	0.763	0.293	0.534	0.845	0.775	0.319	0.234	0.816	0.597	#N/A	0.0500891	1	1	-1.17671	0.0256651	0.0425253	-1.36792	0.0226945	0.0382989	FALSE	FALSE	FALSE	FALSE	FALSE	FALSE
comp10364_c0_seq3	pyruvate orthophosphate dikinase isoform 7	K01006	P:phosphorylation; F:pyruvate, phosphate dikinase activity; P:pyruvate metabolic process		IPR015813 (G3DSA:3.20.20.GENE3D); IPR000121 (PFAM); IPR010121 (PTHR22931:PANTHER); PTHR22931 (PANTHER); IPR023151 (PROSITE_PATTERNS); IPR015813 (SUPERFAMILY)	1.052	1.479	0.523	0.527	1.004	1.688	0.642	0.685	0.744	1.241	0.216	0.17	1.032	0.858	1	-1.4918	0.00480312	0.0103232	-0.77812	0.137716	0.191966	-2.29172	0.000361794	0.000828614	FALSE	FALSE	FALSE	FALSE	FALSE	FALSE
comp10364_c0_seq4	pyruvate phosphate dikinase	0	P:phosphorylation; F:pyruvate, phosphate dikinase activity; P:pyruvate metabolic process		IPR000121 (PFAM); IPR015813 (G3DSA:3.20.20.GENE3D); IPR010121 (PTHR22931:PANTHER); PTHR22931 (PANTHER); IPR023151 (PROSITE_PATTERNS); IPR015813 (SUPERFAMILY)	0.368	0.31	0.823	0.103	0.613	0.341	0.158	0.29	0.423	0.608	0.072	0.33	0.566	0.387	#N/A	-0.130026	1	1	-1.41789	0.0557686	0.086075	-1.34959	0.130054	0.183708	FALSE	FALSE	FALSE	FALSE	FALSE	FALSE
comp10365_c0_seq1	2,4-dienoyl-CoA reductase, putative	K07753	P:response to cadmium ion; C:membrane; F:3-oxoacyl-[acyl-carrier-protein] reductase (NADPH) activity; C:peroxisome; P:oxidation-reduction process	EC:1.1.1.100	no IPS match	73.586	81.816	70.851	71.092	48.479	41.903	35.888	31.448	55.53	58.245	21.254	20.546	46.748	45.088	#N/A	0.534752	2.81151e-10	1.32882e-09	-0.942581	3.96098e-17	2.38496e-16	-1.18798	1.85997e-21	1.56695e-20	FALSE	FALSE	FALSE	FALSE	FALSE	FALSE
comp10366_c0_seq1		#N/A	-		TMhelix (TMHMM)	5.278	5.792	2.326	2.057	2.062	1.526	1.408	0.86	2.172	2.357	2.018	2.043	2.821	2.312	1	0.190635	0.770902	0.855575	-1.14013	0.0180392	0.0308512	-0.389824	0.38381	0.47074	FALSE	FALSE	FALSE	FALSE	FALSE	FALSE
comp10367_c0_seq1	glycoprotein membrane precursor gpi-anchored	0	C:plasma membrane	-	TRANSMEMBRANE (PHOBIUS); CYTOPLASMIC_DOMAIN (PHOBIUS); NON_CYTOPLASMIC_DOMAIN (PHOBIUS); TMhelix (TMHMM)	0.837	0.507	0.941	1.054	0.489	0.332	0.721	0.987	0.414	0.633	0.793	0	0.716	0.294	#N/A	1.17021	0.0427942	0.0748454	0.471925	0.493607	0.581736	-0.334468	0.779768	0.845585	FALSE	FALSE	FALSE	FALSE	FALSE	FALSE
comp10368_c0_seq1	photosystem i reaction center subunit chloroplast	K02699	C:plastoglobule; C:chloroplast envelope; C:photosystem I reaction center; P:photosynthesis; C:chloroplast thylakoid membrane	-	IPR003757 (G3DSA:1.20.1240.GENE3D); IPR003757 (PFAM); TRANSMEMBRANE (PHOBIUS); TRANSMEMBRANE (PHOBIUS); NON_CYTOPLASMIC_DOMAIN (PHOBIUS); CYTOPLASMIC_DOMAIN (PHOBIUS); CYTOPLASMIC_DOMAIN (PHOBIUS); SignalP-TM (SIGNALP_GRAM_POSITIVE); IPR003757 (SUPERFAMILY); TMhelix (TMHMM); TMhelix (TMHMM)	25.339	41.193	12.194	9.219	63.226	57.397	0.89	1.441	122.674	96.731	0.257	0.213	61.313	62.208	6	-2.61225	5.19315e-107	2.06805e-105	-6.76674	1.52735e-194	3.14783e-192	-8.01906	3.26624e-195	1.0861e-192	FALSE	FALSE	FALSE	FALSE	FALSE	FALSE
comp10369_c0_seq1	phospholipase d epsilon-like	#N/A	P:phospholipid metabolic process; F:phospholipase activity; P:cellular response to starvation; P:lipid catabolic process; F:phosphoric diester hydrolase activity; P:multicellular organismal development; C:membrane	EC:3.1.1	IPR024632 (PFAM); IPR015679 (PANTHER); PTHR18896:SF11 (PANTHER)	0.51	0.652	2.157	2.482	0.64	3.025	0.811	0.662	1.048	2.108	0.474	0	5.227	3.784	1	0.148626	0.885913	0.953026	-1.24954	0.131791	0.184569	-4.0166	4.27456e-09	1.64055e-08	FALSE	FALSE	FALSE	FALSE	FALSE	FALSE
comp10370_c0_seq1	acyl:coa ligase	0	F:oxalate-CoA ligase activity; P:nitrate transport; C:plasmodesma; P:seed coat development; P:response to nitrate; C:chloroplast stroma; P:para-aminobenzoic acid metabolic process; F:AMP binding; P:positive regulation of seed germination; P:oxalate catabolic process; P:response to cadmium ion; P:defense response to fungus; C:apoplast	EC:6.2.1.8	IPR025110 (PFAM); G3DSA:3.30.300.30 (GENE3D); IPR000873 (PFAM); G3DSA:3.40.50.980 (GENE3D); G3DSA:2.30.38.10 (GENE3D); G3DSA:3.40.50.980 (GENE3D); PTHR24095:SF32 (PANTHER); PTHR24095 (PANTHER); IPR020845 (PROSITE_PATTERNS); SSF56801 (SUPERFAMILY)	68.359	78.621	425.942	408.549	94.186	103.375	231.466	303.307	53.442	53.122	118.542	148.075	106.747	94.178	2	1.95599	8.74932e-197	6.46937e-195	2.13464	3.1018e-62	7.99094e-61	0.350588	0.00569273	0.0107615	FALSE	TRUE	FALSE	FALSE	FALSE	FALSE
comp10371_c0_seq1	glutathione s-	#N/A	P:auxin-activated signaling pathway; F:glutathione transferase activity; F:lactoylglutathione lyase activity	EC:2.5.1.18; EC:4.4.1.5	IPR010987 (G3DSA:1.20.1050.GENE3D); PF13410 (PFAM); PTHR11260 (PANTHER); PTHR11260:SF16 (PANTHER); IPR010987 (PROSITE_PROFILES); IPR010987 (SUPERFAMILY)	37.732	21.594	213.023	193.808	1.689	1.697	119.14	171.38	0.152	1.25	46.132	90.268	0.791	3.86	2	6.76664	0	0	7.41893	1.9028e-144	2.04252e-142	4.80482	1.40847e-34	2.0745e-33	TRUE	TRUE	TRUE	FALSE	FALSE	FALSE
comp10372_c0_seq1	phospholipid-transporting atpase 8	#N/A	C:integral component of membrane; F:ATPase activity, coupled to transmembrane movement of ions, phosphorylative mechanism; F:cation-transporting ATPase activity; F:ATP binding; P:phospholipid transport; F:magnesium ion binding; P:metabolic process; F:phospholipid-translocating ATPase activity; P:cation transport	EC:3.6.3.1	PTHR24092:SF0 (PANTHER); IPR006539 (PANTHER)	1.235	1.644	3.28	3.806	5.262	5.242	0.878	0.36	3.939	3.815	2.317	1.702	3.512	4.793	1	-0.685654	0.0148192	0.0288475	-2.74751	3.09543e-10	1.22147e-09	-1.07663	0.00194516	0.00399208	FALSE	FALSE	FALSE	FALSE	FALSE	FALSE
comp10373_c0_seq1	arginine serine-rich splicing	#N/A	F:nucleic acid binding; F:nucleotide binding		no IPS match	7.912	10.094	2.627	3.202	6.96	8.447	6.441	4.693	11.336	9.73	9.041	9.076	13.033	12.327	1	-1.53042	6.56727e-08	2.58857e-07	-1.08585	2.43435e-06	6.95844e-06	-0.53755	0.00753989	0.0139527	FALSE	FALSE	FALSE	FALSE	FALSE	FALSE
comp10373_c0_seq2	---NA---	#N/A	-		CYTOPLASMIC_DOMAIN (PHOBIUS); TRANSMEMBRANE (PHOBIUS); NON_CYTOPLASMIC_DOMAIN (PHOBIUS); TRANSMEMBRANE (PHOBIUS); CYTOPLASMIC_DOMAIN (PHOBIUS); TMhelix (TMHMM); TMhelix (TMHMM)	2.654	2.513	2.117	2.186	3.831	3.977	3.592	2.997	4.472	4.748	4.85	5.256	6.134	6.895	#N/A	-0.977394	7.11094e-05	0.000203677	-0.663214	0.0023225	0.00463624	-0.423372	0.0325005	0.0530636	FALSE	FALSE	FALSE	FALSE	FALSE	FALSE
comp10373_c0_seq3	arginine serine-rich splicing	#N/A	F:nucleic acid binding; F:nucleotide binding		no IPS match	6.554	7.405	2.784	3.947	6.702	6.113	5.934	4.833	8.834	8.638	8.588	6.969	11.943	11.352	#N/A	-1.03865	5.5716e-05	0.000161864	-0.872839	4.72488e-05	0.000117561	-0.625036	0.00202088	0.00413653	FALSE	FALSE	FALSE	FALSE	FALSE	FALSE
comp10373_c0_seq4	unnamed protein product	0	-		no IPS match	5.625	6.081	3.411	3.15	5.733	5.045	6.16	4.891	7.507	6.872	8.135	8.448	10.62	12.151	#N/A	-0.828984	0.000121012	0.000336298	-0.553349	0.0035212	0.00684096	-0.511234	0.00255305	0.00514003	FALSE	FALSE	FALSE	FALSE	FALSE	FALSE
comp10374_c0_seq1	rna-binding region-containing	0	F:nucleic acid binding; F:nucleotide binding		IPR000504 (SMART); IPR012677 (G3DSA:3.30.70.GENE3D); IPR000504 (PFAM); PTHR24011 (PANTHER); PTHR24011:SF87 (PANTHER); IPR000504 (PROSITE_PROFILES); SSF54928 (SUPERFAMILY)	9.106	8.243	2.954	3.472	8.009	8.16	4.842	4.008	7.785	7.472	6.518	5.671	8.497	8.796	#N/A	-1.45121	6.72902e-29	7.52058e-28	-0.963627	5.61893e-12	2.49541e-11	-0.552241	0.000122136	0.00029882	FALSE	FALSE	FALSE	FALSE	FALSE	FALSE
comp10374_c0_seq2	rna-binding protein	0	F:organic cyclic compound binding; F:heterocyclic compound binding	-	SIGNAL_PEPTIDE_H_REGION (PHOBIUS); SIGNAL_PEPTIDE_C_REGION (PHOBIUS); NON_CYTOPLASMIC_DOMAIN (PHOBIUS); SIGNAL_PEPTIDE_N_REGION (PHOBIUS); SIGNAL_PEPTIDE (PHOBIUS); SignalP-noTM (SIGNALP_EUK)	11.699	10.518	3.333	2.906	9.715	9.443	4.876	5.727	9.332	8.638	5.509	5.82	9.529	9.426	#N/A	-1.73968	1.36872e-42	2.20811e-41	-0.956477	1.13061e-12	5.25369e-12	-0.799138	5.88947e-09	2.2326e-08	FALSE	FALSE	FALSE	FALSE	FALSE	FALSE
comp10375_c0_seq1	duf246 domain-containing protein at1g04910-like	0	C:nucleus; C:cytoplasm	-	no IPS match	6.187	6.391	2.509	2.97	6.471	6.194	5.383	5.1	5.723	5.24	5.746	4.416	6.084	4.356	#N/A	-1.32642	1.49011e-10	7.17595e-10	-0.248333	0.18453	0.24857	-0.0842889	0.718188	0.79181	FALSE	FALSE	FALSE	FALSE	FALSE	FALSE
comp10376_c0_seq1		#N/A	-		no IPS match	3.696	2.037	3.725	4.037	4.187	3.483	4.786	3.102	4.776	3.574	2.976	2.681	3.612	3.237	#N/A	-0.0896843	0.895703	0.9615	-0.233692	0.643297	0.722269	-0.319855	0.488875	0.579194	FALSE	FALSE	FALSE	FALSE	FALSE	FALSE
comp10377_c0_seq1	trna-splicing endonuclease subunit sen54-like isoform x1	K15326	-		IPR024336 (PFAM); PTHR21027:SF1 (PANTHER); IPR024337 (PANTHER)	3.941	4.189	2.078	1.877	3.493	3.07	2.072	1.464	3.77	3.324	0.659	0.798	3.679	3.246	1	-0.83968	0.000518967	0.00131508	-1.16776	3.37157e-06	9.49944e-06	-2.29867	7.30364e-14	3.95202e-13	FALSE	FALSE	FALSE	FALSE	FALSE	FALSE
comp10377_c0_seq2	trna-splicing endonuclease subunit sen54-like isoform x1	K15326	-		IPR024336 (PFAM); PTHR21027:SF1 (PANTHER); IPR024337 (PANTHER)	3.114	2.823	1.294	1.697	2.444	2.576	0.98	0.871	2.257	2.799	0.628	0.617	2.397	2.506	1	-0.871775	0.00221211	0.00505367	-1.62771	1.93291e-07	6.11473e-07	-2.01308	2.02372e-09	7.9776e-09	FALSE	FALSE	FALSE	FALSE	FALSE	FALSE
comp10378_c0_seq1	ubiquitin-conjugating enzyme e2-17 kda isoform 2	K06689	F:acid-amino acid ligase activity	-	SM00212 (SMART); IPR000608 (PFAM); IPR016135 (G3DSA:3.10.110.GENE3D); PTHR24068 (PANTHER); IPR023313 (PROSITE_PATTERNS); IPR000608 (PROSITE_PROFILES); IPR016135 (SUPERFAMILY)	280.808	280.736	267.981	242.27	208.229	205.817	256.95	258.487	172.971	169.604	357.1	306.364	149.159	159.951	#N/A	0.180023	0.00637783	0.0134145	0.398968	4.40339e-06	1.22651e-05	1.04962	7.55953e-18	5.2427e-17	FALSE	FALSE	FALSE	FALSE	FALSE	FALSE
comp10380_c0_seq1	adenine nucleotide alpha hydrolases-like superfamily protein	#N/A	C:vacuole; P:response to stress; P:response to molecule of fungal origin	-	no IPS match	3.777	4.385	1.137	1.504	17.333	14.946	0.293	1.057	34.109	29.406	0.257	0	18.684	25.235	6	-3.68865	5.01194e-22	4.37529e-21	-5.76041	1.08912e-51	2.14407e-50	-7.06414	6.15086e-36	9.46901e-35	FALSE	FALSE	FALSE	FALSE	FALSE	FALSE
comp10381_c0_seq1		#N/A	-		TRANSMEMBRANE (PHOBIUS); NON_CYTOPLASMIC_DOMAIN (PHOBIUS); CYTOPLASMIC_DOMAIN (PHOBIUS); CYTOPLASMIC_DOMAIN (PHOBIUS); TRANSMEMBRANE (PHOBIUS); TMhelix (TMHMM); TMhelix (TMHMM)	35.721	43.923	712.495	640.056	5.164	6.454	406.662	643.023	6.23	3.299	671.95	803.17	16.387	11.167	2	6.71907	0	0	6.59577	1.52821e-139	1.50372e-137	5.6814	3.80086e-243	2.52775e-240	TRUE	TRUE	TRUE	FALSE	FALSE	FALSE
comp10382_c0_seq1		#N/A	-		no IPS match	1.072	1.375	0.379	1.492	3.804	2.118	5.146	3.497	2.637	2.216	4.778	5.735	4.12	2.111	#N/A	-1.71056	0.0101312	0.0204079	0.665044	0.178611	0.241943	0.681825	0.114138	0.164423	FALSE	FALSE	FALSE	FALSE	FALSE	FALSE
comp10382_c0_seq2		#N/A	-		TRANSMEMBRANE (PHOBIUS); CYTOPLASMIC_DOMAIN (PHOBIUS); NON_CYTOPLASMIC_DOMAIN (PHOBIUS); TMhelix (TMHMM)	1.603	2.286	5.633	2.597	3.342	4.048	3.705	2.091	3.069	3.007	3.254	4.511	3.196	4.431	#N/A	0.0170054	1	1	-0.219548	0.779373	0.845763	-0.043435	1	1	FALSE	FALSE	FALSE	FALSE	FALSE	FALSE
comp10383_c0_seq1	intracellular protein transport protein isoform 1	0	C:vacuole		Coil (COILS); Coil (COILS); Coil (COILS); Coil (COILS); Coil (COILS)	2.195	1.903	4.679	5.67	2.356	2.397	1.982	1.208	1.716	1.866	1.72	1.298	1.69	1.799	#N/A	1.00158	2.19875e-11	1.11952e-10	-0.328899	0.169469	0.230795	-0.24505	0.278733	0.357436	FALSE	FALSE	FALSE	FALSE	FALSE	FALSE
comp10384_c0_seq1		#N/A	-		no IPS match	7.585	6.164	4.378	4.59	12.995	11.813	7.68	9.642	6.551	7.464	13.335	16.896	5.16	7.66	#N/A	-1.57458	4.34663e-10	2.02388e-09	0.0986051	0.725027	0.797941	1.17405	2.75613e-06	8.1265e-06	FALSE	FALSE	FALSE	FALSE	FALSE	FALSE
comp10385_c0_seq1		#N/A	-		no IPS match	14.456	14.81	13.083	12.189	5.387	5.278	14.864	9.422	6.568	8.738	5.571	11.64	2.43	1.581	5	1.12016	2.81495e-05	8.48269e-05	0.49106	0.092846	0.135705	2.00392	8.83503e-06	2.46452e-05	FALSE	FALSE	TRUE	FALSE	FALSE	FALSE
comp10386_c0_seq1	nucleic acid-binding proteins superfamily isoform 1	0	P:pentose-phosphate shunt; P:chloroplast relocation; P:defense response to bacterium; P:chlorophyll biosynthetic process; P:photosynthetic electron transport in photosystem I; P:isopentenyl diphosphate biosynthetic process, methylerythritol 4-phosphate pathway; C:chloroplast stroma; P:response to cold; F:RNA binding; P:transcription from plastid promoter; C:nucleus; P:rRNA processing; P:thylakoid…	-	no IPS match	6.401	6.981	1.398	2.674	10.204	8.294	0.811	0.755	10.71	10.946	0.762	1.117	7.266	9.065	6	-2.29389	3.27604e-26	3.34839e-25	-3.96197	1.23759e-65	3.43384e-64	-3.18279	1.22548e-33	1.74893e-32	FALSE	FALSE	FALSE	FALSE	FALSE	FALSE
comp10387_c0_seq1		#N/A	-		no IPS match	8.341	6.919	4.77	5.439	6.311	4.47	4.448	6.796	6.425	3.532	7.342	4.118	3.787	5.701	#N/A	-0.172902	0.663985	0.762657	-0.0237419	1	1	0.246144	0.591948	0.676624	FALSE	FALSE	FALSE	FALSE	FALSE	FALSE
comp10387_c0_seq2	bed zinc family dimerization domain isoform 1	0	F:DNA binding; F:protein dimerization activity	-	IPR003656 (SMART); IPR003656 (PFAM); IPR008906 (PFAM); IPR025525 (PFAM); PTHR10775 (PANTHER); IPR003656 (PROSITE_PROFILES); SSF57667 (SUPERFAMILY); IPR012337 (SUPERFAMILY)	12.138	11.014	6.313	5.863	13.653	13.878	7.252	7.04	12.316	13.545	7.363	6.448	12.767	12.504	#N/A	-1.29898	1.96029e-35	2.64605e-34	-1.04432	2.38335e-17	1.45233e-16	-0.920013	1.86123e-11	8.59659e-11	FALSE	FALSE	FALSE	FALSE	FALSE	FALSE
comp10387_c0_seq3	bed zinc family dimerization domain isoform 1	0	F:DNA binding; F:protein dimerization activity	-	IPR003656 (SMART); IPR003656 (PFAM); IPR008906 (PFAM); IPR025525 (PFAM); PTHR10775 (PANTHER); IPR003656 (PROSITE_PROFILES); SSF57667 (SUPERFAMILY); IPR012337 (SUPERFAMILY)	6.564	6.712	3.66	4.205	7.653	7.846	4.133	4.333	7.151	8.214	4.345	4.394	6.75	7.459	#N/A	-1.09975	1.1677e-18	8.88874e-18	-1.05281	9.20406e-14	4.57074e-13	-0.75389	4.25289e-07	1.3638e-06	FALSE	FALSE	FALSE	FALSE	FALSE	FALSE
comp10388_c0_seq1	desi-like protein at4g17486-like	#N/A	-		NON_CYTOPLASMIC_DOMAIN (PHOBIUS); SIGNAL_PEPTIDE_H_REGION (PHOBIUS); SIGNAL_PEPTIDE_N_REGION (PHOBIUS); SIGNAL_PEPTIDE_C_REGION (PHOBIUS); SIGNAL_PEPTIDE (PHOBIUS)	10.189	8.729	10.077	10.711	2.987	3.456	5.878	9.701	3.618	4.348	8.794	9.001	4.478	5.298	#N/A	1.54815	1.91252e-06	6.57503e-06	0.73949	0.0426537	0.0674709	0.807276	0.0101655	0.0183893	FALSE	FALSE	FALSE	FALSE	FALSE	FALSE
comp10389_c0_seq1	Uncharacterized protein isoform 1	0	F:molecular_function; P:biological_process		IPR003848 (PFAM); IPR014729 (G3DSA:3.40.50.GENE3D); TRANSMEMBRANE (PHOBIUS); CYTOPLASMIC_DOMAIN (PHOBIUS); NON_CYTOPLASMIC_DOMAIN (PHOBIUS); TMhelix (TMHMM)	16.488	12.69	1.843	1.376	8.72	6.75	3.119	3.88	8.546	7.081	3.089	1.724	9.13	9.334	1	-2.37539	1.47221e-28	1.6284e-27	-1.35598	2.70503e-14	1.38532e-13	-1.96475	3.8987e-21	3.23057e-20	FALSE	FALSE	FALSE	FALSE	FALSE	FALSE
comp1039_c0_seq1		#N/A	-		no IPS match	1.317	1.51	25.983	29.29	0.364	0	15.923	21.771	0	1.325	7.012	8.916	4.885	1.917	5	6.89921	6.33848e-32	7.75405e-31	4.47285	1.13178e-18	7.33011e-18	1.14271	0.0175496	0.0303476	TRUE	TRUE	FALSE	FALSE	FALSE	FALSE
comp10390_c0_seq1	glycine-rich rna-binding protein mitochondrial-like	0	-		no IPS match	5.013	5.15	0.405	0.399	2.276	2.837	0.912	1.499	3.533	3.557	1.215	0.968	4.536	4.389	1	-2.7567	2.06504e-06	7.06984e-06	-1.76303	9.5955e-06	2.58211e-05	-2.05481	9.79415e-08	3.34009e-07	FALSE	FALSE	FALSE	FALSE	FALSE	FALSE
comp10391_c0_seq1	phospholipid-transporting atpase 3	#N/A	C:trans-Golgi network; P:nucleotide transport; P:regulation of plant-type hypersensitive response; P:basic amino acid transport; P:Golgi vesicle budding; P:protein targeting to membrane; P:phospholipid transport; C:integral component of membrane; P:negative regulation of programmed cell death; P:amino acid import; P:shoot system development; P:ammonium transport; P:membrane fusion; P:lateral root…	EC:3.6.3.1	no IPS match	8.667	8.025	26.688	26.745	11.778	11.84	22.792	25.767	13.415	10.463	32.653	23.078	10.603	12.075	#N/A	1.05516	2.73413e-18	2.03945e-17	0.833354	7.5571e-08	2.47766e-07	1.25035	1.7304e-10	7.42959e-10	FALSE	FALSE	FALSE	FALSE	FALSE	FALSE
comp10391_c0_seq2	phospholipid-transporting atpase 3-like	K14802	F:ATP binding; F:phospholipid-translocating ATPase activity; F:magnesium ion binding; P:cation transport; C:integral component of membrane; P:phospholipid transport; F:cation-transporting ATPase activity	EC:3.6.3.1	Coil (COILS); IPR001757 (PRINTS); IPR008250 (G3DSA:2.70.150.GENE3D); IPR006539 (TIGRFAM); IPR001757 (TIGRFAM); IPR023299 (G3DSA:3.40.1110.GENE3D); IPR023214 (G3DSA:3.40.50.GENE3D); PF12710 (PFAM); IPR008250 (PFAM); PTHR24092:SF30 (PANTHER); IPR006539 (PANTHER); IPR018303 (PROSITE_PATTERNS); NON_CYTOPLASMIC_DOMAIN (PHOBIUS); TRANSMEMBRANE (PHOBIUS); TRANSMEMBRANE (PHOBIUS); NON_CYTOPLASMIC_DOMAIN …	12.108	11.78	31.42	31.811	24.969	26.095	36.789	36.2	22.908	22.866	63.462	47.677	24.069	25.983	4	0.185638	0.00290537	0.00649967	0.483062	8.22744e-08	2.68641e-07	1.10006	2.16285e-13	1.13681e-12	FALSE	FALSE	FALSE	FALSE	FALSE	FALSE
comp10392_c0_seq1	methyl-cpg-binding domain isoform 1	0	C:nucleus; F:DNA binding		no IPS match	10.219	10.745	2.47	2.97	11.858	10.081	4.257	4.566	12.469	12.954	9.679	8.225	8.822	10.637	1	-2.11749	2.44467e-21	2.08009e-20	-1.7184	1.19907e-19	8.14081e-19	-0.164959	0.396488	0.483728	FALSE	FALSE	FALSE	FALSE	FALSE	FALSE
comp10393_c0_seq1	surfeit locus protein 1-like	#N/A	C:mitochondrion; C:membrane	-	no IPS match	11.587	11.697	2.326	2.302	4.142	6.005	3.525	4.856	3.06	3.424	4.665	3.735	2.122	3.254	3	-1.26449	0.0357181	0.0636037	0.154342	0.868946	0.922651	0.597391	0.320303	0.403494	FALSE	FALSE	FALSE	FALSE	FALSE	FALSE
comp10394_c0_seq1	histidine kinase cytokinin receptor	K14489	P:regulation of primary metabolic process; F:protein histidine kinase activity; P:regulation of shoot system development; P:regulation of nitrogen compound metabolic process; P:regulation of cellular metabolic process; P:regulation of post-embryonic development; P:phosphorylation; P:response to osmotic stress; P:signal transduction; P:response to abscisic acid; P:cellular response to hormone stim…	EC:2.7.13.3	CYTOPLASMIC_DOMAIN (PHOBIUS); TRANSMEMBRANE (PHOBIUS); TRANSMEMBRANE (PHOBIUS); CYTOPLASMIC_DOMAIN (PHOBIUS); NON_CYTOPLASMIC_DOMAIN (PHOBIUS)	2.215	2.472	3.071	2.893	5.769	5.673	0.754	1.057	3.728	4.098	0.412	0.5	1.939	1.791	1	-1.06133	2.7145e-24	2.58075e-23	-2.31981	1.95829e-43	3.10114e-42	-2.09021	1.08747e-21	9.26365e-21	FALSE	FALSE	FALSE	FALSE	FALSE	FALSE
comp10395_c0_seq1	---NA---	#N/A	-		no IPS match	6.769	6.154	6.548	3.523	4.587	6.697	6.306	7.168	7.633	6.989	14.282	14.779	7.59	8.131	#N/A	-0.312027	0.595307	0.701436	-0.311694	0.413692	0.499836	0.827638	0.0074246	0.0137554	FALSE	FALSE	FALSE	FALSE	FALSE	FALSE
comp10396_c0_seq1	proteasome maturation factor ump1	#N/A	-		NON_CYTOPLASMIC_DOMAIN (PHOBIUS); CYTOPLASMIC_DOMAIN (PHOBIUS); TRANSMEMBRANE (PHOBIUS); TMhelix (TMHMM)	112.85	109.802	133.233	116.082	112.976	123.698	140.907	158.334	97.078	88.342	165.941	155.406	62.304	72.139	#N/A	-0.0510152	0.650737	0.749942	0.497695	4.30523e-05	0.000107554	1.20498	5.65152e-18	3.94316e-17	FALSE	FALSE	FALSE	FALSE	FALSE	FALSE
comp10397_c0_seq1	dynein light chain type 1 family protein isoform 1	0	C:microtubule associated complex; P:microtubule-based process	-	IPR001372 (G3DSA:3.30.740.GENE3D)	3.951	3.33	1.111	1.697	3.6	3.653	0.462	0.279	1.716	2.816	0.474	0.489	1.598	1.699	1	-1.48193	1.03685e-07	4.01279e-07	-2.74551	5.06514e-09	1.82666e-08	-1.81735	1.38988e-05	3.79246e-05	FALSE	FALSE	FALSE	FALSE	FALSE	FALSE
comp10398_c0_seq1	Emb:CAB82953.1, putative	0	P:cellular process	-	IPR026057 (PFAM); IPR025846 (PFAM); PTHR32285:SF3 (PANTHER); PTHR32285 (PANTHER); TRANSMEMBRANE (PHOBIUS); NON_CYTOPLASMIC_DOMAIN (PHOBIUS); CYTOPLASMIC_DOMAIN (PHOBIUS); TMhelix (TMHMM)	36.865	34.78	21.526	25.369	26.471	29.004	23.468	22.863	22.444	22.058	16.043	14.257	15.131	15.211	#N/A	-0.365064	8.58688e-05	0.000243349	-0.131132	0.191093	0.256461	-0.0528155	0.678905	0.756736	FALSE	FALSE	FALSE	FALSE	FALSE	FALSE
comp10399_c0_seq1	shaggy-like kinase 13 isoform 1	#N/A	P:protein autophosphorylation; F:ATP binding; C:cytosol; F:protein serine/threonine kinase activity	EC:2.7.11	G3DSA:1.10.510.10 (GENE3D); PTHR24057 (PANTHER); IPR011009 (SUPERFAMILY)	14.783	17.147	22.127	18.451	21.084	22.101	24.751	24.896	20.44	16.744	26.176	20.258	13.283	12.605	#N/A	-0.214786	0.172473	0.25356	0.230358	0.185889	0.250199	0.797453	0.0001002	0.000247768	FALSE	FALSE	FALSE	FALSE	FALSE	FALSE
comp104_c0_seq1	pentatricopeptide repeat superfamily isoform partial	#N/A	-		no IPS match	1.715	8.098	7.868	7.162	6.818	8.788	6.419	7.284	15.529	10.988	3.635	3.394	15.805	12.403	1	-0.195406	0.63885	0.738521	-1.13611	0.00112345	0.00234674	-2.04025	1.23677e-07	4.17442e-07	FALSE	FALSE	FALSE	FALSE	FALSE	FALSE
comp1040_c0_seq1		#N/A	-		no IPS match	4.308	3.165	11.266	4.706	3.342	2.846	6.238	5.623	4.303	3.707	3.759	2.777	3.421	3.767	#N/A	1.24469	0.00530984	0.0113319	0.386974	0.400767	0.486095	-0.169869	0.776402	0.842938	FALSE	FALSE	FALSE	FALSE	FALSE	FALSE
comp10400_c0_seq1	ethylene response factor 3	0	F:sequence-specific DNA binding transcription factor activity; P:regulation of transcription, DNA-templated; F:DNA binding		IPR001471 (PRINTS); IPR001471 (SMART); IPR001471 (PFAM); IPR001471 (G3DSA:3.30.730.GENE3D); PTHR31190:SF1 (PANTHER); PTHR31190 (PANTHER); IPR001471 (PROSITE_PROFILES); IPR016177 (SUPERFAMILY)	76.914	61.815	131.56	139.29	10.489	10.978	135.479	165.385	1.995	4.723	141.299	112.921	10.553	10.023	5	3.53146	1.32128e-285	1.64183e-283	5.26921	4.71235e-167	6.83074e-165	3.57455	5.64606e-98	3.93546e-96	TRUE	TRUE	TRUE	FALSE	FALSE	FALSE
comp10401_c0_seq1	PREDICTED: uncharacterized protein LOC101293204	#N/A	-		CYTOPLASMIC_DOMAIN (PHOBIUS); NON_CYTOPLASMIC_DOMAIN (PHOBIUS); TRANSMEMBRANE (PHOBIUS); TMhelix (TMHMM)	153.839	169.29	156.732	149.474	108.292	104.03	106.685	107.31	69.283	78.762	82.698	96.972	70.66	72.82	#N/A	0.408083	7.97383e-10	3.64317e-09	0.340386	0.00106396	0.00222912	0.266976	0.0242302	0.0406526	FALSE	FALSE	FALSE	FALSE	FALSE	FALSE
comp10402_c0_seq1	pentatricopeptide repeat-containing	0	-		Coil (COILS); IPR002885 (PFAM); IPR002885 (PFAM); IPR002885 (TIGRFAM); PTHR24015:SF34 (PANTHER); PTHR24015 (PANTHER); IPR002885 (PROSITE_PROFILES); IPR002885 (PROSITE_PROFILES); IPR002885 (PROSITE_PROFILES); IPR002885 (PROSITE_PROFILES); IPR002885 (PROSITE_PROFILES); IPR002885 (PROSITE_PROFILES); IPR002885 (PROSITE_PROFILES); IPR002885 (PROSITE_PROFILES)	5.258	5.43	4.966	4.899	7.067	6.059	16.824	17.194	7.676	6.781	16.764	16.683	7.016	6.988	#N/A	-0.524369	6.44964e-06	2.08883e-05	1.04439	1.17802e-20	8.35939e-20	1.20135	1.26339e-23	1.18203e-22	FALSE	FALSE	FALSE	FALSE	FALSE	FALSE
comp10403_c0_seq1	soybean gene regulated by cold-	0	F:protein binding		IPR000008 (SMART); G3DSA:2.60.40.150 (GENE3D); IPR000008 (PFAM); PTHR32246 (PANTHER); PTHR32246:SF1 (PANTHER); IPR000008 (PROSITE_PROFILES); IPR000008 (SUPERFAMILY)	73.607	63.211	336.819	305.081	40.96	43.393	282.241	298.068	44.185	44.234	321.996	352.7	46.441	42.91	2	2.80356	1.89685e-271	2.16299e-269	2.52315	1.54275e-153	1.81407e-151	2.8604	1.8646e-138	2.78847e-136	TRUE	TRUE	TRUE	FALSE	FALSE	FALSE
comp10404_c0_seq1	elf4-like protein	0	-		IPR009741 (PFAM)	15.385	15.451	6.417	8.306	11.964	11.212	13.873	12.012	10.913	10.854	8.289	10.065	12.184	10.957	#N/A	-0.769574	4.72914e-06	1.55783e-05	0.0674721	0.696238	0.770657	-0.396745	0.0296213	0.0487983	FALSE	FALSE	FALSE	FALSE	FALSE	FALSE
comp10405_c0_seq1	probable beta- -xylosyltransferase irx10l-like	#N/A	C:Golgi apparatus; P:glucuronoxylan biosynthetic process; P:secondary cell wall biogenesis; F:glucuronoxylan glucuronosyltransferase activity	-	no IPS match	17.263	13.445	5.163	5.812	8.515	5.7	0.833	2.045	7.092	5.898	1.473	1.181	7.158	5.945	1	-0.464601	0.18733	0.271826	-2.3885	2.66032e-07	8.31332e-07	-2.31788	1.6975e-07	5.65056e-07	FALSE	FALSE	FALSE	FALSE	FALSE	FALSE
comp10406_c0_seq1	---NA---	#N/A	-		no IPS match	34.69	31.792	11.972	12.292	18.24	15.108	11.464	10.177	12.536	12.52	14.488	14.279	10.087	10.318	#N/A	-0.567507	0.00189906	0.00439222	-0.392484	0.0518603	0.0805571	0.442537	0.0331928	0.0540254	FALSE	FALSE	FALSE	FALSE	FALSE	FALSE
comp10407_c0_seq1		#N/A	-		no IPS match	2.328	1.996	3.973	2.726	3.484	2.747	6.148	5.762	2.916	2.766	7.826	7.331	5.659	5.365	#N/A	-0.00168945	1	1	0.87885	0.000876986	0.00186223	0.407906	0.085079	0.126083	FALSE	FALSE	FALSE	FALSE	FALSE	FALSE
comp10408_c0_seq1	hypothetical protein PRUPE_ppa008465mg	#N/A	C:nuclear membrane; P:transmembrane transport	-	no IPS match	19.377	16.444	9.345	10.222	6.587	8.052	9.763	9.596	5.596	4.99	13.809	11.534	3.987	7.534	#N/A	0.281334	0.226609	0.319062	0.682366	0.00502818	0.00952671	1.0905	0.000123457	0.000301647	FALSE	FALSE	FALSE	FALSE	FALSE	FALSE
comp1041_c0_seq1		#N/A	-		no IPS match	1.48	0.631	0	0.681	0.622	1.302	1.577	2.579	1.014	0.925	2.543	1.947	0.841	0.866	#N/A	-1.56492	0.24363	0.339119	0.858592	0.156925	0.215331	1.33277	0.0296539	0.0488448	FALSE	FALSE	FALSE	FALSE	FALSE	FALSE
comp10410_c0_seq1	unknown	0	-		no IPS match	5.503	7.229	4.052	3.909	6.053	6.643	10.067	8.806	7.862	7.572	5.107	4.862	5.085	4.7	#N/A	-0.800886	8.10607e-06	2.59921e-05	0.108728	0.500999	0.588395	-0.0238428	0.928985	0.978253	FALSE	FALSE	FALSE	FALSE	FALSE	FALSE
comp10410_c0_seq2	unknown	0	-		no IPS match	4.492	7.322	2.679	2.379	5.333	5.889	6.07	7.017	5.976	6.089	3.748	3.426	4.977	4.095	#N/A	-1.27941	5.68413e-10	2.62299e-09	-0.0807107	0.676968	0.754217	-0.38953	0.0857809	0.12702	FALSE	FALSE	FALSE	FALSE	FALSE	FALSE
comp10411_c0_seq1	---NA---	#N/A	-		no IPS match	12.863	19.65	7.829	4.835	12.48	10.781	2.962	4.078	9.992	13.595	4.572	6.661	10.104	9.426	1	-0.984987	0.00259512	0.00585158	-1.94708	2.0294e-07	6.40926e-07	-0.869561	0.0129512	0.0229897	FALSE	FALSE	FALSE	FALSE	FALSE	FALSE
comp10412_c0_seq1	chloroplast-targeted copper chaperone	0	F:metal ion binding; P:metal ion transport		G3DSA:3.30.70.100 (GENE3D); IPR006121 (PFAM); PTHR22814 (PANTHER); PTHR22814:SF16 (PANTHER); IPR006121 (PROSITE_PROFILES); IPR006121 (SUPERFAMILY)	0.459	0.869	3.385	5.002	1.076	1.032	3.052	3.729	0.761	0.691	0.783	0.734	0.707	0.723	5	1.85958	2.48698e-08	1.01705e-07	2.00886	2.1583e-08	7.39441e-08	0.0214978	1	1	FALSE	TRUE	FALSE	FALSE	FALSE	FALSE
comp10413_c0_seq1	aminotransferase family protein	K00815	C:cytosol; F:nicotianamine aminotransferase activity; P:1-aminocyclopropane-1-carboxylate biosynthetic process; P:L-phenylalanine catabolic process; C:plastid; F:1-aminocyclopropane-1-carboxylate synthase activity; P:tyrosine catabolic process; P:iron ion transport; F:L-tyrosine:2-oxoglutarate aminotransferase activity; F:pyridoxal phosphate binding	EC:2.6.1.80; EC:4.4.1.14; EC:2.6.1.5	IPR005958 (TIGRFAM); IPR015421 (G3DSA:3.40.640.GENE3D); IPR004839 (PFAM); IPR015422 (G3DSA:3.90.1150.GENE3D); PTHR11751 (PANTHER); PTHR11751:SF28 (PANTHER); IPR015424 (SUPERFAMILY)	77.874	74.691	71.727	77.341	36.444	34.973	26.26	32.262	22.511	21.25	15.827	16.141	40.973	32.987	1	0.94239	8.72519e-26	8.78195e-25	0.221906	0.110859	0.15922	-1.26455	5.66929e-15	3.31622e-14	FALSE	FALSE	FALSE	FALSE	FALSE	FALSE
comp10414_c0_seq1	serine threonine protein kinase afc2	K08287	P:protein autophosphorylation; F:protein serine/threonine kinase activity; F:ATP binding; P:positive regulation of translation; P:mRNA processing	EC:2.7.11	G3DSA:3.30.200.20 (GENE3D); IPR000719 (PFAM); G3DSA:1.10.510.10 (GENE3D); PTHR24058 (PANTHER); IPR000719 (PROSITE_PROFILES); IPR011009 (SUPERFAMILY)	6.391	10.166	8.574	12.678	5.84	4.614	5.518	7.54	5.748	7.556	4.86	10.98	7.291	7.189	#N/A	0.915843	0.00728727	0.0151361	-0.241933	0.558915	0.643265	0.0409693	0.939344	0.988149	FALSE	FALSE	FALSE	FALSE	FALSE	FALSE
comp10415_c0_seq1	alpha-expansin 13	0	C:extracellular region; P:plant-type cell wall organization; C:membrane	-	SIGNAL_PEPTIDE_C_REGION (PHOBIUS); SIGNAL_PEPTIDE (PHOBIUS); SIGNAL_PEPTIDE_N_REGION (PHOBIUS); SIGNAL_PEPTIDE_H_REGION (PHOBIUS); NON_CYTOPLASMIC_DOMAIN (PHOBIUS)	26.176	27.117	20.114	19.248	8.044	7.612	14.256	17.345	7.109	7.622	14.468	20.152	8.423	10.46	#N/A	1.2114	1.98389e-23	1.83126e-22	0.901616	2.55735e-09	9.44622e-09	0.811579	9.94488e-06	2.759e-05	FALSE	FALSE	FALSE	FALSE	FALSE	FALSE
comp10415_c0_seq2	alpha-expansin 13	0	C:extracellular region; P:plant-type cell wall organization; C:membrane	-	no IPS match	11.72	13.486	9.528	10.402	9.724	9.874	3.198	3.137	9.84	9.446	4.212	3.522	8.572	8.022	1	-0.0981931	0.497218	0.611596	-1.79111	8.96875e-23	7.00747e-22	-1.14375	3.05537e-09	1.18714e-08	FALSE	FALSE	FALSE	FALSE	FALSE	FALSE
comp10416_c0_seq1	sister chromatid cohesion 1	0	P:regulation of gene expression; P:DNA metabolic process; P:response to stimulus; P:regulation of cellular process; P:cell cycle	-	no IPS match	4.727	3.92	0.64	0.206	3.44	3.725	0.653	0.999	9.02	8.03	1.431	1.724	10.303	9.737	1	-3.14023	9.10683e-09	3.85185e-08	-3.55841	1.21675e-21	9.03468e-21	-2.71942	1.17578e-18	8.57071e-18	FALSE	FALSE	FALSE	FALSE	FALSE	FALSE
comp10416_c0_seq2	sister chromatid cohesion 1 protein 2-like	0	P:single-organism cellular process; P:DNA metabolic process; P:regulation of cellular process; P:regulation of macromolecule metabolic process; C:nuclear chromosome	-	IPR006909 (PFAM); IPR023093 (G3DSA:1.10.10.GENE3D); PTHR12585:SF5 (PANTHER); PTHR12585 (PANTHER); SSF46785 (SUPERFAMILY)	7.34	7.405	0.418	0.553	8.222	6.104	1.284	0.651	14.041	12.329	2.358	1.702	11.785	12.31	1	-3.93629	3.87683e-23	3.53888e-22	-3.88855	2.76838e-45	4.62842e-44	-2.59543	2.13899e-27	2.37787e-26	FALSE	FALSE	FALSE	FALSE	FALSE	FALSE
comp10417_c0_seq1	pinus taeda anonymous locus 2_10352_02 genomic sequence	#N/A	F:UDP-glucuronate 5'-epimerase activity; P:cellular metabolic process; P:carbohydrate metabolic process; F:coenzyme binding	EC:5.1.3.12	IPR001509 (PFAM); IPR016040 (G3DSA:3.40.50.GENE3D); PTHR10366 (PANTHER); PTHR10366:SF42 (PANTHER); SSF51735 (SUPERFAMILY)	65.674	74.742	82.731	94.827	15.146	12.54	15.664	19.715	8.512	7.797	5.674	9.746	21.431	16.624	3	2.57026	4.43329e-49	8.16851e-48	0.911917	0.00196316	0.00396078	-1.38166	1.447e-05	3.94166e-05	TRUE	FALSE	FALSE	FALSE	FALSE	FALSE
comp10418_c0_seq1	ap2 erf domain-containing transcription factor	#N/A	P:regulation of transcription, DNA-templated; P:transcription, DNA-templated; C:nucleus; F:sequence-specific DNA binding transcription factor activity; F:DNA binding		no IPS match	0.174	0.765	0	0	0.596	1.059	0	0	2.933	2.824	0.165	0	1.531	0.782	1	-5.3869	0.00212943	0.00487656	-7.18543	3.09076e-10	1.2198e-09	-3.43844	0.00157329	0.00327455	FALSE	FALSE	FALSE	FALSE	FALSE	FALSE
comp10419_c0_seq1	uncharacterized loc101211778	0	-		TRANSMEMBRANE (PHOBIUS); CYTOPLASMIC_DOMAIN (PHOBIUS); NON_CYTOPLASMIC_DOMAIN (PHOBIUS)	9.454	10.58	3.189	3.472	6.391	4.901	4.167	4.484	6.61	5.756	0.443	0.266	7.149	5.398	1	-0.863781	0.000134933	0.000372378	-0.705526	0.000530057	0.00115885	-4.14301	1.98294e-27	2.207e-26	FALSE	FALSE	FALSE	FALSE	FALSE	FALSE
comp10420_c0_seq1	---NA---	#N/A	-		NON_CYTOPLASMIC_DOMAIN (PHOBIUS); SIGNAL_PEPTIDE_N_REGION (PHOBIUS); SIGNAL_PEPTIDE (PHOBIUS); SIGNAL_PEPTIDE_C_REGION (PHOBIUS); SIGNAL_PEPTIDE_H_REGION (PHOBIUS); TMhelix (TMHMM)	19.377	17.799	19.722	15.892	15.591	16.023	15.934	18.576	16.687	11.762	19.503	17.896	10.387	9.594	#N/A	0.047568	0.821186	0.896991	0.0877329	0.739791	0.810083	0.853267	0.000119632	0.000293087	FALSE	FALSE	FALSE	FALSE	FALSE	FALSE
comp10421_c0_seq1	disease resistance-responsive (dirigent-like protein) family protein	#N/A	-		no IPS match	3.573	4.809	7.188	8.692	3.511	3.788	2.173	3.497	4.818	5.756	1.194	0.862	4.91	6.357	1	0.99042	3.52316e-05	0.000104853	-1.11817	0.000203942	0.000470943	-2.4657	2.30167e-11	1.05601e-10	FALSE	FALSE	FALSE	FALSE	FALSE	FALSE
comp10422_c0_seq1		#N/A	-		no IPS match	4.686	2.803	7.973	8.936	13.191	12.217	10.461	11.083	10.026	7.947	9.412	10.193	13.982	13.05	#N/A	-0.702282	1.80673e-05	5.56723e-05	0.0733212	0.736468	0.807141	-0.520264	0.00334406	0.0066062	FALSE	FALSE	FALSE	FALSE	FALSE	FALSE
comp10423_c0_seq1		#N/A	-		no IPS match	1.97	3.247	7.907	7.38	9.004	8.923	1.948	0	8.479	8.905	1.143	0.17	7.923	7.038	1	-0.348595	0.112196	0.175079	-3.19739	1.81055e-19	1.21829e-18	-3.4405	4.84269e-18	3.3939e-17	FALSE	FALSE	FALSE	FALSE	FALSE	FALSE
comp10424_c0_seq1	endo- -beta-d-glucanase-like	#N/A	F:hydrolase activity	-	no IPS match	27.952	30.116	30.792	36.954	28.222	23.501	20.675	28.811	22.215	24.408	9.103	12.959	14.265	20.896	#N/A	0.279135	0.0739793	0.121365	-0.120747	0.564598	0.648727	-0.738269	0.00472106	0.00904361	FALSE	FALSE	FALSE	FALSE	FALSE	FALSE
comp10425_c0_seq1	hsp40 cysteine-rich domain superfamily protein isoform 1	0	F:unfolded protein binding; F:heat shock protein binding	-	IPR001305 (G3DSA:2.10.230.GENE3D); IPR001305 (SUPERFAMILY)	38.222	43.582	46.528	48.989	49.706	50.09	19.819	17.484	53.585	48.823	8.619	10.47	28.355	31.297	1	-0.184682	0.0338804	0.0608504	-1.6397	1.18278e-36	1.53472e-35	-1.70406	8.10105e-26	8.42119e-25	FALSE	FALSE	FALSE	FALSE	FALSE	FALSE
comp10426_c0_seq1	cellular apoptosis susceptibility protein	#N/A	P:cytoskeleton organization; P:gluconeogenesis; P:response to wounding; P:response to fungus; P:protein import into nucleus, docking; F:protein transporter activity; P:proteasomal protein catabolic process; P:response to jasmonic acid; F:Ran GTPase binding; C:chloroplast; C:cytosol; C:nuclear pore; P:jasmonic acid biosynthetic process; C:plasmodesma	-	no IPS match	29.014	28.068	1.647	1.98	10.595	8.977	1.79	3.206	14.252	12.854	1.586	2.628	10.079	9.964	1	-2.53288	6.9265e-19	5.32542e-18	-2.65512	2.63854e-26	2.39905e-25	-2.32655	4.3012e-17	2.8481e-16	FALSE	FALSE	FALSE	FALSE	FALSE	FALSE
comp10427_c0_seq1	---NA---	#N/A	-		no IPS match	2.368	4.395	14.455	12.074	3.298	3.905	5.473	8.237	3.246	4.157	0.741	0.894	4.727	5.869	1	1.7311	1.55805e-06	5.40187e-06	0.660559	0.114955	0.164524	-2.69301	4.92876e-05	0.000126794	FALSE	FALSE	FALSE	FALSE	FALSE	FALSE
comp10428_c0_seq1	membrane protein	0	P:cellular response to water deprivation; C:membrane; C:integral component of membrane		no IPS match	2.062	1.913	2.666	3.343	3.156	2.496	8.434	8.295	3.39	2.716	6.292	5.426	1.914	2.254	#N/A	-0.0133203	1	1	1.26746	6.47244e-06	1.77234e-05	1.4399	2.47192e-05	6.57391e-05	FALSE	FALSE	FALSE	FALSE	FALSE	FALSE
comp10428_c0_seq2	transmembrane protein	0	C:membrane	-	IPR001727 (PFAM); PTHR12608:SF0 (PANTHER); IPR001727 (PANTHER); IPR001727 (PROSITE_PATTERNS); TRANSMEMBRANE (PHOBIUS); TRANSMEMBRANE (PHOBIUS); TRANSMEMBRANE (PHOBIUS); CYTOPLASMIC_DOMAIN (PHOBIUS); NON_CYTOPLASMIC_DOMAIN (PHOBIUS); CYTOPLASMIC_DOMAIN (PHOBIUS); TRANSMEMBRANE (PHOBIUS); CYTOPLASMIC_DOMAIN (PHOBIUS); TRANSMEMBRANE (PHOBIUS); NON_CYTOPLASMIC_DOMAIN (PHOBIUS); NON_CYTOPLASMIC_DOMAIN…	4.574	5.75	2.509	3.214	6.995	6.741	3.986	5.03	8.589	7.106	5.911	4.82	6.15	5.718	#N/A	-1.37703	1.10632e-13	6.49214e-13	-0.995588	8.97742e-08	2.92169e-07	-0.188744	0.326564	0.410777	FALSE	FALSE	FALSE	FALSE	FALSE	FALSE
comp10429_c0_seq1		#N/A	-		no IPS match	22.143	25.824	23.212	17.667	9.04	10.88	26.621	23.339	6.188	10.271	24.322	27.621	7.249	6.18	#N/A	0.896409	0.00153263	0.00359925	1.40074	7.10194e-07	2.13832e-06	1.88178	1.32041e-10	5.72842e-10	FALSE	FALSE	FALSE	FALSE	FALSE	FALSE
comp1043_c0_seq1		#N/A	-		no IPS match	0	0.372	0	0	0	0.583	0	0	0.363	0	0	0	0.375	0	#N/A	-2.86314	0.502943	0.613567							FALSE	FALSE	FALSE	TRUE	FALSE	FALSE
comp10430_c0_seq1	f-box family isoform 1	0	-		no IPS match	16.926	21.708	270.608	266.7	141.314	140.628	93.465	95.611	99.681	102.787	53.072	53.987	85.049	83.146	4	0.809046	2.16616e-68	5.51119e-67	-0.289371	0.000685144	0.00147549	-0.706181	2.05439e-12	1.01523e-11	FALSE	FALSE	FALSE	FALSE	FALSE	FALSE
comp10431_c0_seq1		#N/A	-		no IPS match	3.144	3.082	0.627	3.124	3.378	3.851	2.399	2.928	4.801	5.065	1.689	2.022	6.15	1.177	#N/A	-1.04876	0.114199	0.17789	-1.07855	0.0471067	0.0738124	-1.02715	0.244792	0.320298	FALSE	FALSE	FALSE	FALSE	FALSE	FALSE
comp10432_c0_seq1		#N/A	-		no IPS match	15.324	18.781	10.051	14.684	21.173	17.783	6.205	5.17	18.014	17.485	5.705	4.469	13.558	18.02	#N/A	-0.763207	0.000540485	0.00136385	-1.81305	1.05701e-12	4.92222e-12	-1.66629	1.07191e-08	3.97574e-08	FALSE	FALSE	FALSE	FALSE	FALSE	FALSE
comp10433_c0_seq1		#N/A	-		CYTOPLASMIC_DOMAIN (PHOBIUS); TRANSMEMBRANE (PHOBIUS); NON_CYTOPLASMIC_DOMAIN (PHOBIUS); TMhelix (TMHMM)	2.287	3.299	10.103	8.383	23.884	24.372	12.207	17.368	30.415	22.916	21.779	16.885	24.202	23.469	1	-1.50596	1.94357e-27	2.07735e-26	-1.05112	1.44181e-08	5.00936e-08	-0.347119	0.0304933	0.0501412	FALSE	FALSE	FALSE	FALSE	FALSE	FALSE
comp10433_c0_seq2		#N/A	-		TRANSMEMBRANE (PHOBIUS); CYTOPLASMIC_DOMAIN (PHOBIUS); NON_CYTOPLASMIC_DOMAIN (PHOBIUS); TRANSMEMBRANE (PHOBIUS); CYTOPLASMIC_DOMAIN (PHOBIUS); TRANSMEMBRANE (PHOBIUS); NON_CYTOPLASMIC_DOMAIN (PHOBIUS); TMhelix (TMHMM)	2.144	1.748	4.601	5.246	11.591	10.512	6.43	7.458	13.001	12.054	12.171	9.214	10.303	10.982	1	-1.27786	1.1953e-11	6.20509e-11	-1.04741	4.5649e-09	1.65172e-08	-0.035765	0.866088	0.92115	FALSE	FALSE	FALSE	FALSE	FALSE	FALSE
comp10434_c0_seq1	receptor-like serine threonine-protein kinase at1g78530-like	0	P:protein phosphorylation; F:ATP binding; F:protein serine/threonine kinase activity	EC:2.7.11	IPR002290 (SMART); G3DSA:3.30.200.20 (GENE3D); G3DSA:1.10.510.10 (GENE3D); IPR000719 (PFAM); PTHR24420:SF445 (PANTHER); PTHR24420 (PANTHER); IPR008271 (PROSITE_PATTERNS); IPR017441 (PROSITE_PATTERNS); CYTOPLASMIC_DOMAIN (PHOBIUS); TRANSMEMBRANE (PHOBIUS); NON_CYTOPLASMIC_DOMAIN (PHOBIUS); IPR000719 (PROSITE_PROFILES); IPR011009 (SUPERFAMILY); TMhelix (TMHMM)	2.164	3.775	0.967	1.209	1.493	1.364	0.586	0.36	1.733	1.591	0.257	0.362	1.731	1.127	1	-0.500181	0.0904464	0.14516	-1.95221	1.72126e-08	5.94236e-08	-2.25447	3.01209e-07	9.79747e-07	FALSE	FALSE	FALSE	FALSE	FALSE	FALSE
comp10434_c0_seq2	receptor-like serine threonine-protein kinase at1g78530-like	0	P:protein phosphorylation; F:ATP binding; F:protein serine/threonine kinase activity	-	IPR002290 (SMART); IPR000719 (PFAM); G3DSA:3.30.200.20 (GENE3D); G3DSA:1.10.510.10 (GENE3D); PTHR24420:SF445 (PANTHER); PTHR24420 (PANTHER); IPR008271 (PROSITE_PATTERNS); IPR017441 (PROSITE_PATTERNS); TRANSMEMBRANE (PHOBIUS); CYTOPLASMIC_DOMAIN (PHOBIUS); NON_CYTOPLASMIC_DOMAIN (PHOBIUS); IPR000719 (PROSITE_PROFILES); IPR011009 (SUPERFAMILY); TMhelix (TMHMM)	4.829	5.512	1.281	1.453	3.12	2.496	0.608	1.197	2.071	1.999	0.412	0.298	2.713	1.867	1	-1.14114	3.34715e-06	1.12092e-05	-1.40661	2.48431e-06	7.09731e-06	-2.72207	4.41366e-13	2.27542e-12	FALSE	FALSE	FALSE	FALSE	FALSE	FALSE
comp10435_c0_seq1	---NA---	#N/A	-		no IPS match	8.81	8.139	2.679	1.916	4.471	5.242	5.157	3.381	4.396	3.899	2.595	2.532	3.837	4.23	#N/A	-1.20754	0.000658863	0.00164439	-0.118082	0.785705	0.851396	-0.700991	0.0449596	0.0711114	FALSE	FALSE	FALSE	FALSE	FALSE	FALSE
comp10436_c0_seq1		#N/A	-		CYTOPLASMIC_DOMAIN (PHOBIUS); NON_CYTOPLASMIC_DOMAIN (PHOBIUS); TRANSMEMBRANE (PHOBIUS); TMhelix (TMHMM)	2.093	3.485	0.327	1.453	3.102	3.986	0.743	1.975	9.645	6.289	1.092	1.575	4.569	4.675	1	-2.10618	9.56945e-07	3.38643e-06	-2.78139	3.28762e-14	1.67671e-13	-1.86024	3.75844e-08	1.32971e-07	FALSE	FALSE	FALSE	FALSE	FALSE	FALSE
comp10437_c0_seq1	---NA---	#N/A	-		no IPS match	8.167	9.246	3.699	5.272	9.013	9.434	9.651	11.42	9.104	8.339	5.21	8.884	7.74	12.252	#N/A	-1.1575	0.000624811	0.00156429	0.0737659	0.809795	0.87218	-0.578541	0.108083	0.156565	FALSE	FALSE	FALSE	FALSE	FALSE	FALSE
comp10438_c0_seq1		#N/A	-		TRANSMEMBRANE (PHOBIUS); CYTOPLASMIC_DOMAIN (PHOBIUS); NON_CYTOPLASMIC_DOMAIN (PHOBIUS); TMhelix (TMHMM)	21.541	26.869	35.602	33.816	21.102	19.776	55.426	58.621	24.608	24.649	58.025	53.316	19.225	25.386	#N/A	0.646273	0.0016407	0.00383465	1.01707	2.17775e-08	7.46016e-08	1.26897	1.2365e-09	4.95908e-09	FALSE	FALSE	FALSE	FALSE	FALSE	FALSE
comp10439_c0_seq1	serine threonine-protein kinase oxi1-like	#N/A	P:protein phosphorylation; F:ATP binding; F:protein serine/threonine kinase activity	EC:2.7.11	IPR002290 (SMART); G3DSA:1.10.510.10 (GENE3D); IPR000719 (PFAM); PTHR24357:SF50 (PANTHER); PTHR24357 (PANTHER); IPR008271 (PROSITE_PATTERNS); IPR000719 (PROSITE_PROFILES); IPR011009 (SUPERFAMILY)	5.727	4.902	4.261	3.639	4.373	3.995	2.883	2.138	5.241	4.74	0.999	0.649	3.362	4.364	1	-0.197386	0.405865	0.516722	-1.15802	2.20282e-06	6.31923e-06	-2.24448	9.04261e-11	3.97426e-10	FALSE	FALSE	FALSE	FALSE	FALSE	FALSE
comp1044_c0_seq1		#N/A	-		no IPS match	1.052	0.765	11.397	11.444	0.747	0.79	16.779	14.464	0.127	0.45	16.177	12.672	0.383	1.177	2	3.73351	1.16311e-32	1.45356e-31	5.47133	5.66175e-48	1.01419e-46	4.13804	1.52422e-31	2.01834e-30	TRUE	TRUE	TRUE	FALSE	FALSE	FALSE
comp1044_c0_seq2		#N/A	-		no IPS match	0.439	1.003	13.645	12.228	0.853	1.553	13.457	16.078	0.845	0.775	13.644	15.385	1.007	0.639	4	3.23944	1.13689e-31	1.38068e-30	3.96884	3.66491e-37	4.82388e-36	4.05085	1.46613e-36	2.30924e-35	TRUE	TRUE	TRUE	FALSE	FALSE	FALSE
comp10440_c0_seq1	ubiquitin-conjugating enzyme 32	K10578	F:acid-amino acid ligase activity; P:ubiquitin-dependent protein catabolic process		NON_CYTOPLASMIC_DOMAIN (PHOBIUS); CYTOPLASMIC_DOMAIN (PHOBIUS); TRANSMEMBRANE (PHOBIUS); TMhelix (TMHMM)	28.003	26.352	4.574	5.169	12.035	11.418	20.123	14.731	13.517	12.562	17.825	19.237	11.102	10.402	1	-1.38149	5.63368e-12	2.98432e-11	0.24173	0.189956	0.255116	0.727607	1.46394e-05	3.98666e-05	FALSE	FALSE	FALSE	FALSE	FALSE	FALSE
comp10441_c0_seq1	---NA---	#N/A	-		no IPS match	2.961	2.348	1.608	3.806	4.569	4.363	12.646	8.922	2.806	4.115	20.976	28.025	3.704	4.583	4	-0.83161	0.0557753	0.0950773	1.45079	6.84308e-06	1.86985e-05	2.49248	5.86933e-21	4.82459e-20	FALSE	FALSE	TRUE	FALSE	FALSE	FALSE
comp10442_c0_seq1	isoamylase 1 isoform 2	K01214	C:chloroplast isoamylase complex; P:carbohydrate metabolic process; F:cation binding; F:isoamylase activity; P:amylopectin biosynthetic process	EC:3.2.1.68	IPR006589 (SMART); IPR013783 (G3DSA:2.60.40.GENE3D); IPR013780 (G3DSA:2.60.40.GENE3D); IPR006047 (PFAM); IPR004193 (PFAM); IPR013781 (G3DSA:3.20.20.GENE3D); IPR015902 (PANTHER); PTHR10357:SF75 (PANTHER); IPR014756 (SUPERFAMILY); SSF51011 (SUPERFAMILY); IPR017853 (SUPERFAMILY)	4.798	7.043	2.875	3.253	7.715	7.442	1.892	2.033	9.831	9.363	1.545	2.16	9.854	10.99	1	-1.42509	2.62891e-27	2.7988e-26	-2.48211	3.19883e-59	7.61125e-58	-2.55619	3.68962e-48	8.39656e-47	FALSE	FALSE	FALSE	FALSE	FALSE	FALSE
comp10442_c0_seq2	isoamylase chloroplastic-like	K01214	C:chloroplast isoamylase complex; P:carbohydrate metabolic process; F:cation binding; F:isoamylase activity; P:amylopectin biosynthetic process	EC:3.2.1.68	IPR013780 (G3DSA:2.60.40.GENE3D); PTHR10357:SF75 (PANTHER); IPR015902 (PANTHER); SSF51011 (SUPERFAMILY)	3.543	4.044	1.477	1.826	3.938	2.594	0.563	0.86	5.385	4.832	0.371	0.447	4.594	4.583	1	-1.07254	0.00590761	0.0125135	-3.03893	2.03725e-14	1.05226e-13	-3.5127	8.09194e-15	4.68054e-14	FALSE	FALSE	FALSE	FALSE	FALSE	FALSE
comp10444_c0_seq1	probable plastid-lipid-associated protein chloroplastic-like isoform x1	0	F:structural molecule activity; C:chloroplast	-	TRANSMEMBRANE (PHOBIUS); CYTOPLASMIC_DOMAIN (PHOBIUS); NON_CYTOPLASMIC_DOMAIN (PHOBIUS); TMhelix (TMHMM)	13.394	16.299	3.908	4.385	18.604	20.197	1.836	1.127	20.812	18.551	2.78	1.936	14.64	10.62	6	-2.34891	7.05955e-43	1.14639e-41	-3.87885	1.50244e-64	4.07239e-63	-2.44896	9.94851e-21	8.08481e-20	FALSE	FALSE	FALSE	FALSE	FALSE	FALSE
comp10445_c0_seq1	kinase superfamily protein isoform 4	#N/A	F:ATP binding; F:protein kinase activity; P:protein phosphorylation; F:transferase activity, transferring phosphorus-containing groups		no IPS match	0.163	0.703	0.235	0.231	1.102	0.655	0.349	0	1.758	1.608	0	0	1.124	1.732	1	-1.91195	0.0583014	0.0988406	-3.17758	9.37741e-05	0.000225626	-6.24866	6.08992e-06	1.73133e-05	FALSE	FALSE	FALSE	FALSE	FALSE	FALSE
comp10446_c0_seq1	magnesium transporter nipa2-like	#N/A	C:membrane; F:magnesium ion transmembrane transporter activity; P:magnesium ion transport	-	no IPS match	27.258	27.169	15.082	11.495	18.56	15.296	9.403	10.258	18.487	19.876	10.441	7.341	14.149	13.631	#N/A	-0.461569	0.00597291	0.0126311	-1.15964	1.02559e-11	4.47995e-11	-0.681155	0.0011429	0.00242872	FALSE	FALSE	FALSE	FALSE	FALSE	FALSE
comp10447_c0_seq1	histone h3 k4-specific methyltransferase set7 9 family protein	0	-		IPR003409 (SMART); IPR003409 (PFAM); G3DSA:2.20.110.10 (GENE3D); PTHR23084 (PANTHER); SSF82185 (SUPERFAMILY)	17.733	14.189	99.722	105.435	13.822	15.619	96.517	93.764	12.562	11.571	47.192	57.232	7.083	8.35	2	2.67051	2.59622e-181	1.76353e-179	2.78989	5.7058e-117	3.91985e-115	2.69889	1.22028e-62	3.96899e-61	TRUE	TRUE	TRUE	FALSE	FALSE	FALSE
comp10448_c0_seq1		#N/A	-		no IPS match	7.504	7.27	9.175	16.458	8.578	7.433	28.862	27.824	9.087	9.355	33.188	32.962	11.319	10.536	4	0.566747	0.035127	0.062808	1.42926	2.3183e-15	1.26207e-14	1.54207	1.80568e-17	1.22258e-16	FALSE	FALSE	FALSE	FALSE	FALSE	FALSE
comp10449_c0_seq1	Uncharacterized protein isoform 4	0	F:molecular_function; P:biological_process		Coil (COILS); Coil (COILS)	20.224	22.453	23.016	22.129	26.569	28.16	19.087	21.864	30.592	28.331	12.851	10.927	21.306	19.903	#N/A	-0.401196	6.33138e-08	2.49871e-07	-0.718309	2.40412e-11	1.02627e-10	-0.84245	1.54352e-10	6.65803e-10	FALSE	FALSE	FALSE	FALSE	FALSE	FALSE
comp1045_c0_seq1	armadillo repeat-containing protein	#N/A	C:chloroplast thylakoid lumen	-	no IPS match	1.736	2.43	4.875	6.558	3.813	4.255	5.54	4.519	6.467	6.864	3.542	4.969	8.747	5.92	#N/A	0.372963	0.214377	0.305155	-0.5823	0.0222607	0.0373839	-0.853849	0.00492897	0.00941445	FALSE	FALSE	FALSE	FALSE	FALSE	FALSE
comp10450_c0_seq1	probable protein phosphatase 2c 4-like isoform 2	0	P:metabolic process; F:catalytic activity; P:leaf development; C:plasma membrane	-	IPR001932 (G3DSA:3.60.40.GENE3D); IPR001932 (PFAM); IPR015655 (PANTHER); PTHR13832:SF102 (PANTHER); IPR001932 (SUPERFAMILY)	17.202	5.698	58.186	53.939	3.013	3.662	20.405	26.766	2.054	2.707	10.678	22.514	5.934	2.666	2	3.92063	1.13821e-80	3.41988e-79	3.08165	1.05647e-23	8.59937e-23	1.86421	5.90663e-06	1.68133e-05	TRUE	TRUE	FALSE	FALSE	FALSE	FALSE
comp10451_c0_seq1	protein tas-like isoform x4	#N/A	-		IPR023210 (PFAM); IPR023210 (G3DSA:3.20.20.GENE3D); NON_CYTOPLASMIC_DOMAIN (PHOBIUS); SIGNAL_PEPTIDE_H_REGION (PHOBIUS); SIGNAL_PEPTIDE_C_REGION (PHOBIUS); SIGNAL_PEPTIDE_N_REGION (PHOBIUS); SIGNAL_PEPTIDE (PHOBIUS); SignalP-TM (SIGNALP_GRAM_POSITIVE); IPR023210 (SUPERFAMILY)	4.533	3.775	1.033	1.697	7.769	8.079	2.095	1.917	7.743	8.655	2.986	2.617	7.54	7.391	1	-2.6428	2.74188e-18	2.04469e-17	-2.21067	7.29344e-16	4.09805e-15	-1.45221	2.527e-08	9.09286e-08	FALSE	FALSE	FALSE	FALSE	FALSE	FALSE
comp10452_c0_seq1		0	-		CYTOPLASMIC_DOMAIN (PHOBIUS); TRANSMEMBRANE (PHOBIUS); NON_CYTOPLASMIC_DOMAIN (PHOBIUS); TMhelix (TMHMM)	276.612	224.123	143.27	105.474	19.369	25.565	5.709	4.926	16.382	19.659	1.277	2.245	15.896	10.839	3	2.33906	1.94758e-53	3.93024e-52	-1.94076	6.98534e-25	5.96607e-24	-2.99545	2.3496e-23	2.1685e-22	TRUE	FALSE	FALSE	FALSE	FALSE	FALSE
comp10453_c0_seq1	PREDICTED: uncharacterized protein LOC100852544	#N/A	-		SIGNAL_PEPTIDE_C_REGION (PHOBIUS); NON_CYTOPLASMIC_DOMAIN (PHOBIUS); SIGNAL_PEPTIDE_N_REGION (PHOBIUS); SIGNAL_PEPTIDE (PHOBIUS); SIGNAL_PEPTIDE_H_REGION (PHOBIUS); SignalP-noTM (SIGNALP_EUK)	6.391	8.636	2.078	3.073	7.395	7.136	4.459	4.81	10.305	9.621	4.613	4.16	10.312	7.097	1	-1.60074	2.05192e-05	6.28017e-05	-1.29041	1.14728e-05	3.06271e-05	-1.03202	0.00211442	0.00431612	FALSE	FALSE	FALSE	FALSE	FALSE	FALSE
comp10455_c0_seq1		#N/A	-		no IPS match	5.411	5.895	6.234	7.509	4.107	1.948	2.624	1.278	2.02	2.216	0.463	0.553	4.203	2.581	#N/A	1.10786	0.0500244	0.0862607	-0.254521	0.815013	0.876568	-2.6725	0.00285611	0.00569962	FALSE	FALSE	FALSE	FALSE	FALSE	FALSE
comp10457_c0_seq1	flavonol synthase flavanone 3-	K06892	C:peroxisome; F:iron ion binding; F:oxidoreductase activity, acting on paired donors, with incorporation or reduction of molecular oxygen, 2-oxoglutarate as one donor, and incorporation of one atom each of oxygen into both donors; P:oxidation-reduction process	EC:1.14.11	IPR002283 (PRINTS); IPR026992 (PFAM); IPR027443 (G3DSA:2.60.120.GENE3D); PTHR10209:SF74 (PANTHER); PTHR10209 (PANTHER); SSF51197 (SUPERFAMILY)	9.75	8.625	9.279	9.785	9.795	9.533	14.684	15.126	9.527	8.755	13.345	11.097	13.824	13.462	#N/A	-0.139323	0.226671	0.31911	0.515285	2.71116e-05	6.92883e-05	-0.20661	0.149998	0.208223	FALSE	FALSE	FALSE	FALSE	FALSE	FALSE
comp10457_c0_seq2	flavonol synthase flavanone 3-	K06892	F:oxidoreductase activity, acting on paired donors, with incorporation or reduction of molecular oxygen, 2-oxoglutarate as one donor, and incorporation of one atom each of oxygen into both donors; F:iron ion binding; P:oxidation-reduction process	EC:1.14.11	IPR002283 (PRINTS); IPR026992 (PFAM); IPR005123 (PFAM); IPR027443 (G3DSA:2.60.120.GENE3D); PTHR10209 (PANTHER); PTHR10209:SF74 (PANTHER); IPR005123 (PROSITE_PROFILES); SSF51197 (SUPERFAMILY)	7.534	5.905	5.189	5.027	7.707	7.02	9.91	8.76	7.676	6.198	8.609	9.491	8.897	8.686	#N/A	-0.641535	4.62729e-05	0.000135518	0.247363	0.141701	0.196901	-0.015922	0.953652	1	FALSE	FALSE	FALSE	FALSE	FALSE	FALSE
comp10458_c0_seq1		#N/A	-		no IPS match	0.408	0	1.15	0.566	2.391	3.241	2.624	2.138	1.682	2.466	2.307	5.075	2.455	4.658	#N/A	-1.79918	0.0414026	0.0726128	0.0117664	1	1	-0.0352986	1	1	FALSE	FALSE	FALSE	FALSE	FALSE	FALSE
comp10459_c0_seq1		#N/A	-		no IPS match	2.256	2.348	2.274	3.137	1.751	1.49	2.061	1.057	2.646	2.666	3.027	2.543	1.789	1.833	#N/A	0.626657	0.162194	0.240182	-0.907975	0.0413244	0.0655292	0.57304	0.170355	0.233251	FALSE	FALSE	FALSE	FALSE	FALSE	FALSE
comp10459_c0_seq2		#N/A	-		no IPS match	4.604	3.02	3.241	3.407	2.942	3.645	2.613	2.8	2.392	4.382	5.035	4.15	3.412	3.221	#N/A	-0.124593	0.830191	0.904599	-0.524957	0.195622	0.2619	0.42658	0.184613	0.250528	FALSE	FALSE	FALSE	FALSE	FALSE	FALSE
comp1046_c0_seq1	agc isoform 1	#N/A	F:transferase activity, transferring phosphorus-containing groups	-	no IPS match	2.675	2.575	0	0	1.956	1.32	1.07	0	1.369	2.766	0.628	0.372	1.714	1.757	#N/A	-5.38908	0.0019537	0.00450081	-1.95083	0.0209816	0.035468	-1.73187	0.0574187	0.08899	FALSE	FALSE	FALSE	FALSE	FALSE	FALSE
comp10460_c0_seq1	carotenoid cleavage dioxygenase 1	K11159	F:oxidoreductase activity, acting on single donors with incorporation of molecular oxygen, incorporation of two atoms of oxygen	EC:1.13.11	no IPS match	29.902	32.195	16.389	16.792	32.88	26.876	5.822	7.005	37.051	34.729	3.45	2.022	37.286	42.817	6	-0.962453	2.06904e-14	1.26843e-13	-2.68229	1.30062e-71	4.08395e-70	-3.89254	7.22525e-87	4.08028e-85	FALSE	FALSE	FALSE	FALSE	FALSE	FALSE
comp10461_c0_seq1	replication protein a 32 kda subunit a-like	K10739	P:cytokinesis by cell plate formation; P:regulation of G2/M transition of mitotic cell cycle; F:nucleic acid binding; P:regulation of flower development; P:double-strand break repair via homologous recombination; P:somatic cell DNA recombination; P:histone H3-K9 methylation; P:gene silencing by RNA; P:pollen development; P:DNA replication initiation; P:cell proliferation; P:regulation of DNA repl…	-	IPR014646 (PIRSF); IPR011991 (G3DSA:1.10.10.GENE3D); IPR012340 (G3DSA:2.40.50.GENE3D); IPR004365 (PFAM); IPR014892 (PFAM); PTHR13989 (PANTHER); PTHR13989:SF7 (PANTHER); IPR012340 (SUPERFAMILY); SSF46785 (SUPERFAMILY)	22.062	16.992	13.553	14.285	9.129	8.6	3.491	2.649	8.115	8.663	2.894	2.213	6.666	8.241	1	0.533618	2.17935e-05	6.64871e-05	-1.62223	3.06856e-17	1.85868e-16	-1.58259	3.42548e-12	1.66945e-11	FALSE	FALSE	FALSE	FALSE	FALSE	FALSE
comp10462_c0_seq1		#N/A	-		no IPS match	2.307	1.448	0.222	0.424	2.569	2.127	0	0	1.767	1.616	0	0	6.966	6.45	1	-2.89602	1.43328e-05	4.46742e-05	-6.63981	5.99402e-08	1.98286e-07	-8.56919	4.98176e-25	4.98784e-24	FALSE	FALSE	FALSE	FALSE	FALSE	FALSE
comp10463_c0_seq1	gibberellin receptor	0	F:carboxylic ester hydrolase activity; P:metabolic process; P:pollen tube growth	EC:3.1.1.1	IPR013094 (PFAM); G3DSA:3.40.50.1820 (GENE3D); PTHR23024 (PANTHER); PTHR23024:SF10 (PANTHER); IPR002168 (PROSITE_PATTERNS); SSF53474 (SUPERFAMILY)	4.308	4.271	7.031	6.648	1.831	2.388	13.051	11.594	2.637	4.423	3.728	3.852	1.581	1.438	5	1.55084	2.34674e-14	1.43295e-13	1.60579	1.70014e-15	9.32897e-15	1.26994	1.91698e-06	5.7444e-06	FALSE	FALSE	FALSE	FALSE	FALSE	FALSE
comp10464_c0_seq1		#N/A	-		SIGNAL_PEPTIDE_C_REGION (PHOBIUS); SIGNAL_PEPTIDE_N_REGION (PHOBIUS); NON_CYTOPLASMIC_DOMAIN (PHOBIUS); SIGNAL_PEPTIDE_H_REGION (PHOBIUS); SIGNAL_PEPTIDE (PHOBIUS); SignalP-noTM (SIGNALP_EUK); SignalP-TM (SIGNALP_GRAM_POSITIVE)	2.011	2.586	2.627	2.392	2.64	3.689	1.07	1.499	3.297	3.132	2.018	1.458	2.58	4.768	#N/A	-0.478265	0.236471	0.33071	-1.52166	0.000130412	0.000308256	-1.10493	0.0088478	0.0161482	FALSE	FALSE	FALSE	FALSE	FALSE	FALSE
comp10465_c0_seq1	trna pseudouridine(38 39) synthase-like isoform x1	K01855	F:RNA binding; P:pseudouridine synthesis; F:pseudouridine synthase activity; P:tRNA processing	EC:5.4.99.12	IPR020095 (G3DSA:3.30.70.GENE3D); IPR020097 (PFAM); IPR020094 (G3DSA:3.30.70.GENE3D); IPR001406 (PANTHER); IPR020103 (SUPERFAMILY)	3.471	4.106	1.477	0.951	5.413	5.278	1.903	1.847	6.002	5.465	2.533	2.575	5.002	4.558	1	-2.25262	8.6534e-26	8.71123e-25	-1.79619	8.98946e-20	6.13702e-19	-0.957326	1.42778e-06	4.33767e-06	FALSE	FALSE	FALSE	FALSE	FALSE	FALSE
comp10466_c0_seq1	rna-binding (rrm rbd rnp motifs) family protein isoform 2	K12893	F:nucleic acid binding; F:nucleotide binding	-	IPR000504 (SMART); IPR000504 (PFAM); IPR012677 (G3DSA:3.30.70.GENE3D); IPR012677 (G3DSA:3.30.70.GENE3D); PTHR10548 (PANTHER); IPR000504 (PROSITE_PROFILES); IPR000504 (PROSITE_PROFILES); SSF54928 (SUPERFAMILY)	38.202	32.867	33.733	29.702	27.973	29.515	47.926	47.643	29.358	27.04	44.618	48.252	34.997	34.821	#N/A	0.0186007	0.8237	0.898996	0.571297	1.13659e-08	3.98162e-08	0.355849	0.00100911	0.00216142	FALSE	FALSE	FALSE	FALSE	FALSE	FALSE
comp10466_c0_seq2	rna-binding (rrm rbd rnp motifs) family protein isoform 2	K12893	F:nucleic acid binding; F:nucleotide binding	-	IPR000504 (SMART); IPR000504 (PFAM); IPR012677 (G3DSA:3.30.70.GENE3D); IPR012677 (G3DSA:3.30.70.GENE3D); PTHR10548 (PANTHER); TRANSMEMBRANE (PHOBIUS); CYTOPLASMIC_DOMAIN (PHOBIUS); NON_CYTOPLASMIC_DOMAIN (PHOBIUS); IPR000504 (PROSITE_PROFILES); IPR000504 (PROSITE_PROFILES); SSF54928 (SUPERFAMILY); TMhelix (TMHMM)	28.044	25.824	22.441	20.187	21.698	19.937	36.598	39.58	19.088	21.467	39.552	42.155	22.396	23.292	#N/A	-0.0832821	0.415101	0.526824	0.715561	2.98124e-10	1.17747e-09	0.782895	4.19373e-11	1.88929e-10	FALSE	FALSE	FALSE	FALSE	FALSE	FALSE
comp10467_c0_seq1	---NA---	#N/A	-		no IPS match	16.12	17.923	14.978	14.774	18.035	18.106	28.535	34.887	15.774	13.67	39.933	29.387	16.72	13.202	#N/A	-0.401972	0.0878504	0.141409	0.908473	1.22444e-05	3.25902e-05	1.16591	1.11578e-06	3.42792e-06	FALSE	FALSE	FALSE	FALSE	FALSE	FALSE
comp10468_c0_seq1	inositol-tetrakisphosphate 1-kinase 1-like	#N/A	F:inositol-1,3,4-trisphosphate 5-kinase activity; F:inositol tetrakisphosphate 1-kinase activity; C:intracellular; F:ATP binding; F:magnesium ion binding; F:inositol-1,3,4-trisphosphate 6-kinase activity; P:inositol trisphosphate metabolic process	EC:2.7.1.159; EC:2.7.1.134	IPR008656 (PFAM); PTHR32357 (PANTHER); PTHR32357:SF0 (PANTHER)	4.706	3.723	7.136	9.309	3.627	3.348	9.853	10.862	4.463	5.04	7.651	7.959	7.432	8.552	#N/A	1.11936	8.19146e-05	0.000232805	0.922813	0.000216992	0.000499673	-0.0882719	0.795835	0.860256	FALSE	FALSE	FALSE	FALSE	FALSE	FALSE
comp10469_c0_seq1		#N/A	-		no IPS match	21.98	24.252	37.915	34.382	14.711	15.548	6.34	6.97	8.293	10.271	1.483	3.128	12.026	12.47	1	1.12951	4.80535e-15	3.05579e-14	-0.678961	0.00862043	0.015643	-2.49323	1.54702e-15	9.34413e-15	FALSE	FALSE	FALSE	FALSE	FALSE	FALSE
comp1047_c0_seq1	protein binding	0	P:response to other organism; P:exocytosis; C:cytoplasmic part	-	IPR016159 (SUPERFAMILY)	1.858	1.055	14.364	9.875	1.547	1.023	7.579	7.261	1.522	1.858	11.317	9.065	1.057	2.161	5	3.11296	3.43262e-13	1.95221e-12	1.91932	6.89348e-06	1.88317e-05	2.59888	1.16392e-09	4.67992e-09	TRUE	FALSE	TRUE	FALSE	FALSE	FALSE
comp10470_c0_seq1	reticulon-like protein b8 isoform 3	#N/A	P:regulation of plant-type hypersensitive response; C:endoplasmic reticulum; P:positive regulation of flavonoid biosynthetic process; P:protein targeting to membrane	-	IPR003388 (PFAM); PTHR10994:SF27 (PANTHER); IPR003388 (PANTHER); IPR003388 (PROSITE_PROFILES); SignalP-noTM (SIGNALP_EUK)	16.049	18.512	12.861	12.074	10.231	8.232	2.14	2.614	10.431	11.063	0.628	1	11.818	9.552	6	0.327782	0.159105	0.236094	-2.3674	2.09599e-13	1.01917e-12	-3.75013	4.02916e-18	2.83783e-17	FALSE	FALSE	FALSE	FALSE	FALSE	FALSE
comp10471_c0_seq1	adp-glucose pyrophosphorylase large subunit	K00975	P:glycogen biosynthetic process; C:glucose-1-phosphate adenylyltransferase complex; P:photorespiration; P:starch biosynthetic process; C:chloroplast; F:glucose-1-phosphate adenylyltransferase activity; C:cytosol	EC:2.7.7.27	IPR005835 (PFAM); G3DSA:3.90.550.10 (GENE3D); PTHR22572 (PANTHER); PTHR22572:SF10 (PANTHER); IPR005836 (PROSITE_PATTERNS); SSF53448 (SUPERFAMILY)	2.358	1.117	1.477	1.093	32.969	30.377	1.115	2.393	36.096	27.731	5.159	5.011	14.315	15.783	6	-4.70872	1.43052e-49	2.66693e-48	-4.39778	4.42934e-40	6.38458e-39	-1.61022	7.01947e-09	2.64342e-08	FALSE	FALSE	FALSE	FALSE	FALSE	FALSE
comp10472_c0_seq1	---NA---	#N/A	-		no IPS match	69.921	72.994	103.12	101.488	88.701	78.761	108.599	95.03	77.88	81.295	83.83	78.628	61.538	55.338	#N/A	0.17273	0.055958	0.0953544	0.16866	0.148656	0.205152	0.422351	0.00122402	0.00258868	FALSE	FALSE	FALSE	FALSE	FALSE	FALSE
comp10473_c0_seq1	starch branching enzyme isoform 1	K00700	F:hydrolase activity, hydrolyzing O-glycosyl compounds; P:glycogen biosynthetic process; F:cation binding; F:1,4-alpha-glucan branching enzyme activity	EC:2.4.1.18	no IPS match	28.697	33.043	49.351	49.079	94.408	97.684	18.547	17.124	86.57	88.992	10.822	10.661	69.02	67.211	1	-1.08635	2.48964e-84	7.81531e-83	-2.48698	9.75018e-143	1.00841e-140	-2.71763	6.56316e-132	8.70912e-130	FALSE	FALSE	FALSE	FALSE	FALSE	FALSE
comp10474_c0_seq1	PREDICTED: uncharacterized protein LOC101496149	0	-		no IPS match	22.705	21.512	14.154	12.871	16.862	16.975	8.333	10.99	12.477	11.987	9.237	8.714	10.062	10.25	#N/A	-0.446124	4.66016e-06	1.536e-05	-0.539906	0.000126211	0.000298811	-0.230204	0.105176	0.152629	FALSE	FALSE	FALSE	FALSE	FALSE	FALSE
comp10475_c0_seq1		#N/A	-		no IPS match	7.759	7.674	5.881	4.976	7.227	6.894	12.421	6.622	7.109	7.855	10.925	16.832	8.423	7.307	#N/A	-0.493981	0.155771	0.23157	0.185858	0.594976	0.678295	0.742428	0.0132073	0.0233961	FALSE	FALSE	FALSE	FALSE	FALSE	FALSE
comp10475_c1_seq1	PREDICTED: uncharacterized protein LOC100261864	0	F:molecular_function; P:biological_process		Coil (COILS); NON_CYTOPLASMIC_DOMAIN (PHOBIUS); CYTOPLASMIC_DOMAIN (PHOBIUS); TRANSMEMBRANE (PHOBIUS); TMhelix (TMHMM)	13.129	13.558	3.006	2.032	11.058	10.296	2.151	1.615	12.164	10.046	2.533	1.777	12.001	11.781	6	-2.19745	8.80891e-21	7.32404e-20	-2.71884	3.02005e-25	2.61204e-24	-2.49192	6.61843e-24	6.27721e-23	FALSE	FALSE	FALSE	FALSE	FALSE	FALSE
comp10475_c1_seq2	PREDICTED: uncharacterized protein LOC100261864	0	F:molecular_function; P:biological_process		SignalP-noTM (SIGNALP_EUK)	13.016	11.718	2.431	3.87	4.88	6.311	1.272	1.557	4.692	5.19	1.874	0.745	7.274	8.131	1	-0.958799	0.00123876	0.00295519	-1.99554	5.49667e-09	1.97674e-08	-2.54286	5.99734e-15	3.50195e-14	FALSE	FALSE	FALSE	FALSE	FALSE	FALSE
comp10476_c0_seq1		0	-		no IPS match	1.368	1.169	2.562	2.842	3.609	2.702	3.39	2.962	3.364	2.049	1.277	4.107	2.139	3.179	#N/A	-0.316524	0.57711	0.684326	0.0650659	1	1	-0.084563	1	1	FALSE	FALSE	FALSE	FALSE	FALSE	FALSE
comp10477_c0_seq1	arm repeat superfamily	0	-		no IPS match	5.819	5.978	6.234	6.146	8.818	9.183	5.304	5.623	8.944	9.455	5.437	4.99	8.531	8.4	#N/A	-0.662914	2.29185e-14	1.40064e-13	-0.94376	1.48313e-17	9.12997e-17	-0.750752	2.14294e-09	8.42525e-09	FALSE	FALSE	FALSE	FALSE	FALSE	FALSE
comp10478_c0_seq1	phosphatase 2c family protein isoform 4	0	F:ATP binding; P:protein phosphorylation; F:protein serine/threonine kinase activity		IPR001932 (SMART); IPR002290 (SMART); IPR001932 (G3DSA:3.60.40.GENE3D); IPR001932 (PFAM); IPR000719 (PFAM); G3DSA:1.10.510.10 (GENE3D); G3DSA:3.30.200.20 (GENE3D); PTHR13832:SF3 (PANTHER); IPR015655 (PANTHER); IPR008271 (PROSITE_PATTERNS); SIGNAL_PEPTIDE_C_REGION (PHOBIUS); SIGNAL_PEPTIDE_H_REGION (PHOBIUS); SIGNAL_PEPTIDE_N_REGION (PHOBIUS); NON_CYTOPLASMIC_DOMAIN (PHOBIUS); SIGNAL_PEPTIDE (PHOB…	4.053	4.126	2.928	2.276	4.88	4.722	2.095	2.207	4.548	4.582	3.367	3	6.234	5.701	#N/A	-1.00163	5.69766e-15	3.60585e-14	-1.27405	3.33584e-19	2.21674e-18	-0.955117	5.40955e-11	2.41698e-10	FALSE	FALSE	FALSE	FALSE	FALSE	FALSE
comp10479_c0_seq1		#N/A	-		no IPS match	16.579	13.496	20.232	13.051	17.529	17.325	31.542	28.474	15.892	19.534	15.57	15.268	13	20.063	#N/A	-0.188554	0.391951	0.501616	0.570819	0.00237955	0.00473878	-0.15094	0.569302	0.654946	FALSE	FALSE	FALSE	FALSE	FALSE	FALSE
comp10480_c0_seq1	glutamate receptor	#N/A	F:extracellular-glutamate-gated ion channel activity; C:outer membrane-bounded periplasmic space; F:ionotropic glutamate receptor activity; C:integral component of membrane; P:response to light stimulus; F:intracellular ligand-gated ion channel activity; P:ion transport; P:ionotropic glutamate receptor signaling pathway; P:cellular calcium ion homeostasis; F:G-protein coupled GABA receptor activi…	-	G3DSA:3.40.190.10 (GENE3D); PTHR18966:SF7 (PANTHER); PTHR18966 (PANTHER); SSF53850 (SUPERFAMILY)	7.483	10.776	14.364	16.06	18.453	16.158	14.144	14.638	23.737	25.316	16.918	12.268	16.579	20.517	#N/A	-0.295503	0.205826	0.294694	-0.960361	7.71509e-06	2.09631e-05	-0.381814	0.134568	0.189295	FALSE	FALSE	FALSE	FALSE	FALSE	FALSE
comp10481_c0_seq1	mitogen-activated protein kinase kinase kinase	0	P:protein phosphorylation; F:ATP binding; F:protein serine/threonine kinase activity	-	IPR002290 (SMART); IPR000719 (PFAM); G3DSA:1.10.510.10 (GENE3D); G3DSA:3.30.200.20 (GENE3D); PTHR24361:SF129 (PANTHER); PTHR24361 (PANTHER); IPR017441 (PROSITE_PATTERNS); IPR008271 (PROSITE_PATTERNS); SIGNAL_PEPTIDE_C_REGION (PHOBIUS); SIGNAL_PEPTIDE_N_REGION (PHOBIUS); SIGNAL_PEPTIDE (PHOBIUS); SIGNAL_PEPTIDE_H_REGION (PHOBIUS); NON_CYTOPLASMIC_DOMAIN (PHOBIUS); IPR000719 (PROSITE_PROFILES); Sig…	2.797	2.068	30.021	34.395	0.373	0.377	13.243	14.034	0.101	0.142	10.04	26.844	2.181	3.12	2	6.2743	9.99834e-202	7.60075e-200	6.49889	2.90488e-97	1.44421e-95	2.72974	2.65607e-13	1.38715e-12	TRUE	TRUE	TRUE	FALSE	FALSE	FALSE
comp10482_c0_seq1	vacuolar protein sorting-associated protein isoform partial	K12195	P:protein transport		Coil (COILS); Coil (COILS); IPR005024 (PFAM); PTHR22761 (PANTHER)	95.658	101.704	37.092	36.118	63.501	61.346	46.057	44.971	52.715	56.221	40.808	38.814	60.639	55.826	#N/A	-0.890138	1.4256e-35	1.93073e-34	-0.448843	4.96351e-06	1.37541e-05	-0.601653	1.81678e-07	6.03091e-07	FALSE	FALSE	FALSE	FALSE	FALSE	FALSE
comp10483_c0_seq1	zinc finger protein nutcracker-like	0	-		no IPS match	9.76	9.07	5.228	3.819	10.329	13.788	6.306	6.459	12.756	14.786	0.649	0.617	10.586	9.855	1	-1.54706	4.31694e-10	2.01055e-09	-1.3015	1.75701e-10	7.04606e-10	-4.02981	1.73742e-29	2.10671e-28	FALSE	FALSE	FALSE	FALSE	FALSE	FALSE
comp10484_c0_seq1	uncharacterized loc101210213	0	-		IPR025520 (PFAM); IPR008480 (PFAM); CYTOPLASMIC_DOMAIN (PHOBIUS); NON_CYTOPLASMIC_DOMAIN (PHOBIUS); CYTOPLASMIC_DOMAIN (PHOBIUS); TRANSMEMBRANE (PHOBIUS); TRANSMEMBRANE (PHOBIUS); TMhelix (TMHMM); TMhelix (TMHMM)	0.48	0.652	3.477	4.102	0.862	1.176	3.074	6.088	0.507	0.875	2.513	3.479	3.995	4.204	5	1.74202	3.78877e-10	1.77153e-09	2.49158	1.72824e-10	6.93515e-10	-0.519349	0.0368507	0.0594722	FALSE	TRUE	FALSE	FALSE	FALSE	FALSE
comp10485_c0_seq1	ring u-box superfamily protein	0	F:metal ion binding; F:zinc ion binding		NON_CYTOPLASMIC_DOMAIN (PHOBIUS); TRANSMEMBRANE (PHOBIUS); CYTOPLASMIC_DOMAIN (PHOBIUS); TMhelix (TMHMM)	2.317	2.389	7.633	8.525	4.596	5.574	9.786	10.398	4.785	5.64	22.685	25.717	5.318	6.273	4	0.532926	0.00235476	0.00535029	0.756284	1.67743e-05	4.39414e-05	2.00271	1.91542e-34	2.80873e-33	FALSE	FALSE	TRUE	FALSE	FALSE	FALSE
comp10486_c0_seq1	rna-binding kh domain-containing isoform 1	K13162	F:RNA binding		IPR004087 (SMART); G3DSA:3.30.1370.10 (GENE3D); G3DSA:3.30.1370.10 (GENE3D); IPR004088 (PFAM); G3DSA:3.30.1370.10 (GENE3D); G3DSA:3.30.1370.10 (GENE3D); PTHR10288:SF102 (PANTHER); PTHR10288 (PANTHER); IPR004088 (PROSITE_PROFILES); IPR004088 (PROSITE_PROFILES); IPR004088 (PROSITE_PROFILES); IPR004088 (PROSITE_PROFILES); IPR004088 (PROSITE_PROFILES); SSF54791 (SUPERFAMILY); SSF54791 (SUPERFAMILY); …	13.894	11.211	6.613	5.632	11.093	10.036	13.963	12.036	9.772	9.388	13.17	12.555	8.864	9.788	#N/A	-0.90407	2.81191e-15	1.80879e-14	0.255569	0.0408201	0.0648129	0.411218	0.00175085	0.00361601	FALSE	FALSE	FALSE	FALSE	FALSE	FALSE
comp10486_c0_seq2	rna-binding kh domain-containing isoform 1	K13162	F:RNA binding		IPR004087 (SMART); IPR004088 (PFAM); G3DSA:3.30.1370.10 (GENE3D); G3DSA:3.30.1370.10 (GENE3D); G3DSA:3.30.1370.10 (GENE3D); G3DSA:3.30.1370.10 (GENE3D); PTHR10288 (PANTHER); PTHR10288:SF102 (PANTHER); IPR004088 (PROSITE_PROFILES); IPR004088 (PROSITE_PROFILES); IPR004088 (PROSITE_PROFILES); IPR004088 (PROSITE_PROFILES); IPR004088 (PROSITE_PROFILES); SSF54791 (SUPERFAMILY); SSF54791 (SUPERFAMILY); …	12.976	11.004	5.045	4.642	9.049	8.851	11.34	9.689	7.887	8.422	11.245	11.353	6.492	8.224	#N/A	-1.00552	4.45502e-17	3.14778e-16	0.181453	0.165105	0.225458	0.56506	0.000123082	0.000300796	FALSE	FALSE	FALSE	FALSE	FALSE	FALSE
comp10487_c0_seq1	atypical dual-specificity phosphatase	K18045	P:negative regulation of MAP kinase activity; P:response to chitin; P:abscisic acid-activated signaling pathway; P:response to ethylene; C:cytoplasm; P:response to high light intensity; P:response to hydrogen peroxide; C:nucleus; F:protein tyrosine phosphatase activity; P:dephosphorylation	EC:3.1.3.16	IPR020428 (PRINTS); G3DSA:3.90.190.10 (GENE3D); IPR004861 (PFAM); PTHR31126 (PANTHER); PTHR31126:SF0 (PANTHER); IPR016130 (PROSITE_PATTERNS); SSF52799 (SUPERFAMILY)	25.165	19.619	11.527	15.507	1.484	1.257	3.423	3.555	0.879	1.424	1.452	1.341	3.654	5.499	3	3.18255	1.07792e-32	1.34887e-31	1.38146	0.000152143	0.000356639	-1.75226	1.367e-06	4.16062e-06	TRUE	FALSE	FALSE	FALSE	FALSE	FALSE
comp10487_c0_seq2	atypical dual-specificity phosphatase	K18045	P:negative regulation of MAP kinase activity; P:response to chitin; P:abscisic acid-activated signaling pathway; P:response to ethylene; C:cytoplasm; P:response to high light intensity; P:response to hydrogen peroxide; C:nucleus; F:protein tyrosine phosphatase activity; P:dephosphorylation	EC:3.1.3.16	IPR020428 (PRINTS); G3DSA:3.90.190.10 (GENE3D); IPR004861 (PFAM); PTHR31126 (PANTHER); PTHR31126:SF0 (PANTHER); IPR016130 (PROSITE_PATTERNS); SSF52799 (SUPERFAMILY)	17.886	14.376	11.75	12.614	1.298	0.844	2.151	3.113	0.38	0.417	1.122	0.926	2.746	2.565	3	3.40427	6.40079e-48	1.15354e-46	2.49037	4.96378e-08	1.65519e-07	-1.40599	8.80934e-05	0.000219444	TRUE	TRUE	FALSE	FALSE	FALSE	FALSE
comp10488_c0_seq1	light-harvesting complex ii protein lhcb3	K08914	F:metal ion binding; P:photosynthesis, light harvesting; C:chloroplast thylakoid membrane; F:structural molecule activity	-	IPR022796 (PFAM); IPR023329 (G3DSA:1.10.3460.GENE3D); IPR001344 (PANTHER); PTHR21649:SF0 (PANTHER); TRANSMEMBRANE (PHOBIUS); NON_CYTOPLASMIC_DOMAIN (PHOBIUS); NON_CYTOPLASMIC_DOMAIN (PHOBIUS); CYTOPLASMIC_DOMAIN (PHOBIUS); TRANSMEMBRANE (PHOBIUS); IPR023329 (SUPERFAMILY)	5.809	3.196	0.771	1.98	1.733	2.02	0.822	0.709	6.746	5.106	0.412	0.489	7.216	6.895	1	-0.575062	0.184519	0.268247	-3.1042	6.59483e-17	3.92786e-16	-3.98821	4.38248e-26	4.60906e-25	FALSE	FALSE	FALSE	FALSE	FALSE	FALSE
comp10488_c0_seq2	chloroplast light-harvesting complex ii protein	#N/A	C:membrane; F:metal ion binding; P:photosynthesis, light harvesting; C:chloroplast	-	IPR022796 (PFAM); IPR023329 (G3DSA:1.10.3460.GENE3D); PTHR21649:SF0 (PANTHER); IPR001344 (PANTHER); CYTOPLASMIC_DOMAIN (PHOBIUS); NON_CYTOPLASMIC_DOMAIN (PHOBIUS); TRANSMEMBRANE (PHOBIUS); IPR023329 (SUPERFAMILY)	17.896	22.587	4.64	5.889	6.684	8.698	4.02	7.981	17.025	19.834	2.214	1.596	11.277	14.833	1	-0.682364	0.144805	0.217691	-1.84595	5.51825e-08	1.83156e-07	-2.77401	2.4042e-09	9.40991e-09	FALSE	FALSE	FALSE	FALSE	FALSE	FALSE
comp10489_c0_seq1	cytochrome p450	0	F:heme binding; F:iron ion binding; F:electron carrier activity; P:oxidation-reduction process; F:taxane 13-alpha-hydroxylase activity	EC:1.14.13.77	IPR001128 (G3DSA:1.10.630.GENE3D); PTHR24286:SF6 (PANTHER); PTHR24286 (PANTHER); TRANSMEMBRANE (PHOBIUS); CYTOPLASMIC_DOMAIN (PHOBIUS); NON_CYTOPLASMIC_DOMAIN (PHOBIUS); IPR001128 (SUPERFAMILY); TMhelix (TMHMM)	3.992	3.971	3.176	4.089	2.027	2.316	0.462	0.627	2.206	1.924	0.082	0.34	1.556	1.665	1	0.61211	0.00219848	0.00502456	-2.12482	1.96428e-11	8.43151e-11	-3.02975	1.79359e-12	8.89775e-12	FALSE	FALSE	FALSE	FALSE	FALSE	FALSE
comp1049_c0_seq1	PREDICTED: derlin-1	#N/A	P:response to stress	-	IPR007599 (PANTHER); PTHR11009:SF0 (PANTHER); TRANSMEMBRANE (PHOBIUS); CYTOPLASMIC_DOMAIN (PHOBIUS); NON_CYTOPLASMIC_DOMAIN (PHOBIUS); TMhelix (TMHMM)	0.204	0.517	0.288	0	0.169	0.135	0	0	0.82	0.45	0	0.223	1.032	0.875	#N/A	-0.168727	1	1	-4.86894	0.016441	0.0283153	-2.99957	0.0117302	0.0209808	FALSE	FALSE	FALSE	FALSE	FALSE	FALSE
comp10490_c0_seq1		#N/A	-		no IPS match	8.034	7.146	8.704	9.875	5.422	6.939	22.747	19.355	4.573	3.49	15.096	14.992	7.665	7.837	5	0.446025	0.156723	0.232864	2.20305	1.19383e-14	6.23962e-14	0.900081	0.000743994	0.00163013	FALSE	TRUE	FALSE	FALSE	FALSE	FALSE
comp10492_c0_seq1		0	-		no IPS match	8.565	6.154	7.776	6.146	26.302	25.162	12.668	11.536	27.465	27.015	15.827	20.258	43.494	37.949	1	-1.99964	2.46114e-18	1.8409e-17	-1.35082	1.89247e-11	8.12943e-11	-1.23882	1.14164e-10	4.98077e-10	FALSE	FALSE	FALSE	FALSE	FALSE	FALSE
comp10493_c0_seq1	myb domain protein	K09422	F:DNA binding; F:chromatin binding; P:cellular response to phosphate starvation; P:response to salicylic acid; P:gibberellin biosynthetic process; F:catalytic activity	-	IPR001005 (SMART); IPR009057 (G3DSA:1.10.10.GENE3D); IPR001005 (PFAM); IPR009057 (G3DSA:1.10.10.GENE3D); PTHR10641:SF30 (PANTHER); PTHR10641 (PANTHER); IPR017930 (PROSITE_PROFILES); IPR017930 (PROSITE_PROFILES); IPR009057 (SUPERFAMILY)	3.859	4.354	4.195	5.117	0.729	0.117	4.493	2.521	0.575	1.183	0.989	1.585	2.397	2.758	5	3.39743	9.84374e-11	4.80568e-10	1.78917	0.000559709	0.00121851	-1.07509	0.0219286	0.0371728	TRUE	FALSE	FALSE	FALSE	FALSE	FALSE
comp10494_c0_seq1		#N/A	-		TMhelix (TMHMM)	2.848	4.116	4.679	3.047	5.902	5.566	8.874	8.527	7.27	5.765	10.266	12.864	4.111	5.146	#N/A	-0.686263	0.000335462	0.000875334	0.232232	0.169315	0.230596	1.25898	7.47822e-12	3.55689e-11	FALSE	FALSE	FALSE	FALSE	FALSE	FALSE
comp10495_c0_seq1		#N/A	-		TRANSMEMBRANE (PHOBIUS); NON_CYTOPLASMIC_DOMAIN (PHOBIUS); CYTOPLASMIC_DOMAIN (PHOBIUS)	0.949	1.417	15.631	19.364	0.791	0.619	12.353	15.405	0.583	0.175	3.995	4.533	0.608	0.21	2	4.47647	5.68013e-33	7.15047e-32	4.92716	1.04425e-26	9.63455e-26	3.23771	2.46543e-08	8.8781e-08	TRUE	TRUE	TRUE	FALSE	FALSE	FALSE
comp10496_c0_seq1		#N/A	-		CYTOPLASMIC_DOMAIN (PHOBIUS); TRANSMEMBRANE (PHOBIUS); NON_CYTOPLASMIC_DOMAIN (PHOBIUS); TMhelix (TMHMM)	0.204	0.703	3.163	2.276	2.044	3.232	3.052	3.195	1.513	1.383	1.534	2.075	1.923	0.353	#N/A	-0.114612	0.893992	0.96017	0.910441	0.0498876	0.0777879	0.576332	0.441914	0.531894	FALSE	FALSE	FALSE	FALSE	FALSE	FALSE
comp10497_c0_seq1	nucleolar essential	#N/A	P:methylation; F:methyltransferase activity	-	IPR005304 (PFAM); IPR005304 (PANTHER); PTHR12636:SF2 (PANTHER); SSF75217 (SUPERFAMILY)	12.036	13.248	8.469	13.128	9.564	6.239	16.801	13.081	5.41	7.106	11.296	14.853	6.617	7.265	#N/A	0.355265	0.28408	0.384756	1.06839	0.000120108	0.000285473	0.844192	0.0027101	0.00543376	FALSE	FALSE	FALSE	FALSE	FALSE	FALSE
comp10498_c0_seq1	sgs domain-containing protein isoform 2	K04507	P:protein folding; P:response to high light intensity; P:response to endoplasmic reticulum stress; C:plasma membrane; P:response to hydrogen peroxide; P:response to heat	-	CYTOPLASMIC_DOMAIN (PHOBIUS); TRANSMEMBRANE (PHOBIUS); TRANSMEMBRANE (PHOBIUS); NON_CYTOPLASMIC_DOMAIN (PHOBIUS); CYTOPLASMIC_DOMAIN (PHOBIUS); TMhelix (TMHMM)	50.238	46.508	47.025	49.22	67.875	63.276	51.924	52.383	62.309	60.444	70.248	62.094	54.206	58.071	#N/A	-0.565778	5.98482e-15	3.78253e-14	-0.425177	6.3589e-06	1.74302e-05	0.185155	0.12411	0.177189	FALSE	FALSE	FALSE	FALSE	FALSE	FALSE
comp10499_c0_seq1	CDT1 A, putative	#N/A	-		no IPS match	3.287	4.054	6.104	6.943	5.6	4.596	7.849	11.315	5.723	6.031	7.898	5.48	4.611	5.289	#N/A	0.249824	0.336827	0.444146	0.495391	0.0278946	0.0458975	0.397691	0.159521	0.219925	FALSE	FALSE	FALSE	FALSE	FALSE	FALSE
comp105_c0_seq1	ribonuclease 3-like protein	0	F:RNA binding; P:RNA processing; F:ribonuclease III activity	EC:3.1.26.3	IPR000999 (SMART); IPR000999 (G3DSA:1.10.1520.GENE3D); IPR000999 (PFAM); PTHR14950:SF13 (PANTHER); PTHR14950 (PANTHER); IPR000999 (PROSITE_PATTERNS); IPR000999 (PROSITE_PROFILES); SSF54768 (SUPERFAMILY); IPR000999 (SUPERFAMILY)	7.912	5.957	8.914	7.033	1.449	1.409	25.562	21.562	0.516	0.658	15.971	18.726	1.215	0.832	5	2.35034	6.51966e-23	5.9067e-22	5.11491	3.83644e-98	1.93622e-96	4.00865	1.43744e-63	4.81951e-62	TRUE	TRUE	TRUE	FALSE	FALSE	FALSE
comp1050_c0_seq1	---NA---	#N/A	-		no IPS match	1.46	1.562	8.234	7.368	4.729	5.431	1.554	2.149	3.001	4.123	3.429	3.298	2.031	2.876	1	0.484142	0.0735485	0.1207	-1.15282	0.00613878	0.0114733	0.403765	0.355268	0.441781	FALSE	FALSE	FALSE	FALSE	FALSE	FALSE
comp10500_c0_seq1		#N/A	-		no IPS match	72.259	76.831	87.737	68.147	33.751	32.074	48.072	54.753	30.669	31.405	36.504	33.877	33.832	38.84	#N/A	1.12341	3.74291e-18	2.77262e-17	0.531819	0.000107735	0.000257716	-0.0959743	0.557332	0.64326	FALSE	FALSE	FALSE	FALSE	FALSE	FALSE
comp10501_c0_seq1	cc-nbs-lrr resistance protein	0	F:hydrolase activity; F:nucleotide binding	-	G3DSA:3.80.10.10 (GENE3D); SSF52047 (SUPERFAMILY)	3.583	3.299	11.24	10.711	15.404	15.987	6.756	2.509	9.502	13.67	4.654	5.586	11.544	12.764	1	-0.638757	0.00495888	0.0106332	-1.45921	3.61174e-05	9.10193e-05	-1.30454	8.22222e-06	2.30267e-05	FALSE	FALSE	FALSE	FALSE	FALSE	FALSE
comp10502_c0_seq1	e3 ubiquitin-protein ligase march6-like	#N/A	F:zinc ion binding		NON_CYTOPLASMIC_DOMAIN (PHOBIUS); SIGNAL_PEPTIDE_N_REGION (PHOBIUS); SIGNAL_PEPTIDE (PHOBIUS); SIGNAL_PEPTIDE_C_REGION (PHOBIUS); SIGNAL_PEPTIDE_H_REGION (PHOBIUS); SignalP-noTM (SIGNALP_EUK)	7.759	8.656	7.593	11.238	21.671	28.474	13.299	18.019	16.89	19.268	22.149	20.524	19.026	18.281	#N/A	-1.54165	4.35214e-09	1.88488e-08	-0.416314	0.091601	0.13411	0.144114	0.520993	0.60748	FALSE	FALSE	FALSE	FALSE	FALSE	FALSE
comp10503_c0_seq1	wd repeat-containing protein 43-like	K14546	F:protein binding		IPR001680 (SMART); IPR015943 (G3DSA:2.130.10.GENE3D); IPR007148 (PFAM); PTHR22847 (PANTHER); PTHR22847:SF122 (PANTHER); IPR017986 (SUPERFAMILY)	28.34	24.531	19.539	21.409	17.546	17.217	28.693	23.514	13.804	15.886	25.167	24.972	17.02	17.549	#N/A	0.116004	0.169286	0.249287	0.627103	1.38599e-06	4.05879e-06	0.48226	2.27186e-05	6.06411e-05	FALSE	FALSE	FALSE	FALSE	FALSE	FALSE
comp10504_c0_seq1	relative of early flowering isoform 4	0	P:anatomical structure development; P:single-organism process; F:nucleic acid binding; F:metal ion binding	-	IPR015880 (SMART); IPR013087 (G3DSA:3.30.160.GENE3D); IPR013087 (G3DSA:3.30.160.GENE3D); IPR007087 (PFAM); PF13894 (PFAM); IPR013087 (G3DSA:3.30.160.GENE3D); PTHR10694:SF28 (PANTHER); PTHR10694 (PANTHER); IPR007087 (PROSITE_PATTERNS); IPR007087 (PROSITE_PATTERNS); IPR007087 (PROSITE_PATTERNS); IPR007087 (PROSITE_PROFILES); IPR007087 (PROSITE_PROFILES); IPR007087 (PROSITE_PROFILES); SSF57667 (SUPE…	16.488	16.392	16.023	15.545	14.515	15.063	19.233	18.809	17.634	13.078	12.563	14.651	11.777	10.57	#N/A	-0.0301758	0.8152	0.891897	0.122066	0.428908	0.515922	0.224271	0.140867	0.197256	FALSE	FALSE	FALSE	FALSE	FALSE	FALSE
comp10504_c0_seq2	nucleic acid binding	K11446	F:protein binding		IPR003349 (SMART); IPR003347 (SMART); IPR003347 (PFAM); IPR003349 (PFAM); PTHR10694 (PANTHER); IPR003349 (PROSITE_PROFILES); IPR003347 (PROSITE_PROFILES); SSF51197 (SUPERFAMILY)	2.991	2.927	6.025	6.673	4.871	5.934	9.842	10.293	4.463	5.09	8.99	10.363	4.611	4.877	#N/A	0.104784	0.362529	0.472134	0.883227	8.60836e-14	4.2843e-13	0.970248	2.2525e-13	1.18195e-12	FALSE	FALSE	FALSE	FALSE	FALSE	FALSE
comp10505_c0_seq1	Uncharacterized protein TCM_001539	0	F:molecular_function; P:biological_process		IPR003772 (PFAM); NON_CYTOPLASMIC_DOMAIN (PHOBIUS); SIGNAL_PEPTIDE_N_REGION (PHOBIUS); SIGNAL_PEPTIDE_C_REGION (PHOBIUS); SIGNAL_PEPTIDE (PHOBIUS); SIGNAL_PEPTIDE_H_REGION (PHOBIUS); SignalP-TM (SIGNALP_GRAM_POSITIVE)	9.025	10.528	5.855	6.262	8.027	8.887	3.862	5.414	8.191	8.972	2.677	3.075	6.7	7.215	#N/A	-0.608708	5.5054e-05	0.000160006	-1.09515	1.31692e-09	4.97294e-09	-1.33257	3.3563e-11	1.52246e-10	FALSE	FALSE	FALSE	FALSE	FALSE	FALSE
comp10505_c0_seq2	Uncharacterized protein TCM_001539	0	F:molecular_function; P:biological_process		IPR003772 (PFAM); CYTOPLASMIC_DOMAIN (PHOBIUS); TRANSMEMBRANE (PHOBIUS); NON_CYTOPLASMIC_DOMAIN (PHOBIUS)	14.721	14.996	6.443	7.393	11.751	12.37	6.317	6.878	11.032	10.621	3.738	4.096	8.381	10.612	#N/A	-0.9251	1.38851e-13	8.09627e-13	-0.908243	9.52409e-11	3.89689e-10	-1.33402	5.49595e-13	2.81899e-12	FALSE	FALSE	FALSE	FALSE	FALSE	FALSE
comp10506_c0_seq1	inorganic pyrophosphatase 2-like	#N/A	P:dephosphorylation; F:phosphatase activity	-	no IPS match	8.739	8.874	355.287	348.001	1.36	0.135	13.648	7.946	0.997	0.608	3.429	8.48	2.43	0.53	5	8.85519	0	0	3.55053	1.4654e-15	8.06904e-15	1.9043	0.000958775	0.00206371	TRUE	TRUE	FALSE	FALSE	FALSE	FALSE
comp10507_c0_seq1		#N/A	-		TRANSMEMBRANE (PHOBIUS); NON_CYTOPLASMIC_DOMAIN (PHOBIUS); CYTOPLASMIC_DOMAIN (PHOBIUS)	2.236	2.151	19.827	19.763	10.711	9.381	22.905	20.191	10.076	10.696	8.897	18.077	14.074	12.437	5	0.865917	3.00422e-08	1.22128e-07	0.866718	2.29935e-07	7.22958e-07	-0.0481451	0.893346	0.94548	FALSE	FALSE	FALSE	FALSE	FALSE	FALSE
comp10508_c0_seq1		#N/A	-		no IPS match	3.788	3.247	3.999	2.636	1.191	2.19	2.522	4.949	1.167	1.424	5.334	4.809	5.268	3.733	#N/A	0.783573	0.263208	0.360859	1.25387	0.0887811	0.130312	0.123005	0.880164	0.933591	FALSE	FALSE	FALSE	FALSE	FALSE	FALSE
comp10509_c0_seq1	predicted protein	0	-		PF13671 (PFAM); G3DSA:3.40.50.300 (GENE3D); IPR027417 (SUPERFAMILY)	11.271	15.41	27.603	25.394	12.489	14.434	32.42	37.919	14.311	12.179	26.938	26.163	11.985	11.848	#N/A	0.845289	1.11576e-12	6.16351e-12	1.21581	1.78877e-18	1.14881e-17	1.10232	5.83914e-14	3.1815e-13	FALSE	FALSE	FALSE	FALSE	FALSE	FALSE
comp1051_c0_seq1	low quality protein: dihydroflavonol-4-reductase-like	#N/A	F:binding; P:single-organism metabolic process; F:oxidoreductase activity, acting on the CH-OH group of donors, NAD or NADP as acceptor; P:cellular metabolic process	-	no IPS match	1.327	1.634	0	0.206	1.102	1.454	1.092	0.581	0.845	1.441	0.278	0.5	1.631	0.9	#N/A	-3.55981	0.000221453	0.000593752	-0.599494	0.368492	0.45417	-1.75942	0.0210475	0.0358576	FALSE	FALSE	FALSE	FALSE	FALSE	FALSE
comp10511_c0_seq1		#N/A	-		no IPS match	104.805	108.116	7.267	6.622	54.675	49.506	37.251	44.518	76.612	57.612	5.591	3.586	89.627	91.992	6	-3.01378	1.22665e-37	1.7546e-36	-0.908993	8.88815e-07	2.65287e-06	-4.31962	3.5222e-73	1.49592e-71	FALSE	FALSE	FALSE	FALSE	FALSE	FALSE
comp10512_c0_seq1	homeodomain protein hb1	0	F:sequence-specific DNA binding transcription factor activity; F:sequence-specific DNA binding; P:regulation of transcription, DNA-templated	-	IPR001356 (SMART); IPR001356 (PFAM); IPR009057 (G3DSA:1.10.10.GENE3D); PTHR24329:SF236 (PANTHER); PTHR24329 (PANTHER); IPR001356 (PROSITE_PROFILES); IPR009057 (SUPERFAMILY)	13.833	12.173	10.965	13.861	7.129	7.379	7.252	6.506	7.075	5.856	4.469	4.437	5.044	4.364	#N/A	0.651209	1.81742e-05	5.59867e-05	-0.0903297	0.63799	0.717433	-0.132686	0.566148	0.651677	FALSE	FALSE	FALSE	FALSE	FALSE	FALSE
comp10514_c0_seq1	alkylated dna repair protein alkb homolog 8-like	0	P:tRNA methylation; F:tRNA methyltransferase activity; P:tRNA wobble uridine modification	EC:2.1.1	no IPS match	5.819	6.991	4.535	3.51	2.747	3.088	4.786	3.962	2.857	3.282	4.098	3.564	2.164	2.38	#N/A	0.333827	0.119874	0.185424	0.328372	0.144021	0.199664	0.706814	0.00373969	0.00732429	FALSE	FALSE	FALSE	FALSE	FALSE	FALSE
comp10514_c0_seq2	alkylated dna repair protein alkb homolog 8-like	0	P:tRNA modification; P:methylation; F:methyltransferase activity	-	no IPS match	2.42	2.958	2.104	1.44	1.538	1.409	1.959	2.777	1.75	1.516	2.162	2.926	1.723	1.463	#N/A	0.152324	0.646196	0.745678	0.331311	0.228999	0.300571	0.603451	0.0280573	0.0464096	FALSE	FALSE	FALSE	FALSE	FALSE	FALSE
comp10514_c0_seq3	alkylated dna repair protein alkb homolog 8-like	0	P:tRNA methylation; F:tRNA methyltransferase activity; P:tRNA wobble uridine modification	EC:2.1.1	no IPS match	9.903	7.539	7.241	6.082	4.107	4.039	6.362	6.134	4.134	4.44	4.418	6.661	3.887	3.776	#N/A	0.586531	0.000403622	0.00104174	0.353258	0.0418368	0.0662477	0.462245	0.0350383	0.0568019	FALSE	FALSE	FALSE	FALSE	FALSE	FALSE
comp10514_c0_seq4	s-adenosyl-l-methionine-dependent methyltransferases superfamily protein isoform 1	K10770	P:tRNA modification; P:methylation; F:methyltransferase activity	-	no IPS match	7.105	6.826	6.038	5.529	4.08	3.788	5.642	5.913	3.356	3.749	5.303	4.66	3.279	2.598	#N/A	0.437913	0.00744717	0.015417	0.506788	0.00383234	0.00740861	0.710531	0.000694956	0.00152962	FALSE	FALSE	FALSE	FALSE	FALSE	FALSE
comp10515_c0_seq1	hxxxd-type acyl-transferase family	0	F:transferase activity, transferring acyl groups other than amino-acyl groups		IPR003480 (PFAM); IPR023213 (G3DSA:3.30.559.GENE3D); PTHR31642 (PANTHER)	35.925	36.28	3.411	3.214	23.191	25.449	3.817	5.669	30.051	26.682	3.511	4.213	23.67	23.048	6	-3.00048	9.691e-103	3.70089e-101	-2.78905	1.31457e-69	3.94212e-68	-2.65596	2.53192e-63	8.43907e-62	FALSE	FALSE	FALSE	FALSE	FALSE	FALSE
comp10516_c0_seq1	set domain-containing protein isoform 1	0	P:embryo sac egg cell differentiation; F:molecular_function; P:biological_process		G3DSA:3.90.1410.10 (GENE3D); PTHR13271 (PANTHER); SSF82199 (SUPERFAMILY)	8.494	7.198	7.973	7.779	4.889	5.224	14.459	13.778	4.573	4.448	14.159	15.353	7.158	6.567	#N/A	0.512871	1.10648e-05	3.49155e-05	1.45716	1.16677e-31	1.28806e-30	1.0477	1.2824e-15	7.78741e-15	FALSE	FALSE	FALSE	FALSE	FALSE	FALSE
comp10516_c0_seq2	set domain-containing protein isoform 1	0	P:embryo sac egg cell differentiation	-	G3DSA:3.90.1410.10 (GENE3D); PTHR13271 (PANTHER); SSF82199 (SUPERFAMILY)	9.719	10.321	9.462	8.743	6.658	6.221	14.02	17.484	6.281	5.823	16.455	18.864	10.736	9.393	#N/A	0.382429	0.000609293	0.00152719	1.18526	3.57483e-18	2.26355e-17	0.753367	1.12664e-08	4.16969e-08	FALSE	FALSE	FALSE	FALSE	FALSE	FALSE
comp10517_c0_seq1	rho termination isoform 2	0	P:DNA-templated transcription, termination; C:cytosol		no IPS match	5.646	5.543	2.222	2.417	4.853	4.605	0.619	0.43	4.024	3.999	0.082	0.277	3.196	3.994	1	-1.13885	3.58677e-06	1.19679e-05	-3.06836	2.35991e-17	1.43882e-16	-4.37343	4.18023e-19	3.115e-18	FALSE	FALSE	FALSE	FALSE	FALSE	FALSE
comp10518_c0_seq1	dead box atp-dependent rna	0	F:ATP-dependent helicase activity; F:nucleotide binding	-	no IPS match	25.145	21.232	88.312	81.417	20.329	19.075	140.423	122.703	19.857	15.811	59.302	63.116	19.633	22.527	4	1.98835	3.07024e-111	1.2717e-109	2.69634	7.39193e-88	3.15476e-86	1.48249	5.62393e-31	7.24345e-30	FALSE	TRUE	FALSE	FALSE	FALSE	FALSE
comp10519_c0_seq1	cation calcium exchanger 4	K13754	P:transmembrane transport; C:integral component of membrane	-	IPR004837 (PFAM); PTHR12266 (PANTHER); PTHR12266:SF0 (PANTHER); TRANSMEMBRANE (PHOBIUS); NON_CYTOPLASMIC_DOMAIN (PHOBIUS); CYTOPLASMIC_DOMAIN (PHOBIUS); CYTOPLASMIC_DOMAIN (PHOBIUS); NON_CYTOPLASMIC_DOMAIN (PHOBIUS); NON_CYTOPLASMIC_DOMAIN (PHOBIUS); TRANSMEMBRANE (PHOBIUS); TRANSMEMBRANE (PHOBIUS); TRANSMEMBRANE (PHOBIUS); TRANSMEMBRANE (PHOBIUS); NON_CYTOPLASMIC_DOMAIN (PHOBIUS); TRANSMEMBRANE …	10.209	10.239	29.903	30.911	11.484	11.616	23.895	23.909	11.496	10.938	24.271	24.642	10.428	9.704	#N/A	1.27467	4.21269e-61	9.58437e-60	0.901629	8.14531e-18	5.07923e-17	1.22571	7.8342e-25	7.7681e-24	FALSE	FALSE	FALSE	FALSE	FALSE	FALSE
comp1052_c0_seq1	Uncharacterized protein TCM_011889	0	C:plasmodesma	-	no IPS match	3.522	3.537	0.431	1.067	2.169	3.232	0.079	0	3.145	2.707	0	0	1.898	1.606	1	-1.97759	1.45084e-06	5.04741e-06	-5.93251	1.17703e-21	8.74892e-21	-7.6423	9.53183e-15	5.48645e-14	FALSE	FALSE	FALSE	FALSE	FALSE	FALSE
comp10520_c0_seq1	Uncharacterized protein TCM_004768	#N/A	F:metal ion binding; P:oxidation-reduction process; F:oxidoreductase activity, acting on paired donors, with incorporation or reduction of molecular oxygen; F:heme binding; F:oxidoreductase activity; F:electron carrier activity; F:iron ion binding; F:monooxygenase activity		no IPS match	2.348	5.543	3.307	2.456	0	0	5.642	1.15	0.482	0.442	3.583	5.639	0.757	0	5	6.28245	3.05417e-05	9.15623e-05	2.65207	0.00250248	0.00496911	3.40726	2.04819e-06	6.12086e-06	TRUE	TRUE	TRUE	FALSE	FALSE	FALSE
comp10520_c0_seq2	Uncharacterized protein TCM_004768	#N/A	F:metal ion binding; F:oxidoreductase activity	-	CYTOPLASMIC_DOMAIN (PHOBIUS); NON_CYTOPLASMIC_DOMAIN (PHOBIUS); TRANSMEMBRANE (PHOBIUS); TMhelix (TMHMM)	1.674	4.768	7.058	8.898	0.231	0.368	25.236	18.878	0.685	0.625	17.248	20.397	2.139	0.975	5	4.43639	4.05546e-15	2.58848e-14	4.83083	4.9786e-32	5.56004e-31	3.50087	1.17873e-23	1.10465e-22	TRUE	TRUE	TRUE	FALSE	FALSE	FALSE
comp10520_c0_seq3	ctp synthase-like	0	F:CTP synthase activity; P:pyrimidine nucleotide biosynthetic process	EC:6.3.4.2	no IPS match	7.544	9.742	4.744	6.133	2.907	3.294	19.808	14.986	3.052	3.315	14.272	15.832	4.17	3.347	4	0.677357	0.00888983	0.0180877	2.26396	8.12791e-24	6.64645e-23	1.93852	6.87458e-20	5.34176e-19	FALSE	TRUE	FALSE	FALSE	FALSE	FALSE
comp10522_c0_seq1	ankyrin-repeat containing	#N/A	P:negative regulation of abscisic acid-activated signaling pathway; C:trans-Golgi network; P:developmental growth; F:zinc ion binding; F:protein self-association; F:protein kinase activity; F:phospholipase A2 activity; P:nuclear-transcribed mRNA catabolic process; P:endosomal transport; P:protein phosphorylation; F:ubiquitin-protein transferase activity; P:protein ubiquitination; C:early endosome…	EC:3.1.1.4; EC:6.3.2.19	IPR020683 (G3DSA:1.25.40.GENE3D); IPR020683 (PFAM); PTHR22967:SF45 (PANTHER); PTHR22967 (PANTHER); IPR002110 (PROSITE_PROFILES); IPR020683 (PROSITE_PROFILES); IPR020683 (SUPERFAMILY)	3.114	2.999	3.28	5.94	4.871	3.079	2.072	2.533	3.517	3.215	4.747	4.83	2.663	4.087	#N/A	0.129122	1	1	-0.734572	0.281182	0.358777	0.449462	0.462377	0.552513	FALSE	FALSE	FALSE	FALSE	FALSE	FALSE
comp10522_c0_seq2	ankyrin-repeat containing	0	P:negative regulation of abscisic acid-activated signaling pathway; C:trans-Golgi network; P:developmental growth; F:zinc ion binding; F:protein self-association; F:protein kinase activity; F:phospholipase A2 activity; P:nuclear-transcribed mRNA catabolic process; P:endosomal transport; P:protein phosphorylation; F:ubiquitin-protein transferase activity; P:protein ubiquitination; C:early endosome…	EC:3.1.1.4; EC:6.3.2.19	IPR002110 (PRINTS); IPR002110 (SMART); IPR020683 (PFAM); IPR020683 (G3DSA:1.25.40.GENE3D); PTHR22967 (PANTHER); PTHR22967:SF45 (PANTHER); IPR020683 (PROSITE_PROFILES); IPR002110 (PROSITE_PROFILES); IPR002110 (PROSITE_PROFILES); IPR020683 (SUPERFAMILY)	4.982	3.196	11.58	10.724	6.658	7.89	4.516	2.602	5.731	7.114	10.287	9.831	5.11	5.878	#N/A	0.479653	0.0681848	0.11291	-1.00554	0.00521996	0.00987061	0.818918	0.00372624	0.00730073	FALSE	FALSE	FALSE	FALSE	FALSE	FALSE
comp10523_c0_seq1	Uncharacterized protein TCM_035147	0	-		Coil (COILS); Coil (COILS); IPR006867 (PFAM); PTHR21450:SF0 (PANTHER); PTHR21450 (PANTHER)	6.023	5.916	57.964	62.451	6.738	6.454	43.591	47.469	7.067	6.931	41.127	53.146	8.048	6.197	4	3.07084	4.26191e-304	5.88859e-302	2.50939	1.37077e-119	9.92226e-118	2.6673	2.78849e-61	8.82097e-60	TRUE	TRUE	TRUE	FALSE	FALSE	FALSE
comp10523_c0_seq2	PREDICTED: uncharacterized protein LOC101228924	0	-		IPR006868 (PFAM)	1.348	1.148	21.081	19.634	3.227	3.555	12.916	14.255	2.485	2.407	22.736	29.589	2.447	3.532	4	2.44936	1.58535e-31	1.91751e-30	2.27144	3.90608e-18	2.46751e-17	3.06193	7.7413e-34	1.11407e-32	TRUE	TRUE	TRUE	FALSE	FALSE	FALSE
comp10524_c0_seq1		#N/A	-		CYTOPLASMIC_DOMAIN (PHOBIUS); NON_CYTOPLASMIC_DOMAIN (PHOBIUS); NON_CYTOPLASMIC_DOMAIN (PHOBIUS); TRANSMEMBRANE (PHOBIUS); TRANSMEMBRANE (PHOBIUS); TMhelix (TMHMM)	0.327	1.117	0.928	2.726	7.92	6.041	2.095	2.556	4.032	4.923	1.534	1.107	3.92	6.298	1	-2.00924	6.23725e-05	0.000180105	-1.13909	0.0179908	0.0307748	-1.94924	0.000489218	0.00110118	FALSE	FALSE	FALSE	FALSE	FALSE	FALSE
comp10524_c0_seq2	protein weak chloroplast movement under blue light 1-like	#N/A	-		no IPS match	1.011	0.858	6.849	6.532	3.787	5.099	4.831	4.38	2.621	4.165	8.351	7.576	3.163	4.995	4	0.445762	0.0851382	0.137503	0.244956	0.520845	0.605239	0.917325	0.00161392	0.00335109	FALSE	FALSE	FALSE	FALSE	FALSE	FALSE
comp10525_c0_seq1	ala-interacting subunit 1	0	C:membrane	-	IPR005045 (PIRSF); IPR005045 (PFAM); PTHR10926:SF0 (PANTHER); IPR005045 (PANTHER); NON_CYTOPLASMIC_DOMAIN (PHOBIUS); TRANSMEMBRANE (PHOBIUS); CYTOPLASMIC_DOMAIN (PHOBIUS); NON_CYTOPLASMIC_DOMAIN (PHOBIUS); TRANSMEMBRANE (PHOBIUS); TMhelix (TMHMM); TMhelix (TMHMM)	8.514	8.656	5.163	3.755	4.853	3.519	3.176	5.332	2.443	3.074	10.853	9.129	1.898	3.145	#N/A	-0.0142138	0.957407	1	0.406826	0.125045	0.177233	1.93774	7.44756e-17	4.87272e-16	FALSE	FALSE	FALSE	FALSE	FALSE	FALSE
comp10526_c0_seq1	cc-nbs-lrr resistance protein	#N/A	P:defense response; F:ATP binding; F:ADP binding; F:nucleotide binding; F:nucleoside-triphosphatase activity		no IPS match	2.593	1.479	7.293	8.396	7.209	7.693	2.308	6.192	4.616	4.548	2.842	1.458	6.65	4.911	#N/A	-0.0511397	1	1	-0.35252	0.576568	0.660525	-1.42082	0.00891231	0.0162586	FALSE	FALSE	FALSE	FALSE	FALSE	FALSE
comp10527_c0_seq1	alpha- -glucan-protein synthase	K13379	F:UDP-arabinopyranose mutase activity; C:Golgi apparatus; F:protein binding; P:cellulose biosynthetic process; F:glycogenin glucosyltransferase activity	EC:2.4.1.186; EC:5.4.99.30	IPR004901 (PFAM); PTHR31682 (PANTHER); PTHR31682:SF0 (PANTHER)	3.063	4.126	4.313	3.652	3.84	2.46	2.106	2.289	3.06	2.966	2.265	3.213	2.813	3.641	#N/A	0.250469	0.626098	0.727827	-0.644667	0.164744	0.225004	-0.306804	0.533978	0.620215	FALSE	FALSE	FALSE	FALSE	FALSE	FALSE
comp10528_c0_seq1	enolase chloroplastic-like	#N/A	-		no IPS match	3.818	3.268	4.3	3.536	2.978	5.88	3.266	2.66	5.021	3.449	5.983	6.32	5.451	5.121	#N/A	-0.33365	0.514461	0.62249	-0.677141	0.113046	0.161972	0.160718	0.69865	0.773861	FALSE	FALSE	FALSE	FALSE	FALSE	FALSE
comp10529_c0_seq1		#N/A	-		no IPS match	3.41	3.175	32.125	32.312	2.844	2.738	11.846	11.013	1.217	1.558	13.912	15.204	3.803	6.996	5	3.4028	4.98282e-76	1.40148e-74	2.83447	7.81257e-23	6.12269e-22	1.37426	3.58287e-08	1.27078e-07	TRUE	TRUE	FALSE	FALSE	FALSE	FALSE
comp1053_c0_seq1		#N/A	-		no IPS match	1.45	1.241	2.039	0	0.4	0.637	5.664	8.179	0.397	1.091	5.437	7.618	0.824	2.531	4	0.74538	0.698421	0.793501	2.89196	1.37406e-05	3.63913e-05	1.85957	0.000876522	0.00189981	FALSE	TRUE	FALSE	FALSE	FALSE	FALSE
comp10530_c0_seq1	photosystem i subunit o	#N/A	C:photosystem I; P:pentose-phosphate shunt; P:regulation of protein dephosphorylation; P:cellular cation homeostasis; P:photosystem II assembly; C:chloroplast; P:divalent metal ion transport; P:cysteine biosynthetic process; P:plastid organization; P:photosynthesis, light harvesting in photosystem I; P:rRNA processing; C:mitochondrion	-	IPR017498 (TIGRFAM); TRANSMEMBRANE (PHOBIUS); NON_CYTOPLASMIC_DOMAIN (PHOBIUS); TRANSMEMBRANE (PHOBIUS); CYTOPLASMIC_DOMAIN (PHOBIUS); CYTOPLASMIC_DOMAIN (PHOBIUS); SignalP-TM (SIGNALP_GRAM_POSITIVE); TMhelix (TMHMM); TMhelix (TMHMM)	11.536	16.185	8.665	7.779	19.173	17.397	4.335	3.439	42.774	36.77	0.824	0.99	31.293	33.055	6	-1.26694	3.44022e-16	2.31469e-15	-3.52396	1.93184e-82	7.40803e-81	-5.19084	1.20581e-96	8.15351e-95	FALSE	FALSE	FALSE	FALSE	FALSE	FALSE
comp10531_c0_seq1	receptor protein	0	F:protein kinase activity; P:protein phosphorylation; F:ATP binding	-	no IPS match	25.655	22.38	120.49	120.453	10.613	10.916	89.445	95.483	7.955	8.547	56.223	64.19	11.344	11.032	2	3.36101	0	0	3.29392	2.99925e-206	7.52162e-204	2.37122	1.65727e-85	9.15777e-84	TRUE	TRUE	TRUE	FALSE	FALSE	FALSE
comp10532_c0_seq1	---NA---	#N/A	-		no IPS match	9.862	9.049	11.58	11.418	7.644	9.767	8.772	7.04	7.523	10.954	11.687	12.715	18.684	14.581	#N/A	0.260558	0.297226	0.398738	-0.407676	0.15065	0.207555	-0.505008	0.0252252	0.0421419	FALSE	FALSE	FALSE	FALSE	FALSE	FALSE
comp10533_c0_seq1		#N/A	-		CYTOPLASMIC_DOMAIN (PHOBIUS); TRANSMEMBRANE (PHOBIUS); NON_CYTOPLASMIC_DOMAIN (PHOBIUS); TMhelix (TMHMM)	1.072	0.92	13.828	14.388	2.382	3.178	5.338	5.82	1.615	2.016	5.2	4.83	2.597	2.186	4	2.18867	7.92855e-19	6.08102e-18	1.40886	7.75359e-05	0.000188286	1.01202	0.00420599	0.00814416	TRUE	FALSE	FALSE	FALSE	FALSE	FALSE
comp10534_c0_seq1	oxidative stress isoform 1	0	-		no IPS match	276.041	289.113	111.393	114.359	69.359	66.49	232.367	278.248	44.828	39.552	126.76	135.041	59.632	60.392	5	0.613158	1.47244e-17	1.06233e-16	2.40545	1.43525e-85	5.8354e-84	1.06955	2.17741e-22	1.91783e-21	FALSE	TRUE	FALSE	FALSE	FALSE	FALSE
comp10535_c0_seq1	root hair defective 3 gtp-binding protein isoform 2	0	-		IPR008803 (PFAM); PTHR31695:SF0 (PANTHER); PTHR31695 (PANTHER)	3.583	5.605	5.738	6.005	4.231	4.811	6.588	9.189	5.072	4.74	7.311	7.246	3.803	4.103	#N/A	0.245961	0.314985	0.41892	0.477759	0.0439879	0.0693608	0.824869	0.000816675	0.00177944	FALSE	FALSE	FALSE	FALSE	FALSE	FALSE
comp10535_c0_seq2	root hair defective 3 gtp-binding protein isoform 2	0	-		TRANSMEMBRANE (PHOBIUS); CYTOPLASMIC_DOMAIN (PHOBIUS); NON_CYTOPLASMIC_DOMAIN (PHOBIUS)	3.553	3.837	7.228	8.229	7.475	8.6	18.254	18.379	7.895	6.831	17.557	16.63	7.657	7.257	4	-0.186952	0.421663	0.534044	1.12666	2.1404e-10	8.53706e-10	1.14353	1.49967e-09	5.97807e-09	FALSE	FALSE	FALSE	FALSE	FALSE	FALSE
comp10536_c0_seq1	unnamed protein product	#N/A	P:biological_process		IPR019458 (PFAM); SSF48452 (SUPERFAMILY)	7.636	3.465	16.455	23.093	16.88	23.133	0.957	6.448	19.189	21.625	3.378	2.022	34.98	27.118	6	-0.154826	0.595555	0.701655	-2.73838	1.81241e-12	8.31286e-12	-3.52074	3.12859e-22	2.73729e-21	FALSE	FALSE	FALSE	FALSE	FALSE	FALSE
comp10538_c0_seq1	bet1-like snare 1-2-like	K08504	-		no IPS match	3.165	3.051	1.137	1.132	2.169	2.352	1.475	1.696	3.466	3.415	2.585	1.458	2.081	2.195	#N/A	-1.11626	0.00184354	0.0042739	-1.31397	6.28862e-06	1.72484e-05	-0.103215	0.8097	0.871773	FALSE	FALSE	FALSE	FALSE	FALSE	FALSE
comp10538_c0_seq2	bet1-like snare 1-2-like	0	-		G3DSA:1.20.5.110 (GENE3D); PTHR12791:SF5 (PANTHER); PTHR12791 (PANTHER); SSF58038 (SUPERFAMILY)	5.482	4.189	1.255	1.749	3.467	3.079	2.365	2.323	4.201	3.399	3.336	2.511	3.104	2.918	#N/A	-1.22994	2.33916e-05	7.11292e-05	-0.876695	0.000588298	0.00127692	-0.0813229	0.793699	0.858206	FALSE	FALSE	FALSE	FALSE	FALSE	FALSE
comp10539_c0_seq1		#N/A	-		no IPS match	15.426	22.97	13.213	13.977	18.844	17.846	4.29	4.949	18.902	22.683	1.256	2.266	15.097	15.834	6	-0.548291	0.00302119	0.00673672	-2.3646	7.59539e-21	5.43953e-20	-3.2021	2.35539e-22	2.07169e-21	FALSE	FALSE	FALSE	FALSE	FALSE	FALSE
comp10542_c0_seq1	pci domain-containing	0	P:root development; P:cell death; P:response to salt stress; P:response to carbohydrate; P:response to auxin; P:response to abscisic acid; P:response to superoxide; P:salicylic acid mediated signaling pathway; P:poly(A)+ mRNA export from nucleus; C:nucleus; P:ethylene-activated signaling pathway; F:protein binding	-	IPR013143 (SMART); IPR000717 (PFAM); PTHR12732 (PANTHER); PTHR12732:SF0 (PANTHER)	18.509	18.73	20.18	17.114	21.031	19.641	15.225	14.952	19.738	17.993	14.725	12.363	15.78	15.741	#N/A	-0.244122	0.0142629	0.0278837	-0.510459	1.95588e-05	5.08549e-05	-0.267106	0.0599744	0.0925829	FALSE	FALSE	FALSE	FALSE	FALSE	FALSE
comp10543_c0_seq1	gata transcription	0	P:positive regulation of transcription, DNA-templated; C:nucleus; F:sequence-specific DNA binding transcription factor activity; F:sequence-specific DNA binding; F:zinc ion binding	-	IPR016679 (PIRSF); IPR000679 (SMART); IPR000679 (PFAM); IPR013088 (G3DSA:3.30.50.GENE3D); PTHR10071 (PANTHER); IPR000679 (PROSITE_PATTERNS); IPR000679 (PROSITE_PROFILES); SSF57716 (SUPERFAMILY)	21.776	18.595	112.674	116.93	10.88	12.217	82.621	83.122	10.803	8.355	86.878	100.227	10.212	9.384	2	3.18396	1.55853361237558e-315	2.36642909747043e-313	2.92546	2.23737e-118	1.57525e-116	3.19705	3.11512e-121	3.37994e-119	FALSE	TRUE	TRUE	FALSE	FALSE	FALSE
comp10544_c0_seq1	heat shock protein hsp70- partial	#N/A	F:ATP binding; P:response to stress	-	IPR019651 (PFAM)	5.217	6.35	41.339	37.365	2.516	4.892	60.876	68.357	2.933	3.924	68.786	62.498	5.401	9.603	5	3.22535	1.34934e-47	2.4172e-46	4.02251	2.90032e-75	9.74979e-74	3.07718	1.50822e-47	3.36059e-46	TRUE	TRUE	TRUE	FALSE	FALSE	FALSE
comp10545_c0_seq1	conserved hypothetical protein	0	P:chloroplast relocation; P:pentose-phosphate shunt; P:isopentenyl diphosphate biosynthetic process, methylerythritol 4-phosphate pathway; P:carotenoid biosynthetic process; P:thylakoid membrane organization; P:starch biosynthetic process; P:ncRNA metabolic process; P:photosynthesis; C:chloroplast; P:glucosinolate biosynthetic process	-	no IPS match	12.241	13.838	6.117	7.368	15.795	16.858	2.826	2.753	29.502	26.423	0.278	0.202	36.653	32.466	6	-1.39994	7.88241e-27	8.23282e-26	-3.50871	5.55997e-102	2.9589e-100	-7.14075	2.11351e-161	4.49154e-159	FALSE	FALSE	FALSE	FALSE	FALSE	FALSE
comp10546_c0_seq1	dna-directed rna polymerase i subunit rpa43-like	0	F:DNA-directed RNA polymerase activity; P:protein targeting to mitochondrion; P:transcription, DNA-templated	EC:2.7.7.6	no IPS match	37.344	31.285	8.26	9.772	11.911	11.4	10.923	9.968	8.69	10.321	8.845	9.469	12.143	11.041	#N/A	-0.487407	0.000318202	0.000833051	-0.0518653	0.754767	0.823729	-0.39723	0.0123661	0.0220366	FALSE	FALSE	FALSE	FALSE	FALSE	FALSE
comp10547_c0_seq1	predicted protein	0	-		no IPS match	6.758	5.895	6.378	4.256	8.089	8.501	3.941	4.078	8.8	8.822	2.152	2.011	5.942	6.021	1	-0.767501	7.90749e-06	2.53854e-05	-1.32556	2.81025e-14	1.43764e-13	-1.56721	3.05049e-12	1.49196e-11	FALSE	FALSE	FALSE	FALSE	FALSE	FALSE
comp10548_c0_seq1	zinc finger	0	F:hydrolase activity, acting on ester bonds; P:lipid metabolic process	-	IPR001087 (PFAM); IPR013831 (G3DSA:3.40.50.GENE3D); PTHR22835 (PANTHER); NON_CYTOPLASMIC_DOMAIN (PHOBIUS); SIGNAL_PEPTIDE_C_REGION (PHOBIUS); SIGNAL_PEPTIDE_N_REGION (PHOBIUS); SIGNAL_PEPTIDE (PHOBIUS); SIGNAL_PEPTIDE_H_REGION (PHOBIUS); PS51257 (PROSITE_PROFILES); SignalP-TM (SIGNALP_EUK); SSF52266 (SUPERFAMILY); TMhelix (TMHMM)	0.449	1.417	0.902	1.247	1.013	1.014	1.227	0.999	0.786	0.716	0.896	0.787	0.599	0.227	#N/A	-0.0383637	1	1	0.386571	0.376746	0.461972	0.972099	0.0777683	0.116233	FALSE	FALSE	FALSE	FALSE	FALSE	FALSE
comp10548_c0_seq2	zinc finger	0	F:hydrolase activity, acting on ester bonds; P:lipid metabolic process	-	IPR013831 (G3DSA:3.40.50.GENE3D); IPR001087 (PFAM); PTHR22835 (PANTHER); SIGNAL_PEPTIDE_N_REGION (PHOBIUS); SIGNAL_PEPTIDE_C_REGION (PHOBIUS); SIGNAL_PEPTIDE (PHOBIUS); NON_CYTOPLASMIC_DOMAIN (PHOBIUS); SIGNAL_PEPTIDE_H_REGION (PHOBIUS); SignalP-noTM (SIGNALP_EUK); SSF52266 (SUPERFAMILY); TMhelix (TMHMM)	5.186	5.264	7.293	5.953	3.253	2.325	11.734	14.847	1.209	1.158	2.523	2.809	0.707	0.723	5	1.14664	3.18723e-08	1.29142e-07	3.28698	1.1423e-49	2.13248e-48	1.82135	2.20974e-08	7.99042e-08	FALSE	TRUE	FALSE	FALSE	FALSE	FALSE
comp10549_c0_seq1		0	-		no IPS match	7.126	5.161	12.978	14.967	7.395	8.429	12.657	13.929	7.05	7.964	7.713	9.055	9.679	9.182	#N/A	0.68987	4.52583e-06	1.49406e-05	0.62682	0.000114764	0.000273573	-0.230501	0.216135	0.287982	FALSE	FALSE	FALSE	FALSE	FALSE	FALSE
comp1055_c0_seq1	integrase core domain containing protein	#N/A	F:binding	-	IPR013103 (PFAM); PTHR11439 (PANTHER); SSF56672 (SUPERFAMILY)	2.634	2.482	2.601	6.956	5.28	5.907	7.015	8.934	5.621	4.157	15.086	15.14	5.177	3.683	4	-0.35025	0.432435	0.545062	0.506519	0.134891	0.188403	1.70675	1.06965e-09	4.31626e-09	FALSE	FALSE	FALSE	FALSE	FALSE	FALSE
comp10550_c0_seq1	dna binding	#N/A	C:nucleus; F:chromatin binding; F:DNA binding	-	Coil (COILS)	5.217	8.336	16.154	16.42	13.058	15.368	2.218	3.625	15.985	13.07	0.649	0.394	8.023	10.637	6	0.0620412	0.823454	0.898983	-2.51223	6.49685e-12	2.87247e-11	-4.07656	4.6099e-12	2.22825e-11	FALSE	FALSE	FALSE	FALSE	FALSE	FALSE
comp10551_c0_seq1	acyl- n-acyltransferases superfamily protein	#N/A	F:N-acetyltransferase activity	EC:2.3.1	IPR000182 (PFAM); IPR016181 (G3DSA:3.40.630.GENE3D); PTHR23091:SF60 (PANTHER); PTHR23091 (PANTHER); IPR000182 (PROSITE_PROFILES); IPR016181 (SUPERFAMILY)	2.44	2.492	4.091	3.716	2.818	2.298	13.885	15.463	3.339	3.499	12.223	11.268	1.889	2.035	4	0.502347	0.101464	0.160189	1.90121	2.43875e-20	1.70749e-19	2.52503	3.64538e-23	3.33123e-22	FALSE	FALSE	TRUE	FALSE	FALSE	FALSE
comp10552_c0_seq1	---NA---	#N/A	-		no IPS match	3.522	5.026	8.809	5.426	7.182	12.388	7.928	13.767	8.994	9.996	12.851	8.374	10.703	9.578	#N/A	-0.605885	0.144548	0.217396	-0.0321438	1	1	0.0340706	1	1	FALSE	FALSE	FALSE	FALSE	FALSE	FALSE
comp10553_c0_seq1	nudix hydrolase 1-like	K03574	F:pyrophosphatase activity	EC:3.6.1	IPR020476 (PRINTS); IPR015797 (G3DSA:3.90.79.GENE3D); IPR000086 (PFAM); PTHR16099:SF1 (PANTHER); PTHR16099 (PANTHER); IPR020084 (PROSITE_PATTERNS); IPR000086 (PROSITE_PROFILES); IPR015797 (SUPERFAMILY)	6.003	6.815	21.722	20.753	16.658	14.461	51.834	53.963	7.642	12.154	26.207	24.014	5.551	6.105	5	0.336393	0.0140179	0.0274375	2.21736	5.23216e-44	8.42931e-43	2.05507	7.17187e-29	8.48688e-28	FALSE	TRUE	TRUE	FALSE	FALSE	FALSE
comp10554_c0_seq1		#N/A	-		no IPS match	197.217	168.659	181.59	175.691	80.799	76.131	102.338	113.572	49.655	56.312	88.526	76.926	67.605	69.851	#N/A	1.06858	3.61706e-34	4.71213e-33	0.831034	3.07807e-11	1.30366e-10	0.217937	0.126791	0.18019	FALSE	FALSE	FALSE	FALSE	FALSE	FALSE
comp10556_c0_seq1		#N/A	-		no IPS match	2.123	5.461	2.392	2.957	2.124	0.557	7.252	4.438	3.491	1.599	7.579	4.309	1.814	2.228	#N/A	0.941223	0.342654	0.450591	1.04517	0.0580089	0.0891743	1.51062	0.00685635	0.012786	FALSE	FALSE	FALSE	FALSE	FALSE	FALSE
comp10557_c0_seq1		#N/A	-		no IPS match	7.065	7.87	5.973	7.2	9.635	9.946	4.775	4.298	9.485	9.213	11.718	9.565	10.678	9.687	#N/A	-0.692982	0.0100334	0.020226	-1.21854	3.27315e-05	8.2918e-05	0.0205666	1	1	FALSE	FALSE	FALSE	FALSE	FALSE	FALSE
comp10558_c0_seq1	leucine-rich repeat-containing	0	P:defense response; F:ADP binding; F:protein binding		IPR000767 (PRINTS); IPR003591 (SMART); G3DSA:3.80.10.10 (GENE3D); IPR025875 (PFAM); IPR002182 (PFAM); G3DSA:3.80.10.10 (GENE3D); PTHR23155 (PANTHER); IPR001611 (PROSITE_PROFILES); IPR001611 (PROSITE_PROFILES); IPR001611 (PROSITE_PROFILES); SSF46785 (SUPERFAMILY); SSF52058 (SUPERFAMILY); IPR027417 (SUPERFAMILY)	10.362	8.191	16.416	19.403	4.453	4.093	5.056	6.878	2.206	2.741	1.514	1.245	3.038	3.506	5	1.94975	1.02687e-67	2.594e-66	1.06907	3.49134e-09	1.27458e-08	-1.29105	4.46939e-10	1.85717e-09	FALSE	FALSE	FALSE	FALSE	FALSE	FALSE
comp10559_c0_seq1	uveal autoantigen with coiled-coil domains and ankyrin repeats isoform 2	0	P:biological_process		Coil (COILS); SSF75704 (SUPERFAMILY)	20.826	22.298	18.781	17.204	10.551	11.939	19.842	18.472	7.354	8.98	18.545	16.609	8.04	7.442	#N/A	0.548204	1.51476e-06	5.26159e-06	1.03883	9.89069e-14	4.90141e-13	1.13178	1.7429e-13	9.21217e-13	FALSE	FALSE	FALSE	FALSE	FALSE	FALSE
comp1056_c0_seq1	atp-dependent dna helicase q-like 3-like	K10901	F:ATP binding; F:nucleic acid binding; F:ATP-dependent helicase activity; P:DNA recombination	-	Coil (COILS); IPR014001 (SMART); IPR001650 (SMART); IPR001650 (PFAM); IPR011545 (PFAM); G3DSA:3.40.50.300 (GENE3D); IPR004589 (TIGRFAM); IPR011991 (G3DSA:1.10.10.GENE3D); G3DSA:3.40.50.300 (GENE3D); PTHR13710 (PANTHER); PTHR13710:SF3 (PANTHER); NON_CYTOPLASMIC_DOMAIN (PHOBIUS); SIGNAL_PEPTIDE_N_REGION (PHOBIUS); SIGNAL_PEPTIDE_H_REGION (PHOBIUS); SIGNAL_PEPTIDE (PHOBIUS); SIGNAL_PEPTIDE_C_REGION …	6.442	6.174	4.104	3.343	5.271	5.458	3.558	3.299	4.793	4.815	6.951	7.044	5.942	5.886	#N/A	-0.650591	3.75693e-06	1.25085e-05	-0.671986	1.25217e-05	3.32938e-05	0.18781	0.18712	0.253431	FALSE	FALSE	FALSE	FALSE	FALSE	FALSE
comp1056_c0_seq2	dead deah box rna helicase family protein	K10901	F:helicase activity; P:metabolic process	-	Coil (COILS)	11.128	10.001	2.849	4.475	5.68	5.826	6.272	6.111	5.207	5.181	10.266	8.501	7.624	5.222	#N/A	-0.771613	0.000741339	0.0018318	0.0654132	0.778201	0.844718	0.497037	0.0278324	0.0460701	FALSE	FALSE	FALSE	FALSE	FALSE	FALSE
comp10560_c0_seq1	cytochrome p450	0	F:heme binding; F:iron ion binding; F:electron carrier activity; F:aromatase activity; P:oxidation-reduction process; F:alkane 1-monooxygenase activity	EC:1.14.14.1; EC:1.14.15.3	IPR004993 (PFAM); IPR001128 (G3DSA:1.10.630.GENE3D); PTHR24296:SF0 (PANTHER); PTHR24296 (PANTHER); IPR001128 (SUPERFAMILY)	0.898	0.61	0	0.129	0.676	0.592	0.09	0.232	0.955	0.875	0.34	0.404	0.15	0.706	#N/A	-3.22774	0.00235108	0.00534236	-2.64013	0.000311763	0.000703025	-0.261487	1	1	FALSE	FALSE	FALSE	FALSE	FALSE	FALSE
comp10560_c0_seq2	cytochrome p450	0	F:heme binding; F:iron ion binding; F:electron carrier activity; F:aromatase activity; P:oxidation-reduction process; F:alkane 1-monooxygenase activity	EC:1.14.14.1; EC:1.14.15.3	no IPS match	1.317	1.334	0.131	0.141	1.138	1.248	0.36	0.186	1.877	1.316	0.319	0.33	1.207	1.017	1	-3.20599	3.00612e-09	1.31578e-08	-2.64368	2.11111e-09	7.8429e-09	-1.81714	1.68891e-05	4.56479e-05	FALSE	FALSE	FALSE	FALSE	FALSE	FALSE
comp10560_c0_seq3	cytochrome p450	#N/A	F:heme binding; F:iron ion binding; F:electron carrier activity; P:oxidation-reduction process; F:alkane 1-monooxygenase activity	EC:1.14.15.3	Coil (COILS); IPR004993 (PFAM)	1.858	3.227	0.484	0.206	2.044	2.002	0.259	0.383	3.094	2.866	0	0.106	1.923	1.623	1	-2.66087	2.91714e-12	1.57258e-11	-3.40083	1.39818e-22	1.08406e-21	-5.04462	3.47171e-18	2.45561e-17	FALSE	FALSE	FALSE	FALSE	FALSE	FALSE
comp10560_c0_seq4	cytochrome p450	0	F:heme binding; F:iron ion binding; F:electron carrier activity; F:aromatase activity; P:oxidation-reduction process; F:alkane 1-monooxygenase activity	EC:1.14.14.1; EC:1.14.15.3	IPR004993 (PFAM); IPR001128 (G3DSA:1.10.630.GENE3D); PTHR24296:SF0 (PANTHER); PTHR24296 (PANTHER); IPR001128 (SUPERFAMILY)	1.633	2.244	0.209	0.347	1.698	1.472	0.259	0.325	1.826	2.233	0.278	0.394	1.44	1.472	1	-2.59719	1.9643e-09	8.7214e-09	-2.97282	2.03097e-14	1.04921e-13	-2.17475	8.94e-08	3.05821e-07	FALSE	FALSE	FALSE	FALSE	FALSE	FALSE
comp10560_c0_seq5	cytochrome p450	#N/A	F:heme binding; F:iron ion binding; F:electron carrier activity; P:oxidation-reduction process; F:alkane 1-monooxygenase activity	EC:1.14.15.3	no IPS match	3.093	4.571	0.497	0.553	3.369	2.828	0.27	0.256	5.03	3.932	0.051	0.277	2.813	2.312	6	-2.6622	9.03326e-17	6.28796e-16	-4.24439	2.47761e-33	2.90491e-32	-4.06325	4.25626e-20	3.35007e-19	FALSE	FALSE	FALSE	FALSE	FALSE	FALSE
comp10560_c0_seq6	cytochrome p450	#N/A	F:heme binding; F:iron ion binding; F:electron carrier activity; P:oxidation-reduction process; F:alkane 1-monooxygenase activity	EC:1.14.15.3	IPR004993 (PFAM)	1.715	1.934	0.51	0.373	2.187	1.849	0.101	0.232	2.451	2.382	0	0.106	1.698	0.95	1	-2.26768	3.50399e-06	1.17061e-05	-4.01736	8.15877e-13	3.8254e-12	-4.60119	1.34375e-07	4.52094e-07	FALSE	FALSE	FALSE	FALSE	FALSE	FALSE
comp10561_c0_seq1	phosphoribosylformylglycinamidine cyclo-ligase	#N/A	F:copper ion binding; C:mitochondrion; P:ubiquinone biosynthetic process; P:pyrimidine ribonucleotide biosynthetic process; F:ATP binding; F:phosphoribosylformylglycinamidine cyclo-ligase activity; C:chloroplast stroma; P:'de novo' IMP biosynthetic process	EC:6.3.3.1	IPR010918 (PFAM); IPR010918 (G3DSA:3.90.650.GENE3D); PTHR10520:SF2 (PANTHER); PTHR10520 (PANTHER); IPR010918 (SUPERFAMILY)	10.035	9.06	4.195	4.706	8.373	7.962	3.322	2.835	7.574	9.58	3.563	3.511	5.801	6.517	#N/A	-0.988971	2.54699e-05	7.71392e-05	-1.65706	7.75063e-10	2.97395e-09	-0.847691	0.00172794	0.00357143	FALSE	FALSE	FALSE	FALSE	FALSE	FALSE
comp10562_c0_seq1	chromosome partition protein smc	0	-		no IPS match	4.288	4.592	3.882	3.896	6.64	5.898	5.225	5.263	7.312	7.772	4.14	3.947	6.974	6.735	#N/A	-0.801451	8.68314e-08	3.38405e-07	-0.71397	6.74093e-07	2.03351e-06	-0.812538	7.4206e-07	2.32332e-06	FALSE	FALSE	FALSE	FALSE	FALSE	FALSE
comp10564_c0_seq1		#N/A	-		CYTOPLASMIC_DOMAIN (PHOBIUS); CYTOPLASMIC_DOMAIN (PHOBIUS); TRANSMEMBRANE (PHOBIUS); NON_CYTOPLASMIC_DOMAIN (PHOBIUS); TRANSMEMBRANE (PHOBIUS)	7.994	15.162	3.62	5.555	18.826	12.433	5.788	8.19	18.048	16.744	6.168	5.15	21.731	20.719	1	-1.8631	4.5273e-08	1.81178e-07	-1.52186	6.30206e-09	2.25693e-08	-1.94389	1.12588e-13	6.0156e-13	FALSE	FALSE	FALSE	FALSE	FALSE	FALSE
comp10565_c0_seq1	phosphoenolpyruvate partial	K01595	P:tricarboxylic acid cycle; F:phosphoenolpyruvate carboxylase activity; P:carbon fixation	EC:4.1.1.31	IPR021135 (PRINTS); IPR021135 (PFAM); PTHR30523 (PANTHER); IPR018129 (PROSITE_PATTERNS); IPR015813 (SUPERFAMILY)	4.563	5.181	8.365	10.466	7.262	7.567	1.588	1.801	12.993	14.77	1.895	1.192	8.173	7.61	1	0.221617	0.242821	0.338316	-3.2257	2.37486e-39	3.35577e-38	-2.36946	3.73579e-17	2.48127e-16	FALSE	FALSE	FALSE	FALSE	FALSE	FALSE
comp10566_c0_seq1	vacuolar protein sorting-associated protein 16 homolog	0	P:glucuronoxylan metabolic process; P:protein desumoylation; P:protein targeting to vacuole; C:plant-type vacuole membrane; P:vegetative to reproductive phase transition of meristem; P:xylan biosynthetic process; P:Golgi organization; P:vacuole organization; P:hydrogen peroxide biosynthetic process; P:protein N-linked glycosylation; F:protein binding	-	IPR016534 (PIRSF); IPR015943 (G3DSA:2.130.10.GENE3D); IPR006926 (PFAM); IPR006925 (PFAM); PTHR12811 (PANTHER); IPR017986 (SUPERFAMILY)	14.456	12.535	10.116	9.875	10.187	10.583	5.124	5.228	11.26	11.946	5.777	5.65	13.358	14.169	#N/A	-0.178436	0.0563279	0.0959358	-1.35669	2.07185e-28	2.03512e-27	-1.32072	3.74983e-24	3.59583e-23	FALSE	FALSE	FALSE	FALSE	FALSE	FALSE
comp10567_c0_seq1	protein transport protein sft2	#N/A	C:integral component of membrane; P:vesicle-mediated transport	-	no IPS match	16.365	14.551	6.809	7.406	12.835	14.156	7.669	9.538	15.275	13.52	5.468	4.618	13.682	12.689	#N/A	-1.05105	8.89285e-09	3.76527e-08	-0.94124	3.86277e-07	1.19061e-06	-1.4282	1.57909e-11	7.33358e-11	FALSE	FALSE	FALSE	FALSE	FALSE	FALSE
comp10568_c0_seq1	pentatricopeptide repeat-containing protein at1g77170-like	0	F:protein binding		IPR002885 (PFAM); IPR002885 (PFAM); IPR011990 (G3DSA:1.25.40.GENE3D); IPR002885 (TIGRFAM); PTHR24015 (PANTHER); PTHR24015:SF120 (PANTHER); IPR002885 (PROSITE_PROFILES); IPR002885 (PROSITE_PROFILES); IPR002885 (PROSITE_PROFILES); IPR002885 (PROSITE_PROFILES); IPR002885 (PROSITE_PROFILES); IPR002885 (PROSITE_PROFILES); IPR002885 (PROSITE_PROFILES); IPR002885 (PROSITE_PROFILES); IPR002885 (PROSITE_P…	2.46	2.161	0.863	0.771	1.698	2.11	0.191	0.639	1.462	1.483	0.402	0.138	0.999	1.186	1	-1.34871	0.000169928	0.000463726	-2.05674	3.69079e-06	1.03582e-05	-1.97039	8.52004e-05	0.00021272	FALSE	FALSE	FALSE	FALSE	FALSE	FALSE
comp10569_c0_seq1		#N/A	-		no IPS match	8.228	10.58	19.696	14.864	9.28	15.206	14.042	20.4	10.144	11.138	23.952	28.77	13.025	9.359	#N/A	0.345291	0.243931	0.339424	0.479317	0.0938646	0.137042	1.1687	5.84123e-06	1.66347e-05	FALSE	FALSE	FALSE	FALSE	FALSE	FALSE
comp1057_c0_seq1		#N/A	-		no IPS match	1.337	1.531	0	0.617	0.747	1.176	1.43	0	1.834	1.008	0.834	1.011	2.672	1.169	#N/A	-1.6153	0.218759	0.31006	-0.981225	0.360472	0.445526	-1.0856	0.279935	0.358783	FALSE	FALSE	FALSE	FALSE	FALSE	FALSE
comp10570_c0_seq1	chalcone synthase	#N/A	F:transferase activity, transferring acyl groups other than amino-acyl groups; P:biosynthetic process	-	IPR001099 (PFAM); IPR016038 (G3DSA:3.40.47.GENE3D); PTHR31565 (PANTHER); PTHR31565:SF1 (PANTHER); IPR016039 (SUPERFAMILY)	452.166	298.421	214.33	240.071	24.773	24.416	112.439	164.363	8.893	11.029	82.595	103.526	11.344	20.761	5	3.08541	9.31922e-149	5.06422e-147	3.58954	1.47997e-59	3.55878e-58	2.47569	6.89868e-30	8.4999e-29	TRUE	TRUE	TRUE	FALSE	FALSE	FALSE
comp10570_c0_seq2	chalcone synthase	#N/A	F:transferase activity, transferring acyl groups other than amino-acyl groups; P:biosynthetic process	-	IPR001099 (PFAM); IPR016038 (G3DSA:3.40.47.GENE3D); PTHR31565 (PANTHER); PTHR31565:SF1 (PANTHER); IPR016039 (SUPERFAMILY)	89.114	69.551	70.406	69.986	35.777	35.224	44.908	77.465	25.935	45.233	43.413	45.358	34.731	43.725	#N/A	0.862419	2.5615e-10	1.21338e-09	0.577704	0.0335745	0.0543718	0.123752	0.517017	0.603342	FALSE	FALSE	FALSE	FALSE	FALSE	FALSE
comp10571_c0_seq1	Uncharacterized protein TCM_008922	0	-		IPR012881 (PFAM)	130.399	134.975	68.093	67.299	101.563	97.433	20.833	20.319	116.233	98.413	4.17	5.554	61.596	64.815	6	-0.675705	3.55526e-23	3.25057e-22	-2.57101	1.16235e-89	5.10293e-88	-3.76629	1.11164e-123	1.25932e-121	FALSE	FALSE	FALSE	FALSE	FALSE	FALSE
comp10572_c0_seq1	tetratricopeptide repeat-like superfamily	0	F:protein binding		IPR011990 (G3DSA:1.25.40.GENE3D); PTHR26312 (PANTHER); PTHR26312:SF53 (PANTHER); IPR013026 (PROSITE_PROFILES); SSF48452 (SUPERFAMILY)	98.67	87.153	40.281	42.483	31.857	31.571	58.196	61.108	44.769	37.761	23.879	30.473	19.783	16.195	3	0.263012	0.00120337	0.00287525	0.341279	0.00265225	0.00524371	0.534431	0.000514391	0.00115453	FALSE	FALSE	FALSE	FALSE	FALSE	FALSE
comp10574_c0_seq1	dhhc-type zinc finger family protein isoform 2	0	F:metal ion binding; F:zinc ion binding; C:plasma membrane; F:transferase activity		no IPS match	22.776	15.275	5.79	7.239	2.978	3.986	2.635	5.727	4.058	5.365	0.515	1.543	10.328	11.276	1	0.756118	0.041068	0.0721106	-0.41083	0.387941	0.472419	-3.46443	5.42118e-15	3.1747e-14	FALSE	FALSE	FALSE	FALSE	FALSE	FALSE
comp10575_c0_seq1	---NA---	#N/A	-		no IPS match	170.122	211.279	158.339	151.184	127.19	122.881	113.059	115.128	102.623	120.33	140.393	131.796	71.017	74.375	#N/A	0.188119	0.0490752	0.0847552	-0.158943	0.221218	0.291723	0.8525	8.58907e-10	3.49328e-09	FALSE	FALSE	FALSE	FALSE	FALSE	FALSE
comp10576_c0_seq1	protease 7 isoform 1	#N/A	P:protein metabolic process; C:cytoplasmic part; F:serine-type peptidase activity	-	NON_CYTOPLASMIC_DOMAIN (PHOBIUS); TRANSMEMBRANE (PHOBIUS); CYTOPLASMIC_DOMAIN (PHOBIUS); TMhelix (TMHMM)	3.328	2.844	9.855	11.186	5.547	4.39	4.11	6.39	3.449	5.265	2.791	4.341	4.935	6.122	#N/A	0.976794	5.44999e-05	0.000158468	0.046092	0.874131	0.927297	-0.706067	0.0284769	0.0470597	FALSE	FALSE	FALSE	FALSE	FALSE	FALSE
comp10577_c0_seq1	f-box wd repeat-containing protein 4	#N/A	P:phosphatidylinositol biosynthetic process	-	SIGNAL_PEPTIDE_N_REGION (PHOBIUS); SIGNAL_PEPTIDE_H_REGION (PHOBIUS); SIGNAL_PEPTIDE_C_REGION (PHOBIUS); NON_CYTOPLASMIC_DOMAIN (PHOBIUS); SIGNAL_PEPTIDE (PHOBIUS); SignalP-noTM (SIGNALP_EUK)	7.167	6.298	17.474	15.198	5.831	6.005	104.309	88.838	14.573	14.378	79.66	93.492	14.623	13.908	4	1.33893	2.42434e-18	1.81432e-17	2.55004	2.01896e-83	7.89163e-82	2.54283	5.80048e-76	2.62736e-74	FALSE	TRUE	TRUE	FALSE	FALSE	FALSE
comp10578_c0_seq1	---NA---	#N/A	-		no IPS match	5.258	5.13	4.522	3.446	3.413	3.465	1.712	1.905	4.438	3.399	0.824	0.33	4.245	4.591	1	0.0876968	0.842697	0.91503	-1.29716	0.000462627	0.0010206	-2.90278	7.47705e-11	3.30599e-10	FALSE	FALSE	FALSE	FALSE	FALSE	FALSE
comp10580_c0_seq1	basic 7s globulin 2 precursor small	0	P:proteolysis; F:hydrolase activity; F:aspartic-type endopeptidase activity; F:peptidase activity		SIGNAL_PEPTIDE_H_REGION (PHOBIUS); SIGNAL_PEPTIDE_N_REGION (PHOBIUS); SIGNAL_PEPTIDE_C_REGION (PHOBIUS); NON_CYTOPLASMIC_DOMAIN (PHOBIUS); SIGNAL_PEPTIDE (PHOBIUS); SignalP-noTM (SIGNALP_GRAM_NEGATIVE); SignalP-TM (SIGNALP_GRAM_POSITIVE); SignalP-noTM (SIGNALP_EUK)	0.174	0.734	3.856	3.086	0.569	0.673	1.644	1.336	0.702	0.9	1.771	0.968	2.488	2.691	1	2.30261	4.88682e-06	1.60669e-05	0.699411	0.247909	0.322183	-0.929405	0.0407306	0.0650817	TRUE	FALSE	FALSE	FALSE	FALSE	FALSE
comp10581_c0_seq1	dna repair protein rad51 homolog	K04482	P:mitotic cell cycle; P:chromatin modification; F:damaged DNA binding; P:meiotic nuclear division; P:response to ionizing radiation; P:regulation of cell cycle; P:double-strand break repair via synthesis-dependent strand annealing; P:regulation of transcription, DNA-templated; P:DNA-dependent DNA replication; P:somatic cell DNA recombination; P:gene silencing by RNA; F:ATP binding; P:pollen devel…	-	no IPS match	9.004	8.563	7.45	7.355	9.724	10.054	10.349	8.818	7.202	8.272	18.834	15.449	5.684	6.685	#N/A	-0.540514	5.9035e-05	0.000170998	0.124765	0.459907	0.547678	1.4216	8.23893e-17	5.38115e-16	FALSE	FALSE	FALSE	FALSE	FALSE	FALSE
comp10582_c0_seq1	serpin-like partial	K13963	F:serine-type endopeptidase inhibitor activity; F:transferase activity; C:extracellular space	-	IPR023796 (SMART); IPR023796 (PFAM); G3DSA:2.30.39.10 (GENE3D); G3DSA:3.30.497.10 (GENE3D); IPR015554 (PTHR11461:PANTHER); IPR000215 (PANTHER); IPR023795 (PROSITE_PATTERNS); IPR023796 (SUPERFAMILY)	36.068	39.217	48.528	48.462	36.835	33.896	22.544	25.547	41.759	41.535	20.667	20.216	23.47	23.906	#N/A	0.337233	7.16511e-06	2.31106e-05	-0.986749	1.45503e-20	1.02865e-19	-0.265674	0.0283871	0.0469222	FALSE	FALSE	FALSE	FALSE	FALSE	FALSE
comp10583_c0_seq1		#N/A	-		SIGNAL_PEPTIDE_C_REGION (PHOBIUS); SIGNAL_PEPTIDE_N_REGION (PHOBIUS); TRANSMEMBRANE (PHOBIUS); CYTOPLASMIC_DOMAIN (PHOBIUS); SIGNAL_PEPTIDE_H_REGION (PHOBIUS); SIGNAL_PEPTIDE (PHOBIUS); NON_CYTOPLASMIC_DOMAIN (PHOBIUS); TMhelix (TMHMM)	9.505	10.797	55.886	54.531	17.715	15.817	29.638	25.477	13.204	11.687	28.348	28.132	12.459	10.873	5	1.60425	3.87929e-63	9.17506e-62	0.96399	1.07094e-11	4.67195e-11	1.22067	7.34977e-17	4.81097e-16	FALSE	FALSE	FALSE	FALSE	FALSE	FALSE
comp10584_c0_seq1		#N/A	-		TRANSMEMBRANE (PHOBIUS); CYTOPLASMIC_DOMAIN (PHOBIUS); NON_CYTOPLASMIC_DOMAIN (PHOBIUS)	3.298	6.929	2.536	3.33	7.502	5.736	4.155	1.952	6.889	5.631	3.934	4.394	7.948	6.811	#N/A	-1.26365	0.00240266	0.00545048	-1.16301	0.00439469	0.00840655	-0.880109	0.0121595	0.0216977	FALSE	FALSE	FALSE	FALSE	FALSE	FALSE
comp10586_c0_seq1	protein binding	#N/A	F:zinc ion binding	-	CYTOPLASMIC_DOMAIN (PHOBIUS); NON_CYTOPLASMIC_DOMAIN (PHOBIUS); TRANSMEMBRANE (PHOBIUS); TMhelix (TMHMM)	2.94	4.685	1.189	0.874	4.213	3.743	2.466	1.371	4.142	5.69	0.989	0.713	3.238	3.128	1	-2.03431	5.71944e-05	0.000165946	-1.50419	0.000265481	0.000603798	-1.90712	0.000305226	0.000706992	FALSE	FALSE	FALSE	FALSE	FALSE	FALSE
comp10587_c0_seq1	probable serine threonine-protein kinase gcn2-like	K16196	F:protein binding; P:protein phosphorylation; F:ATP binding; F:protein tyrosine kinase activity		Coil (COILS); IPR006575 (SMART); IPR006575 (PFAM); PF13393 (PFAM); G3DSA:3.30.930.10 (GENE3D); G3DSA:1.10.510.10 (GENE3D); IPR000719 (PFAM); IPR016135 (G3DSA:3.10.110.GENE3D); IPR004154 (G3DSA:3.40.50.GENE3D); G3DSA:3.30.200.20 (GENE3D); IPR024435 (PFAM); PTHR11042 (PANTHER); PTHR11042:SF38 (PANTHER); IPR017441 (PROSITE_PATTERNS); IPR008266 (PROSITE_PATTERNS); IPR006575 (PROSITE_PROFILES); IPR000…	6.728	7.426	6.809	6.725	12.667	12.953	5.799	5.634	12.046	12.42	11.255	8.257	14.773	14.463	#N/A	-1.04191	1.63828e-35	2.21665e-34	-1.28684	6.3989e-32	7.12376e-31	-0.63164	3.65383e-05	9.53456e-05	FALSE	FALSE	FALSE	FALSE	FALSE	FALSE
comp10587_c0_seq2	probable serine threonine-protein kinase gcn2-like	K16196	F:protein binding; P:protein phosphorylation; F:ATP binding; F:protein tyrosine kinase activity	-	IPR006575 (SMART); IPR016135 (G3DSA:3.10.110.GENE3D); IPR000719 (PFAM); G3DSA:1.10.510.10 (GENE3D); G3DSA:3.30.200.20 (GENE3D); IPR006575 (PFAM); PTHR11042 (PANTHER); PTHR11042:SF38 (PANTHER); IPR017441 (PROSITE_PATTERNS); IPR008266 (PROSITE_PATTERNS); IPR006575 (PROSITE_PROFILES); IPR000719 (PROSITE_PROFILES); IPR016135 (SUPERFAMILY); IPR011009 (SUPERFAMILY)	5.309	5.574	6.953	6.66	11.627	12.181	4.662	4.461	10.254	11.662	9.35	6.958	13.15	13.673	#N/A	-0.929533	1.33746e-27	1.43954e-26	-1.45283	5.61955e-33	6.48874e-32	-0.765441	3.70891e-07	1.19615e-06	FALSE	FALSE	FALSE	FALSE	FALSE	FALSE
comp10587_c0_seq3	eif2alpha kinase	#N/A	P:peptidyl-serine phosphorylation; P:regulation of cellular amino acid metabolic process; F:ATP binding; F:tRNA binding; F:eukaryotic translation initiation factor 2alpha kinase activity; C:nucleus	EC:2.7.11	IPR016135 (G3DSA:3.10.110.GENE3D)	0.368	0.786	2.313	2.032	2.284	3.259	2.14	4.287	3.153	3.982	6.693	7.831	4.22	2.396	4	-0.496175	0.289339	0.389657	-0.38348	0.365247	0.45059	1.06433	0.000858612	0.00186428	FALSE	FALSE	FALSE	FALSE	FALSE	FALSE
comp10588_c0_seq1	cycloartenol-c-24-methyltransferase isoform 1	K00559	P:steroid biosynthetic process; P:methylation; F:sterol 24-C-methyltransferase activity	EC:2.1.1.41	G3DSA:3.40.50.150 (GENE3D); IPR013705 (PFAM); IPR013216 (PFAM); PTHR10108 (PANTHER); PTHR10108:SF21 (PANTHER); IPR025810 (PROSITE_PROFILES); SSF53335 (SUPERFAMILY)	129.429	130.321	124.698	117.277	136.603	135.96	63.883	68.334	154.94	150.786	36.442	35.048	177.789	181.932	1	-0.293139	5.99102e-07	2.16214e-06	-1.4009	1.33746e-52	2.68901e-51	-2.38399	1.65363e-105	1.34695e-103	FALSE	FALSE	FALSE	FALSE	FALSE	FALSE
comp10589_c0_seq1	---NA---	#N/A	-		no IPS match	52.372	53.293	17.709	22.206	68.968	77.406	1.453	5.762	102.767	109.692	2.235	2.298	116.909	109.423	6	-1.99874	7.44209e-35	9.89264e-34	-5.13862	2.98601e-109	1.79849e-107	-5.67102	1.59534e-110	1.43375e-108	FALSE	FALSE	FALSE	FALSE	FALSE	FALSE
comp1059_c0_seq1	transcription factor	#N/A	P:regulation of transcription, DNA-templated; F:sequence-specific DNA binding; F:sequence-specific DNA binding transcription factor activity		no IPS match	5.492	2.534	2.379	2.353	4.942	7.253	15.326	18.739	6.594	3.499	20.234	19.067	8.681	4.801	4	-1.49538	0.00670331	0.0140263	1.56244	3.74754e-06	1.05138e-05	1.48255	1.80409e-06	5.4209e-06	FALSE	FALSE	FALSE	FALSE	FALSE	FALSE
comp10590_c0_seq1		#N/A	-		no IPS match	4.094	3.423	3.895	4.835	3.422	3.851	4.482	3.206	3.111	3.232	4.809	4.735	4.469	4.297	#N/A	0.133755	0.581849	0.68845	0.105003	0.820777	0.88168	0.0695363	0.796678	0.860917	FALSE	FALSE	FALSE	FALSE	FALSE	FALSE
comp10591_c0_seq1	activating signal	0	C:nucleus; P:regulation of transcription, DNA-templated; F:zinc ion binding		Coil (COILS); Coil (COILS); IPR009349 (PFAM); PTHR12963 (PANTHER); PTHR12963:SF0 (PANTHER)	21.347	23.58	21.565	20.573	18.969	19.443	39.21	36.293	18.073	17.319	40.849	41.74	18.168	18.625	#N/A	0.0109281	0.916476	0.98002	0.905156	2.43214e-16	1.40316e-15	1.11177	1.1147e-21	9.48989e-21	FALSE	FALSE	FALSE	FALSE	FALSE	FALSE
comp10592_c0_seq1	protein mei2-like 2-like	#N/A	F:organic cyclic compound binding; F:heterocyclic compound binding	-	no IPS match	16.049	22.897	10.351	16.252	16.738	18.079	21.384	22.224	18.115	17.843	34.825	31.654	20.299	13.74	#N/A	-0.51166	0.0403983	0.0710621	0.0868387	0.686048	0.762983	0.91255	4.3798e-05	0.000113234	FALSE	FALSE	FALSE	FALSE	FALSE	FALSE
comp10594_c0_seq1	predicted protein	0	C:vacuole	-	IPR009943 (PFAM); TRANSMEMBRANE (PHOBIUS); NON_CYTOPLASMIC_DOMAIN (PHOBIUS); CYTOPLASMIC_DOMAIN (PHOBIUS); TRANSMEMBRANE (PHOBIUS); SIGNAL_PEPTIDE (PHOBIUS); CYTOPLASMIC_DOMAIN (PHOBIUS); SIGNAL_PEPTIDE_H_REGION (PHOBIUS); TRANSMEMBRANE (PHOBIUS); CYTOPLASMIC_DOMAIN (PHOBIUS); NON_CYTOPLASMIC_DOMAIN (PHOBIUS); NON_CYTOPLASMIC_DOMAIN (PHOBIUS); SIGNAL_PEPTIDE_N_REGION (PHOBIUS); NON_CYTOPLASMIC_DO…	11.832	15.172	11.318	11.264	18.933	20.395	14.222	14.917	19.113	16.76	29.388	25.206	12.8	15.035	#N/A	-0.925749	5.55593e-16	3.69573e-15	-0.490038	0.000171127	0.000398691	0.921854	5.50689e-10	2.27226e-09	FALSE	FALSE	FALSE	FALSE	FALSE	FALSE
comp10594_c0_seq2	unnamed protein product	#N/A	C:vacuole	-	IPR009943 (PFAM); CYTOPLASMIC_DOMAIN (PHOBIUS); TRANSMEMBRANE (PHOBIUS); NON_CYTOPLASMIC_DOMAIN (PHOBIUS); TMhelix (TMHMM)	4.931	6.722	6.287	4.706	8.738	9.955	8.705	8.632	8.724	7.181	13.005	14.587	6.192	6.466	#N/A	-0.895852	0.000147287	0.000404781	-0.0597316	0.812836	0.874824	1.06421	7.06551e-07	2.21646e-06	FALSE	FALSE	FALSE	FALSE	FALSE	FALSE
comp10596_c0_seq1		#N/A	-		SIGNAL_PEPTIDE_H_REGION (PHOBIUS); SIGNAL_PEPTIDE_C_REGION (PHOBIUS); SIGNAL_PEPTIDE_N_REGION (PHOBIUS); NON_CYTOPLASMIC_DOMAIN (PHOBIUS); SIGNAL_PEPTIDE (PHOBIUS); TMhelix (TMHMM)	19.407	15.317	28.597	29.483	23.031	27.002	25.54	21.353	13.694	25.532	37.565	30.079	27.481	29.952	#N/A	0.0824313	0.616488	0.720785	0.0673429	0.826716	0.88653	0.191471	0.326654	0.410863	FALSE	FALSE	FALSE	FALSE	FALSE	FALSE
comp10598_c0_seq1		#N/A	-		no IPS match	21.357	21.832	25.708	31.103	21.28	19.776	34.537	38.186	18.394	19.693	62.422	59.434	19.45	25.008	#N/A	0.352968	0.0669579	0.111056	0.735535	9.31921e-05	0.000224244	1.40265	1.72003e-14	9.74426e-14	FALSE	FALSE	FALSE	FALSE	FALSE	FALSE
comp10599_c0_seq1		#N/A	-		no IPS match	3.828	3.847	3.751	2.314	2.08	3.079	10.822	9.329	1.09	1.624	8.907	7.501	3.562	3.49	4	0.0810006	0.908037	0.972295	2.68057	4.05309e-17	2.43861e-16	1.16971	3.29521e-05	8.64545e-05	FALSE	TRUE	FALSE	FALSE	FALSE	FALSE
comp10599_c0_seq2		#N/A	-		PS51257 (PROSITE_PROFILES)	2.021	2.885	3.032	3.742	1.689	2.316	9.346	8.272	2.215	1.624	8.104	8.512	1.964	2.716	4	0.612262	0.0912523	0.146325	2.01641	4.78649e-13	2.27492e-12	1.76994	9.68918e-11	4.24786e-10	FALSE	TRUE	FALSE	FALSE	FALSE	FALSE
comp106_c0_seq1		#N/A	-		SignalP-noTM (SIGNALP_EUK)	7.014	10.301	16.233	6.262	4.604	3.968	5.349	4.577	2.468	3.39	1.411	0.564	5.143	5.264	5	1.26515	0.0117672	0.0234276	0.562313	0.378094	0.463055	-2.32735	0.000312195	0.000721833	FALSE	FALSE	FALSE	FALSE	FALSE	FALSE
comp10600_c0_seq1	probable beta- -xylosyltransferase irx10l-like	0	C:Golgi apparatus; P:glucuronoxylan biosynthetic process; P:secondary cell wall biogenesis; F:glucuronoxylan glucuronosyltransferase activity	-	IPR004263 (PFAM); PTHR11062:SF11 (PANTHER); IPR004263 (PANTHER); NON_CYTOPLASMIC_DOMAIN (PHOBIUS); SIGNAL_PEPTIDE (PHOBIUS); SIGNAL_PEPTIDE_N_REGION (PHOBIUS); SIGNAL_PEPTIDE_C_REGION (PHOBIUS); SIGNAL_PEPTIDE_H_REGION (PHOBIUS); SignalP-noTM (SIGNALP_EUK)	35.262	30.871	24.388	21.383	22.035	22.289	23.423	27.243	34.828	32.904	18.309	17.96	30.336	29.792	#N/A	-0.0757777	0.390224	0.499846	-0.612488	2.05907e-08	7.0677e-08	-0.782817	1.21242e-11	5.6858e-11	FALSE	FALSE	FALSE	FALSE	FALSE	FALSE
comp10601_c0_seq1	P60-like, putative	#N/A	P:nucleocytoplasmic transport; P:macromolecule localization; P:organic substance transport	-	IPR011687 (PFAM); IPR011687 (PANTHER); PTHR14211:SF10 (PANTHER)	5.462	5.564	10.861	11.289	5.075	4.318	16.936	15.986	4.345	4.482	13.304	15.981	6.309	6.559	#N/A	1.12607	3.86483e-19	3.00236e-18	1.70901	3.9215e-38	5.33891e-37	1.12621	1.17896e-14	6.74754e-14	FALSE	FALSE	FALSE	FALSE	FALSE	FALSE
comp10602_c0_seq1	anthocyanidin synthase	K05277	P:anthocyanin-containing compound biosynthetic process; P:proanthocyanidin biosynthetic process; F:oxidoreductase activity, acting on single donors with incorporation of molecular oxygen, incorporation of two atoms of oxygen; P:vacuole organization; F:leucocyanidin oxygenase activity; P:oxidation-reduction process	EC:1.14.11.19; EC:1.13.11	IPR027443 (G3DSA:2.60.120.GENE3D); IPR005123 (PFAM); IPR026992 (PFAM); PTHR10209 (PANTHER); PTHR10209:SF55 (PANTHER); IPR005123 (PROSITE_PROFILES); SSF51197 (SUPERFAMILY)	692.394	969.633	778.105	675.737	540.927	497.98	116.797	153.919	211.197	379.184	115.247	101.483	241.607	247.595	3	0.363583	4.44397e-06	1.46849e-05	-1.31617	2.21378e-09	8.21032e-09	-1.22674	1.09556e-26	1.18665e-25	FALSE	FALSE	FALSE	FALSE	FALSE	FALSE
comp10603_c0_seq1		#N/A	-		no IPS match	1.552	1.996	3.646	6.12	7.138	6.149	4.414	3.381	5.106	4.673	2.677	3.798	7.091	5.432	#N/A	-0.549325	0.12769	0.195418	-0.491649	0.20907	0.278045	-1.02141	0.00659586	0.012345	FALSE	FALSE	FALSE	FALSE	FALSE	FALSE
comp10604_c0_seq1	protein	0	F:molecular_function		Coil (COILS)	76.353	62.694	4.601	10.119	8.071	7.873	0.27	0	2.164	2.357	0.113	0	3.762	4.944	3	-0.232973	0.40862	0.51988	-3.99389	2.67755e-09	9.87222e-09	-5.83354	1.29585e-17	8.85767e-17	FALSE	FALSE	FALSE	FALSE	FALSE	FALSE
comp10606_c0_seq1		#N/A	-		NON_CYTOPLASMIC_DOMAIN (PHOBIUS); CYTOPLASMIC_DOMAIN (PHOBIUS); TRANSMEMBRANE (PHOBIUS)	1.899	1.251	1.033	1.222	4.871	4.524	3.266	2.66	5.038	5.156	9.041	6.416	5.743	5.995	1	-2.16249	3.61085e-08	1.45704e-07	-0.952441	0.00126451	0.00262407	0.358601	0.187047	0.253344	FALSE	FALSE	FALSE	FALSE	FALSE	FALSE
comp10607_c0_seq1		#N/A	-		no IPS match	22.674	21.356	9.044	6.828	20.186	17.199	8.862	9.364	20.17	15.911	12.408	11.502	28.755	25.436	#N/A	-1.34211	2.24696e-06	7.66262e-06	-1.16865	2.50452e-05	6.42535e-05	-1.22668	3.37699e-07	1.09347e-06	FALSE	FALSE	FALSE	FALSE	FALSE	FALSE
comp10608_c0_seq1	chloroplast 30s ribosomal protein s13	K02952	C:ribosome; C:chloroplast envelope; F:structural constituent of ribosome; F:RNA binding; P:translation	-	G3DSA:1.10.8.50 (GENE3D); IPR027437 (G3DSA:4.10.910.GENE3D); IPR019980 (TIGRFAM); IPR001892 (PFAM); PTHR10871 (PANTHER); IPR018269 (PROSITE_PATTERNS); IPR001892 (HAMAP); IPR001892 (PROSITE_PROFILES); IPR010979 (SUPERFAMILY)	50.024	56.975	50.057	44.501	60.506	57.307	36.091	31.646	70.627	57.704	22.881	26.28	36.869	36.301	#N/A	-0.436691	7.93932e-07	2.82913e-06	-1.10686	3.84446e-16	2.19627e-15	-0.632209	2.74418e-06	8.09337e-06	FALSE	FALSE	FALSE	FALSE	FALSE	FALSE
comp10609_c0_seq1	mitochondrial chaperone bcs1-like	#N/A	-		no IPS match	7.044	5.833	27.12	31.001	4.116	4.031	24.042	20.214	4.244	5.831	11.028	18.269	3.013	3.902	2	2.7073	2.62748e-34	3.43873e-33	1.94088	1.05767e-15	5.8799e-15	2.00404	2.04269e-09	8.04678e-09	TRUE	FALSE	TRUE	FALSE	FALSE	FALSE
comp1061_c0_seq1	lectin-domain containing receptor kinase	#N/A	C:plasma membrane; P:protein phosphorylation; F:ATP binding; F:protein serine/threonine kinase activity	EC:2.7.11	SIGNAL_PEPTIDE_N_REGION (PHOBIUS); NON_CYTOPLASMIC_DOMAIN (PHOBIUS); SIGNAL_PEPTIDE_C_REGION (PHOBIUS); SIGNAL_PEPTIDE (PHOBIUS); SIGNAL_PEPTIDE_H_REGION (PHOBIUS)	0.378	0.972	2.653	0.527	2.204	1.741	1.205	1.975	3.102	2.274	1.421	2.128	1.29	1.648	#N/A	-0.410674	0.659393	0.758486	-0.950628	0.156107	0.214322	0.186578	0.814574	0.875966	FALSE	FALSE	FALSE	FALSE	FALSE	FALSE
comp10610_c0_seq1		#N/A	-		no IPS match	3.583	3.01	4.457	6.12	2.293	1.903	6.092	5.925	2.088	1.966	3.944	5.277	1.415	1.505	#N/A	1.22039	3.30718e-07	1.22301e-06	1.37661	3.03004e-10	1.19617e-09	1.58837	6.19021e-09	2.34284e-08	FALSE	FALSE	FALSE	FALSE	FALSE	FALSE
comp10611_c0_seq1	beta- -galactosyltransferase sqv-	K00734	F:galactosylxylosylprotein 3-beta-galactosyltransferase activity; C:Golgi apparatus; P:protein glycosylation; C:integral component of membrane	EC:2.4.1.134	IPR002659 (PFAM); PTHR11214:SF5 (PANTHER); IPR002659 (PANTHER)	45.981	45.94	31.119	23.89	40.017	33.043	47.318	50.315	28.031	30.08	51.857	48.326	29.795	33.82	#N/A	-0.526862	3.98864e-05	0.000117897	0.555757	5.16501e-07	1.57217e-06	0.603065	3.08972e-06	9.06282e-06	FALSE	FALSE	FALSE	FALSE	FALSE	FALSE
comp10612_c0_seq1	rna polymerase ii subunit a c-terminal domain phosphatase ssu72	K15544	F:phosphoprotein phosphatase activity; P:mRNA processing; P:protein dephosphorylation; C:chloroplast; C:nucleus	EC:3.1.3.16	no IPS match	14.609	16.537	18.559	21.151	8.782	7.962	17.162	18.239	7.574	8.097	16.733	16.396	7.357	7.526	#N/A	1.13046	2.76778e-21	2.35044e-20	0.981368	1.2512e-13	6.15734e-13	1.10108	9.83961e-14	5.27826e-13	FALSE	FALSE	FALSE	FALSE	FALSE	FALSE
comp10612_c0_seq2	rna polymerase ii subunit a c-terminal domain phosphatase ssu72	K15544	F:phosphoprotein phosphatase activity; P:mRNA processing; P:protein dephosphorylation; C:chloroplast; C:nucleus	EC:3.1.3.16	no IPS match	12.976	13.951	15.148	13.861	6.675	7.576	14.673	15.986	6.069	5.148	12.748	13.757	6.067	7.358	#N/A	0.894743	1.10057e-12	6.08373e-12	1.25927	1.09769e-17	6.79901e-17	0.925405	7.71389e-09	2.89394e-08	FALSE	FALSE	FALSE	FALSE	FALSE	FALSE
comp10614_c0_seq1	hypothetical protein PRUPE_ppa004785mg	0	F:nucleic acid binding; F:nucleotide binding	-	no IPS match	1.664	4.271	22.428	21.794	5.955	5.018	15.461	13.337	3.128	6.789	4.685	5.628	3.254	3.33	2	1.89799	5.75394e-18	4.22156e-17	1.33384	7.77019e-06	2.10996e-05	0.580871	0.12164	0.173986	FALSE	FALSE	FALSE	FALSE	FALSE	FALSE
comp10614_c0_seq2	hypothetical protein PRUPE_ppa004785mg	0	F:nucleic acid binding; F:nucleotide binding	-	no IPS match	5.217	5.802	27.655	25.6	8.267	10.781	20.202	14.731	11.133	8.105	8.485	9.214	5.351	6.231	5	1.33997	3.93808e-16	2.63965e-15	0.687666	0.00256465	0.00508347	0.553164	0.0327125	0.0533758	FALSE	FALSE	FALSE	FALSE	FALSE	FALSE
comp10615_c0_seq1	phosphoribosylformylglycinamidine cyclo- chloroplastic mitochondrial-like	#N/A	F:copper ion binding; C:mitochondrion; F:ATP binding; F:phosphoribosylformylglycinamidine cyclo-ligase activity; C:chloroplast; P:'de novo' IMP biosynthetic process	EC:6.3.3.1	IPR010918 (PFAM); IPR010918 (G3DSA:3.90.650.GENE3D); PTHR10520 (PANTHER); PTHR10520:SF10 (PANTHER); IPR010918 (SUPERFAMILY)	5.462	5.554	2.888	2.842	3.991	4.057	1.453	2.231	6.729	3.082	2.245	1.16	1.756	3.582	#N/A	-0.6049	0.211085	0.301057	-1.59328	0.00915279	0.0165398	-0.649173	0.385152	0.472222	FALSE	FALSE	FALSE	FALSE	FALSE	FALSE
comp10615_c0_seq2	phosphoribosylformylglycinamidine cyclo- chloroplastic mitochondrial-like	0	F:copper ion binding; C:mitochondrion; F:ATP binding; F:phosphoribosylformylglycinamidine cyclo-ligase activity; C:chloroplast; P:'de novo' IMP biosynthetic process	EC:6.3.3.1	IPR010918 (G3DSA:3.90.650.GENE3D); IPR010918 (PFAM); PTHR10520:SF10 (PANTHER); PTHR10520 (PANTHER); IPR010918 (SUPERFAMILY)	12.792	11.459	4.182	4.127	10.427	7.846	1.588	3.88	10.744	8.947	2.235	2.351	6.359	7.021	1	-1.22888	0.000656915	0.00163989	-2.07743	7.4964e-08	2.45833e-07	-1.58695	9.43218e-05	0.000234051	FALSE	FALSE	FALSE	FALSE	FALSE	FALSE
comp10616_c0_seq1	dead box atp-dependent rna	K17679	F:ATP binding; F:nucleic acid binding; F:ATP-dependent helicase activity	-	IPR014001 (SMART); IPR001650 (SMART); IPR011545 (PFAM); IPR001650 (PFAM); G3DSA:3.40.50.300 (GENE3D); G3DSA:3.40.50.300 (GENE3D); PTHR24031 (PANTHER); PTHR24031:SF98 (PANTHER); IPR014014 (PROSITE_PROFILES); IPR014001 (PROSITE_PROFILES); IPR001650 (PROSITE_PROFILES); IPR027417 (SUPERFAMILY)	26.38	26.041	29.08	30.088	27.831	27.935	24.413	25.128	25.419	26.132	28.812	36.973	17.985	17.179	#N/A	-0.0359201	0.602619	0.708244	-0.247954	0.0095899	0.0172735	0.844822	1.76547e-10	7.57614e-10	FALSE	FALSE	FALSE	FALSE	FALSE	FALSE
comp10617_c0_seq1	galactomannan galactosyltransferase 1-like	#N/A	C:integral component of membrane; C:Golgi apparatus; F:transferase activity, transferring hexosyl groups; F:transferase activity; F:transferase activity, transferring glycosyl groups		PTHR31311 (PANTHER); PTHR31311:SF0 (PANTHER); TRANSMEMBRANE (PHOBIUS); NON_CYTOPLASMIC_DOMAIN (PHOBIUS); TRANSMEMBRANE (PHOBIUS); NON_CYTOPLASMIC_DOMAIN (PHOBIUS); CYTOPLASMIC_DOMAIN (PHOBIUS); TMhelix (TMHMM); TMhelix (TMHMM)	3.624	2.834	1.777	2.842	2.756	3.95	0.169	0.209	2.587	3.199	0	0	2.022	2.069	1	-0.677852	0.10142	0.160124	-4.02373	2.15636e-09	8.0063e-09	-6.82697	3.76583e-09	1.4523e-08	FALSE	FALSE	FALSE	FALSE	FALSE	FALSE
comp10618_c0_seq1	translocase of chloroplast chloroplastic-like	0	-		no IPS match	6.054	4.675	8.731	11.829	8.107	8.429	8.93	9.062	7.304	9.946	10.102	11.8	7.416	7.316	#N/A	0.191768	0.232196	0.325308	-0.134154	0.487968	0.576143	0.511176	0.00252612	0.00508834	FALSE	FALSE	FALSE	FALSE	FALSE	FALSE
comp10619_c0_seq1		#N/A	-		no IPS match	2.399	1.893	5.45	5.645	1.698	2.19	6.497	4.333	1.513	2.216	5.715	6.033	2.68	4.356	#N/A	1.36132	9.64965e-05	0.00027184	1.34829	0.000471639	0.00103943	0.682888	0.037941	0.0611045	FALSE	FALSE	FALSE	FALSE	FALSE	FALSE
comp1062_c0_seq1		#N/A	-		no IPS match	0.49	0.734	24.31	35.205	0.818	0.808	6.531	6.227	0.905	1.383	5.406	6.767	5.127	4.28	5	5.05035	7.20377e-75	1.99746e-73	2.26786	6.34515e-13	2.99338e-12	0.303419	0.2334	0.30712	TRUE	TRUE	FALSE	FALSE	FALSE	FALSE
comp10620_c0_seq1	galactinol synthase 1	K18819	F:inositol 3-alpha-galactosyltransferase activity	EC:2.4.1.123	G3DSA:3.90.550.10 (GENE3D); IPR002495 (PFAM); PTHR11183 (PANTHER); SSF53448 (SUPERFAMILY)	6.105	6.443	5.973	7.329	8.587	10.727	8.772	8.55	16.416	13.678	4.109	5.724	9.563	7.366	#N/A	-0.669011	6.58651e-05	0.000189833	-0.982493	6.08812e-11	2.52955e-10	-0.851514	5.75761e-05	0.000146893	FALSE	FALSE	FALSE	FALSE	FALSE	FALSE
comp10621_c0_seq1		#N/A	-		no IPS match	13.894	8.791	58.67	53.271	8.32	12.953	128.171	147.285	12.9	12.945	201.271	172.27	11.618	8.981	2	2.23783	1.25821e-37	1.79929e-36	3.21653	2.66715e-91	1.20933e-89	4.12345	2.83958e-106	2.36057e-104	TRUE	TRUE	TRUE	FALSE	FALSE	FALSE
comp10622_c0_seq1		#N/A	-		no IPS match	0.674	0.579	2.862	6.892	2.444	3.42	5.766	4.995	0.921	2.208	8.887	7.873	7.133	3.548	4	0.590508	0.179616	0.262115	1.56357	0.000218991	0.000504031	0.596157	0.0809344	0.120484	FALSE	FALSE	FALSE	FALSE	FALSE	FALSE
comp10623_c0_seq1	dead-box atp-dependent rna helicase 30-like	#N/A	-		no IPS match	55.782	61.277	70.001	69.484	80.212	80.206	25.54	20.563	80.163	94.14	32.725	26.312	78.3	73.164	1	-0.323035	0.00270967	0.0060921	-2.09625	8.43133e-38	1.13534e-36	-1.40191	1.35199e-17	9.21472e-17	FALSE	FALSE	FALSE	FALSE	FALSE	FALSE
comp10624_c0_seq1	uncharacterized loc101212505	0	-		PTHR31134 (PANTHER); PTHR31134:SF1 (PANTHER); CYTOPLASMIC_DOMAIN (PHOBIUS); CYTOPLASMIC_DOMAIN (PHOBIUS); NON_CYTOPLASMIC_DOMAIN (PHOBIUS); TRANSMEMBRANE (PHOBIUS); TRANSMEMBRANE (PHOBIUS); TRANSMEMBRANE (PHOBIUS); NON_CYTOPLASMIC_DOMAIN (PHOBIUS); TRANSMEMBRANE (PHOBIUS); CYTOPLASMIC_DOMAIN (PHOBIUS); TMhelix (TMHMM); TMhelix (TMHMM); TMhelix (TMHMM); TMhelix (TMHMM)	6.544	4.582	2.601	1.286	2.693	2.496	1.577	2.289	2.722	2.841	1.648	0.213	1.182	3.548	1	-0.536665	0.134005	0.203657	-0.741327	0.0187864	0.0320363	-1.34307	0.0387277	0.0622562	FALSE	FALSE	FALSE	FALSE	FALSE	FALSE
comp10625_c0_seq1	ribose-phosphate pyrophosphokinase chloroplastic-like	K00948	P:ribonucleoside monophosphate biosynthetic process; P:heme biosynthetic process; P:nucleotide biosynthetic process; C:plastid; P:nucleoside metabolic process; F:magnesium ion binding; P:protein glycosylation; P:phosphorylation; F:kinase activity; F:ribose phosphate diphosphokinase activity	EC:2.7.6.1	G3DSA:3.40.50.2020 (GENE3D); IPR005946 (PFAM); IPR005946 (TIGRFAM); PTHR10210 (PANTHER); PTHR10210:SF32 (PANTHER); NON_CYTOPLASMIC_DOMAIN (PHOBIUS); TRANSMEMBRANE (PHOBIUS); CYTOPLASMIC_DOMAIN (PHOBIUS); SSF53271 (SUPERFAMILY); TMhelix (TMHMM)	8.861	9.018	3.882	4.372	6.978	7.989	4.2	4.368	6.222	7.772	4.984	5.214	6.567	5.592	#N/A	-0.987	4.23474e-06	1.4027e-05	-0.903092	5.34906e-05	0.000132348	-0.308701	0.176474	0.240815	FALSE	FALSE	FALSE	FALSE	FALSE	FALSE
comp10625_c0_seq2	ribose-phosphate pyrophosphokinase chloroplastic-like	K00948	P:ribonucleoside monophosphate biosynthetic process; P:heme biosynthetic process; P:nucleotide biosynthetic process; C:plastid; P:nucleoside metabolic process; F:magnesium ion binding; P:protein glycosylation; P:phosphorylation; F:kinase activity; F:ribose phosphate diphosphokinase activity	EC:2.7.6.1	G3DSA:3.40.50.2020 (GENE3D); IPR005946 (PFAM); IPR005946 (TIGRFAM); PTHR10210:SF32 (PANTHER); PTHR10210 (PANTHER); SSF53271 (SUPERFAMILY)	19.56	16.547	4.287	6.506	12.711	10.745	5.867	5.96	10.77	9.955	6.817	9.512	9.313	11.47	#N/A	-1.22714	3.7176e-09	1.61895e-08	-0.996091	6.39994e-07	1.93435e-06	-0.415133	0.0648683	0.0991386	FALSE	FALSE	FALSE	FALSE	FALSE	FALSE
comp10626_c0_seq1		#N/A	-		no IPS match	5.472	6.94	8.273	7.599	8.969	8.42	4.324	3.172	7.988	9.147	5.519	7.086	12.65	10.452	#N/A	-0.247394	0.353022	0.461935	-1.35909	5.13329e-06	1.42046e-05	-0.94018	0.000306564	0.000709915	FALSE	FALSE	FALSE	FALSE	FALSE	FALSE
comp10626_c1_seq1	dynein light chain cytoplasmic-like	K10418	C:microtubule associated complex; P:microtubule-based process	-	CYTOPLASMIC_DOMAIN (PHOBIUS); TRANSMEMBRANE (PHOBIUS); TRANSMEMBRANE (PHOBIUS); NON_CYTOPLASMIC_DOMAIN (PHOBIUS); NON_CYTOPLASMIC_DOMAIN (PHOBIUS); NON_CYTOPLASMIC_DOMAIN (PHOBIUS); TRANSMEMBRANE (PHOBIUS); CYTOPLASMIC_DOMAIN (PHOBIUS); TRANSMEMBRANE (PHOBIUS); SignalP-noTM (SIGNALP_EUK)	55.374	52.641	24.911	29.046	27.706	24.075	10.292	10.27	19.612	21.709	7.548	9.257	18.535	19.248	1	-0.0550803	0.602089	0.707767	-1.19683	3.2108e-17	1.94235e-16	-1.23034	2.46465e-14	1.3804e-13	FALSE	FALSE	FALSE	FALSE	FALSE	FALSE
comp10627_c0_seq1		#N/A	-		SignalP-noTM (SIGNALP_EUK)	18.887	18.44	18.088	14.697	18.284	17.944	17.725	17.24	16.137	14.486	21.985	16.183	12.925	12.554	#N/A	-0.264874	0.277256	0.376709	0.00675298	1	1	0.542712	0.0446088	0.070596	FALSE	FALSE	FALSE	FALSE	FALSE	FALSE
comp10628_c0_seq1	---NA---	#N/A	-		no IPS match	24.328	23.497	26.296	25.137	15.431	15.539	34.244	30.705	15.182	11.854	19.73	17.332	15.314	16.338	#N/A	0.60936	8.7917e-05	0.00024888	1.08338	6.11455e-10	2.36234e-09	0.180345	0.368902	0.456416	FALSE	FALSE	FALSE	FALSE	FALSE	FALSE
comp10629_c0_seq1	transcription factor tcp7-like	0	P:regulation of transcription, DNA-templated; F:sequence-specific DNA binding transcription factor activity		IPR005333 (PFAM); PTHR31072 (PANTHER); TRANSMEMBRANE (PHOBIUS); NON_CYTOPLASMIC_DOMAIN (PHOBIUS); CYTOPLASMIC_DOMAIN (PHOBIUS); IPR017887 (PROSITE_PROFILES)	15.365	13.207	5.372	5.786	4.747	5.53	2.32	2.672	4.675	4.765	1.102	1.915	3.612	4.003	1	-0.0146204	1	1	-1.11554	1.30849e-07	4.19774e-07	-1.41287	2.15616e-07	7.11366e-07	FALSE	FALSE	FALSE	FALSE	FALSE	FALSE
comp10629_c0_seq2	transcription factor tcp7-like	0	P:regulation of transcription, DNA-templated; F:sequence-specific DNA binding transcription factor activity		no IPS match	29.759	25.152	8.103	7.046	7.289	6.984	1.667	2.033	7.008	5.831	0.505	0.553	5.676	5.163	3	-0.0329159	0.822228	0.897817	-1.99081	6.61361e-21	4.75444e-20	-3.40658	1.60942e-34	2.36493e-33	FALSE	FALSE	FALSE	FALSE	FALSE	FALSE
comp10630_c0_seq1	ap2 erf domain-containing transcription factor	K09286	F:sequence-specific DNA binding transcription factor activity; F:DNA binding; C:nucleus; P:regulation of transcription, DNA-templated	-	IPR001471 (PRINTS); IPR001471 (SMART); IPR001471 (G3DSA:3.30.730.GENE3D); IPR001471 (PFAM); PTHR31985 (PANTHER); PTHR31985:SF0 (PANTHER); IPR001471 (PROSITE_PROFILES); IPR016177 (SUPERFAMILY)	7.003	7.229	21.748	26.706	1.573	1.463	21.801	16.09	1.183	1.25	9.185	6.139	7.607	5.541	5	3.8665	1.45528e-72	3.91293e-71	3.76196	2.14154e-43	3.3885e-42	0.180447	0.533213	0.619469	TRUE	TRUE	FALSE	FALSE	FALSE	FALSE
comp10631_c0_seq1	ef- calcium binding motif-containing protein	0	C:mitochondrion; F:calcium ion binding	-	no IPS match	5.125	3.692	4.457	3.742	4.276	4.004	6.396	6.866	3.322	2.941	6.014	5.245	2.771	2.893	#N/A	-0.129664	0.534971	0.64295	0.890038	6.60858e-06	1.80839e-05	0.94409	2.34077e-05	6.23863e-05	FALSE	FALSE	FALSE	FALSE	FALSE	FALSE
comp10631_c0_seq2	calcium ion binding	0	F:calcium ion binding	-	IPR002048 (SMART); IPR002048 (PFAM); IPR011992 (G3DSA:1.10.238.GENE3D); IPR011992 (G3DSA:1.10.238.GENE3D); IPR011992 (G3DSA:1.10.238.GENE3D); PF13833 (PFAM); IPR011992 (G3DSA:1.10.238.GENE3D); IPR002048 (PFAM); PTHR12294 (PANTHER); PTHR12294:SF1 (PANTHER); IPR018247 (PROSITE_PATTERNS); IPR018247 (PROSITE_PATTERNS); IPR018247 (PROSITE_PATTERNS); NON_CYTOPLASMIC_DOMAIN (PHOBIUS); TRANSMEMBRANE (PHO…	11.985	12.183	10.508	10.158	7.022	6.795	11.52	15.172	6.289	5.706	11.842	11.47	6.517	5.6	#N/A	0.461644	4.54364e-05	0.000133226	0.956694	2.29e-10	9.12023e-10	0.889809	1.16847e-09	4.69723e-09	FALSE	FALSE	FALSE	FALSE	FALSE	FALSE
comp10631_c0_seq3	calcium ion binding	0	F:calcium ion binding	-	IPR002048 (SMART); IPR011992 (G3DSA:1.10.238.GENE3D); IPR002048 (PFAM); IPR011992 (G3DSA:1.10.238.GENE3D); IPR011992 (G3DSA:1.10.238.GENE3D); IPR002048 (PFAM); PTHR12294:SF1 (PANTHER); PTHR12294 (PANTHER); IPR018247 (PROSITE_PATTERNS); IPR018247 (PROSITE_PATTERNS); TRANSMEMBRANE (PHOBIUS); CYTOPLASMIC_DOMAIN (PHOBIUS); NON_CYTOPLASMIC_DOMAIN (PHOBIUS); IPR002048 (PROSITE_PROFILES); IPR002048 (PRO…	7.657	7.239	6.404	8.101	4.649	5.718	10.9	8.864	5.841	5.031	8.083	9.831	5.077	4.726	#N/A	0.352426	0.0324632	0.0585662	0.682186	4.08378e-05	0.000102301	0.807683	2.63126e-06	7.77819e-06	FALSE	FALSE	FALSE	FALSE	FALSE	FALSE
comp10632_c0_seq1	armadillo beta-catenin-like repeat-containing protein	#N/A	F:ligase activity; C:cytoplasm	-	CYTOPLASMIC_DOMAIN (PHOBIUS); NON_CYTOPLASMIC_DOMAIN (PHOBIUS); TRANSMEMBRANE (PHOBIUS)	3.175	4.22	4.47	6.365	4.995	3.716	7.894	5.971	4.92	2.916	9.257	7.544	3.612	2.464	#N/A	0.214799	0.688258	0.784396	0.660186	0.124164	0.17628	1.41056	0.000477438	0.00107699	FALSE	FALSE	FALSE	FALSE	FALSE	FALSE
comp10633_c0_seq1		#N/A	-		no IPS match	0.143	0.507	3.124	4.102	0.862	0.969	0.788	0.581	0.972	1.333	0.556	0.33	0.25	0.387	1	1.82531	1.57998e-05	4.89618e-05	-0.913164	0.125599	0.177641	0.434655	1	1	FALSE	FALSE	FALSE	FALSE	FALSE	FALSE
comp10635_c0_seq1	vacuolar protein sorting-associated protein	#N/A	-		no IPS match	1.327	0.848	4.98	5.838	1.387	0.799	9.91	8.365	0.727	1.25	13.5	14.225	1.515	0.875	4	2.2164	9.86351e-12	5.14579e-11	2.99862	3.68741e-24	3.05856e-23	3.4655	4.88138e-39	8.36942e-38	TRUE	TRUE	TRUE	FALSE	FALSE	FALSE
comp10636_c0_seq1	hypothetical protein PRUPE_ppa012671mg	0	-		no IPS match	2.256	2.937	0.301	0.45	0.356	0.853	1.374	1.115	0.879	0.641	0.7	1.213	0.641	0.748	1	-0.842109	0.384846	0.495022	0.534909	0.423204	0.510056	0.368135	0.607073	0.691678	FALSE	FALSE	FALSE	FALSE	FALSE	FALSE
comp10638_c0_seq1	k+ uptake permease 11 isoform 1	#N/A	F:potassium ion transmembrane transporter activity; P:potassium ion transmembrane transport; C:membrane	-	IPR003855 (PFAM); PTHR30540:SF0 (PANTHER); PTHR30540 (PANTHER); TRANSMEMBRANE (PHOBIUS); CYTOPLASMIC_DOMAIN (PHOBIUS); NON_CYTOPLASMIC_DOMAIN (PHOBIUS); TMhelix (TMHMM); TMhelix (TMHMM)	12.914	17.695	37.915	33.816	13.858	17.522	33.828	37.048	13.027	12.762	19.74	26.621	9.779	11.932	#N/A	1.05122	4.99709e-08	1.99179e-07	1.26189	1.24339e-09	4.70468e-09	1.02537	8.83403e-05	0.00022002	FALSE	FALSE	FALSE	FALSE	FALSE	FALSE
comp10639_c0_seq1		#N/A	-		TRANSMEMBRANE (PHOBIUS); CYTOPLASMIC_DOMAIN (PHOBIUS); CYTOPLASMIC_DOMAIN (PHOBIUS); NON_CYTOPLASMIC_DOMAIN (PHOBIUS); TRANSMEMBRANE (PHOBIUS); TMhelix (TMHMM)	2.654	2.606	5.881	7.908	7.609	8.267	8.502	4.949	4.049	7.705	17.104	14.13	7.141	8.627	4	-0.327618	0.431284	0.543805	0.0197701	1	1	0.939606	0.00155537	0.00323988	FALSE	FALSE	FALSE	FALSE	FALSE	FALSE
comp1064_c0_seq1	atp binding	0	F:protein serine/threonine kinase activity; F:nucleotide binding; P:regulation of cellular process; F:protein binding	EC:2.7.11	G3DSA:3.80.10.10 (GENE3D); IPR001611 (PFAM); PF13855 (PFAM); IPR021720 (PFAM); PTHR24420:SF524 (PANTHER); PTHR24420 (PANTHER); SSF52058 (SUPERFAMILY)	11.975	11.738	16.651	21.228	5.849	5.96	11.486	12.965	2.291	4.307	5.087	5.011	4.894	4.675	5	1.55854	4.49935e-25	4.40601e-24	1.68313	9.96909e-15	5.24087e-14	0.0248474	0.919179	0.969317	FALSE	FALSE	FALSE	FALSE	FALSE	FALSE
comp10640_c0_seq1	protease degq	0	F:2-alkenal reductase [NAD(P)] activity; P:proteolysis; F:serine-type endopeptidase activity; P:oxidation-reduction process	EC:1.3.1.74; EC:3.4.21	no IPS match	6.146	6.216	6.548	7.535	5.867	6.463	7.792	8.237	5.545	4.832	5.983	5.182	3.887	4.6	#N/A	0.0639921	0.671217	0.769345	0.437023	0.00707155	0.0130748	0.348538	0.0810876	0.120693	FALSE	FALSE	FALSE	FALSE	FALSE	FALSE
comp10640_c0_seq2	protease degq	0	F:2-alkenal reductase [NAD(P)] activity; P:proteolysis; F:serine-type endopeptidase activity; P:oxidation-reduction process; F:protein binding	EC:1.3.1.74; EC:3.4.21	IPR001940 (PRINTS); IPR001478 (SMART); G3DSA:2.40.10.10 (GENE3D); G3DSA:2.30.42.10 (GENE3D); IPR001478 (PFAM); PF13365 (PFAM); G3DSA:2.40.10.10 (GENE3D); PTHR22939:SF63 (PANTHER); PTHR22939 (PANTHER); IPR001478 (SUPERFAMILY); IPR009003 (SUPERFAMILY)	4.063	4.282	4.953	5.349	3.902	3.986	5.034	5.228	3.432	3.715	3.511	3.288	3.054	2.598	#N/A	0.261194	0.146906	0.220081	0.328785	0.0797389	0.118138	0.214127	0.357165	0.443759	FALSE	FALSE	FALSE	FALSE	FALSE	FALSE
comp10641_c0_seq1	o-linked n-acetylglucosamine	0	P:nuclear-transcribed mRNA catabolic process; F:transferase activity; F:protein binding	-	IPR019734 (SMART); PF13414 (PFAM); IPR011990 (G3DSA:1.25.40.GENE3D); IPR013105 (PFAM); PTHR23083 (PANTHER); PTHR23083:SF278 (PANTHER); SIGNAL_PEPTIDE_N_REGION (PHOBIUS); SIGNAL_PEPTIDE_C_REGION (PHOBIUS); SIGNAL_PEPTIDE_H_REGION (PHOBIUS); SIGNAL_PEPTIDE (PHOBIUS); NON_CYTOPLASMIC_DOMAIN (PHOBIUS); IPR019734 (PROSITE_PROFILES); IPR013026 (PROSITE_PROFILES); IPR019734 (PROSITE_PROFILES); IPR013026…	5.778	4.271	3.137	3.407	4.036	3.366	8.142	7.098	3.973	3.407	6.704	6.097	4.561	4.263	#N/A	-0.285094	0.105243	0.165571	0.86361	4.89919e-08	1.63442e-07	0.486412	0.00280376	0.00560445	FALSE	FALSE	FALSE	FALSE	FALSE	FALSE
comp10641_c0_seq2	o-linked n-acetylglucosamine	0	F:protein binding		IPR019734 (SMART); IPR001440 (PFAM); PF13414 (PFAM); IPR013105 (PFAM); IPR011990 (G3DSA:1.25.40.GENE3D); PTHR23083:SF278 (PANTHER); PTHR23083 (PANTHER); IPR019734 (PROSITE_PROFILES); IPR019734 (PROSITE_PROFILES); IPR019734 (PROSITE_PROFILES); IPR019734 (PROSITE_PROFILES); IPR013026 (PROSITE_PROFILES); IPR013026 (PROSITE_PROFILES); IPR019734 (PROSITE_PROFILES); IPR013026 (PROSITE_PROFILES); IPR019…	8.249	7.736	6.483	5.503	6.764	5.844	10.585	11.269	6.83	6.606	11.255	9.821	7.449	7.181	#N/A	-0.186229	0.161288	0.238946	0.509574	4.20734e-05	0.000105196	0.47705	0.000991773	0.00212823	FALSE	FALSE	FALSE	FALSE	FALSE	FALSE
comp10642_c0_seq1	importin beta-	#N/A	F:Ran GTPase binding; C:cell wall; P:intracellular protein transport; C:nucleus	-	IPR011989 (G3DSA:1.25.10.GENE3D); PTHR10527:SF5 (PANTHER); PTHR10527 (PANTHER); IPR016024 (SUPERFAMILY)	15.589	10.073	76.17	69.844	25.28	31.625	39.818	39.499	20.288	26.09	38.646	37.463	28.414	31.373	1	1.22202	5.05983e-20	4.08317e-19	0.579308	0.000947618	0.00200179	0.296222	0.0874573	0.129218	FALSE	FALSE	FALSE	FALSE	FALSE	FALSE
comp10643_c0_seq1	conserved hypothetical protein	#N/A	F:oxidoreductase activity; P:oxidation-reduction process; F:transition metal ion binding	-	SIGNAL_PEPTIDE_N_REGION (PHOBIUS); SIGNAL_PEPTIDE (PHOBIUS); SIGNAL_PEPTIDE_C_REGION (PHOBIUS); NON_CYTOPLASMIC_DOMAIN (PHOBIUS); SIGNAL_PEPTIDE_H_REGION (PHOBIUS)	6.197	5.595	1.412	1.633	6.009	4.865	1.61	1.313	6.332	6.673	1.256	0.372	3.87	6.004	1	-1.92686	3.76428e-07	1.38501e-06	-2.31554	5.76865e-11	2.40139e-10	-2.55345	8.9234e-08	3.05309e-07	FALSE	FALSE	FALSE	FALSE	FALSE	FALSE
comp10643_c0_seq2	conserved hypothetical protein	#N/A	F:oxidoreductase activity; P:oxidation-reduction process; F:transition metal ion binding	-	SIGNAL_PEPTIDE_N_REGION (PHOBIUS); SIGNAL_PEPTIDE (PHOBIUS); SIGNAL_PEPTIDE_C_REGION (PHOBIUS); NON_CYTOPLASMIC_DOMAIN (PHOBIUS); SIGNAL_PEPTIDE_H_REGION (PHOBIUS)	9.392	10.549	0.823	2.443	6.035	6.706	1.881	1.533	8.673	8.38	1.287	1.543	7.865	5.81	1	-2.07053	1.24191e-07	4.76773e-07	-2.48066	4.65464e-13	2.21504e-12	-2.32032	9.44222e-09	3.5162e-08	FALSE	FALSE	FALSE	FALSE	FALSE	FALSE
comp10645_c0_seq1	alkaline ceramidase 3-like	#N/A	P:ceramide metabolic process; C:integral component of membrane; C:endoplasmic reticulum; F:hydrolase activity, acting on carbon-nitrogen (but not peptide) bonds, in linear amides	-	IPR008901 (PFAM); PTHR12956 (PANTHER); NON_CYTOPLASMIC_DOMAIN (PHOBIUS); CYTOPLASMIC_DOMAIN (PHOBIUS); TRANSMEMBRANE (PHOBIUS); TMhelix (TMHMM)	13.639	14.386	4.653	4.385	11.982	14.111	3.209	6.924	9.079	9.496	11.451	8.906	8.839	9.166	#N/A	-1.65832	1.69777e-13	9.85801e-13	-1.10088	6.11173e-05	0.000150169	0.135171	0.572141	0.65781	FALSE	FALSE	FALSE	FALSE	FALSE	FALSE
comp10645_c0_seq2	alkaline ceramidase 3-like	#N/A	P:ceramide metabolic process; C:integral component of membrane; C:endoplasmic reticulum; F:hydrolase activity, acting on carbon-nitrogen (but not peptide) bonds, in linear amides	-	IPR008901 (PFAM); PTHR12956 (PANTHER); NON_CYTOPLASMIC_DOMAIN (PHOBIUS); CYTOPLASMIC_DOMAIN (PHOBIUS); TRANSMEMBRANE (PHOBIUS); TMhelix (TMHMM)	7.167	7.208	2.196	3.677	5.982	5.036	4.482	3.253	6.272	5.74	5.561	7.203	4.261	4.633	#N/A	-1.00952	0.00145766	0.00343641	-0.797755	0.00548304	0.0103274	0.45231	0.104881	0.152255	FALSE	FALSE	FALSE	FALSE	FALSE	FALSE
comp10646_c0_seq1	casein kinase ii catalytic subunit	#N/A	F:kinase activity; C:cytosol; C:nucleus		TRANSMEMBRANE (PHOBIUS); NON_CYTOPLASMIC_DOMAIN (PHOBIUS); CYTOPLASMIC_DOMAIN (PHOBIUS)	21.857	23.642	33.602	35.552	20.16	24.479	68.995	61.119	24.32	23.133	122.558	108.282	20.907	22.132	4	0.496162	0.00234704	0.00534066	1.27044	1.87382e-16	1.08703e-15	2.37122	4.00336e-48	9.0886e-47	FALSE	FALSE	TRUE	FALSE	FALSE	FALSE
comp10647_c0_seq1	glucan endo- -beta-glucosidase 2-like	0	F:hydrolase activity, hydrolyzing O-glycosyl compounds; P:carbohydrate metabolic process; C:anchored component of plasma membrane	-	IPR012946 (SMART); IPR012946 (PFAM); IPR013781 (G3DSA:3.20.20.GENE3D); IPR000490 (PFAM); PTHR32227:SF31 (PANTHER); PTHR32227 (PANTHER); IPR000490 (PROSITE_PATTERNS); CYTOPLASMIC_DOMAIN (PHOBIUS); NON_CYTOPLASMIC_DOMAIN (PHOBIUS); TRANSMEMBRANE (PHOBIUS); IPR017853 (SUPERFAMILY)	0.694	0.796	1.96	2.584	2.524	2.047	1.318	0.813	1.53	1.225	1.164	0.702	1.057	0.336	#N/A	-0.110016	0.788384	0.870673	-0.516515	0.168281	0.22932	0.37245	0.631324	0.712364	FALSE	FALSE	FALSE	FALSE	FALSE	FALSE
comp10648_c0_seq1	nucleolar essential isoform 3	#N/A	F:methyltransferase activity; P:methylation; P:regulation of transcription, DNA-templated; P:phosphorelay signal transduction system; P:intracellular signal transduction; F:phosphorelay response regulator activity		CYTOPLASMIC_DOMAIN (PHOBIUS); NON_CYTOPLASMIC_DOMAIN (PHOBIUS); TRANSMEMBRANE (PHOBIUS); TMhelix (TMHMM); TMhelix (TMHMM)	7.228	8.718	6.038	8.563	7.822	5.655	9.707	9.782	6.162	5.44	13.829	12.683	3.895	3.75	#N/A	0.0174545	1	1	0.560502	0.0526026	0.0815871	1.73768	6.26698e-09	2.37046e-08	FALSE	FALSE	FALSE	FALSE	FALSE	FALSE
comp10649_c0_seq1	translation initiation factor eif-2b subunit isoform 7	#N/A	F:nucleic acid binding; P:cellular process; C:intracellular part	-	no IPS match	32.761	30.912	22.584	17.641	37.102	33.519	13.547	17.438	38.15	34.429	12.233	7.916	26.3	31.272	#N/A	-0.926177	4.19294e-07	1.53576e-06	-1.42908	1.74548e-12	8.01108e-12	-1.54076	5.92111e-10	2.43659e-09	FALSE	FALSE	FALSE	FALSE	FALSE	FALSE
comp1065_c0_seq1		#N/A	-		CYTOPLASMIC_DOMAIN (PHOBIUS); TRANSMEMBRANE (PHOBIUS); NON_CYTOPLASMIC_DOMAIN (PHOBIUS)	6.738	5.43	23.695	17.885	4.133	4.443	32.949	31.762	5.038	3.574	15.24	17.417	3.046	3.464	4	2.1438	4.75644e-20	3.84435e-19	2.72442	7.43623e-39	1.0363e-37	2.25962	1.05471e-17	7.24352e-17	TRUE	TRUE	TRUE	FALSE	FALSE	FALSE
comp10650_c0_seq1	atp synthase cf0 subunit i	#N/A	F:proton-transporting ATP synthase activity, rotational mechanism; C:integral component of membrane; P:ATP synthesis coupled proton transport; C:proton-transporting ATP synthase complex, coupling factor F(o); C:chloroplast thylakoid membrane	-	IPR002146 (PFAM)	12.343	10.58	10.639	9.091	5.822	4.569	7.488	8.121	4.37	3.682	4.047	6.182	3.096	2.186	5	0.818304	7.07973e-08	2.78226e-07	0.764411	5.24021e-06	1.44913e-05	0.882393	0.000500279	0.00112437	FALSE	FALSE	FALSE	FALSE	FALSE	FALSE
comp10651_c0_seq1	double clp-n motif-containing p-loop nucleoside triphosphate hydrolases superfamily	0	-		no IPS match	4.114	5.833	3.346	2.417	17.449	18.492	1.013	0.418	21.979	21.667	0.299	0.713	12.867	17.726	6	-2.75896	3.99006e-31	4.76016e-30	-5.02861	6.05908e-60	1.47071e-58	-4.97044	7.54227e-34	1.08626e-32	FALSE	FALSE	FALSE	FALSE	FALSE	FALSE
comp10653_c0_seq1	tetraacyldisaccharide 4 -kinase family isoform 1	K00912	P:lipid A biosynthetic process; C:mitochondrion; P:methylglyoxal catabolic process to D-lactate; F:tetraacyldisaccharide 4'-kinase activity; F:ATP binding; P:lipid X metabolic process; C:membrane	EC:2.7.1.130	no IPS match	2.297	2.348	0.379	1.723	6.355	6.131	0.191	0.232	9.307	9.047	0.082	0.596	8.556	7.122	1	-2.67513	1.49166e-18	1.12912e-17	-5.57972	2.24395e-49	4.15079e-48	-4.6313	7.73367e-34	1.11326e-32	FALSE	FALSE	FALSE	FALSE	FALSE	FALSE
comp10654_c0_seq1	nac domain ipr003441	0	F:DNA binding; P:regulation of transcription, DNA-templated		IPR003441 (PFAM); PTHR31989 (PANTHER); IPR003441 (PROSITE_PROFILES); IPR003441 (SUPERFAMILY)	3.195	3.909	29.224	27.876	15.609	17.154	26.26	19.029	9.18	8.913	20.976	17.737	5.268	6.777	5	0.671684	2.50827e-05	7.60556e-05	1.14667	4.01969e-07	1.2375e-06	1.63547	5.25688e-11	2.35174e-10	FALSE	FALSE	FALSE	FALSE	FALSE	FALSE
comp10655_c0_seq1	predicted protein	0	P:cellular process	-	NON_CYTOPLASMIC_DOMAIN (PHOBIUS); CYTOPLASMIC_DOMAIN (PHOBIUS); CYTOPLASMIC_DOMAIN (PHOBIUS); CYTOPLASMIC_DOMAIN (PHOBIUS); TRANSMEMBRANE (PHOBIUS); NON_CYTOPLASMIC_DOMAIN (PHOBIUS); TRANSMEMBRANE (PHOBIUS); TRANSMEMBRANE (PHOBIUS); TRANSMEMBRANE (PHOBIUS); TMhelix (TMHMM); TMhelix (TMHMM); TMhelix (TMHMM)	4.543	4.147	12.521	12.164	7.04	6.059	15.044	15.033	5.579	6.081	12.305	12.757	6.592	6.063	#N/A	0.800297	1.1843e-15	7.76054e-15	1.17485	2.48568e-24	2.07605e-23	0.929956	5.63189e-13	2.88636e-12	FALSE	FALSE	FALSE	FALSE	FALSE	FALSE
comp10655_c0_seq2	unknown	0	F:molecular_function; P:protein import into peroxisome matrix; P:fatty acid beta-oxidation; P:biological_process		no IPS match	4.135	3.537	10.691	11.701	5.004	5.898	15.596	13.279	4.244	4.465	9.216	9.959	4.86	4.297	#N/A	0.905778	1.31591e-11	6.8088e-11	1.54225	1.34976e-23	1.09193e-22	1.00877	9.3374e-10	3.78701e-09	FALSE	FALSE	FALSE	FALSE	FALSE	FALSE
comp10656_c0_seq1		#N/A	-		no IPS match	3.828	3.94	4.77	6.236	8.124	9.022	8.862	7.853	6.56	9.38	14.684	16.896	9.355	6.794	1	-0.765868	0.000196329	0.000530018	-0.120758	0.601091	0.684289	0.906366	2.70422e-06	7.98177e-06	FALSE	FALSE	FALSE	FALSE	FALSE	FALSE
comp10657_c0_seq1	hypothetical protein PRUPE_ppa001679mg	#N/A	-		no IPS match	8.096	6.94	3.568	9.142	18.809	14.363	2.973	7.923	17.667	16.177	2.142	3.426	14.723	13.504	1	-1.4869	7.47273e-07	2.67108e-06	-1.87438	1.37805e-10	5.56612e-10	-2.41234	4.5806e-14	2.5137e-13	FALSE	FALSE	FALSE	FALSE	FALSE	FALSE
comp10659_c0_seq1	6-phosphofructokinase chloroplastic-like	K00850	P:fructose 6-phosphate metabolic process; P:phosphorylation; F:6-phosphofructokinase activity; C:6-phosphofructokinase complex; F:diphosphate-fructose-6-phosphate 1-phosphotransferase activity; F:ATP binding; P:glycolytic process	EC:2.7.1.11; EC:2.7.1.90	no IPS match	20.52	20.777	16.206	15.442	8.231	9.048	11.486	10.281	8.284	9.338	8.248	8.437	11.835	13.58	#N/A	0.743717	9.74876e-11	4.76177e-10	0.117723	0.429389	0.516369	-0.66054	1.569e-05	4.25637e-05	FALSE	FALSE	FALSE	FALSE	FALSE	FALSE
comp10659_c0_seq2	6-phosphofructokinase chloroplastic-like	K00850	P:fructose 6-phosphate metabolic process; P:phosphorylation; F:6-phosphofructokinase activity; C:6-phosphofructokinase complex; F:diphosphate-fructose-6-phosphate 1-phosphotransferase activity; F:ATP binding; P:glycolytic process	EC:2.7.1.11; EC:2.7.1.90	no IPS match	16.539	14.169	13.697	11.379	7.182	6.355	7.702	7.609	5.512	6.772	5.53	6.182	8.406	9.897	#N/A	0.77479	4.66106e-09	2.01314e-08	0.124809	0.445921	0.533578	-0.702115	2.83535e-05	7.49181e-05	FALSE	FALSE	FALSE	FALSE	FALSE	FALSE
comp10659_c0_seq3	6-phosphofructokinase chloroplastic-like	K00850	P:fructose 6-phosphate metabolic process; P:phosphorylation; F:6-phosphofructokinase activity; C:6-phosphofructokinase complex; F:diphosphate-fructose-6-phosphate 1-phosphotransferase activity; F:ATP binding; P:glycolytic process	EC:2.7.1.11; EC:2.7.1.90	TMhelix (TMHMM)	12.884	12.359	10.038	9.901	6.151	5.53	6.272	6.273	5.571	5.806	5.818	5.235	7.257	7.812	#N/A	0.65711	6.03444e-09	2.58644e-08	-0.0486667	0.744181	0.814451	-0.496161	0.00101816	0.00217815	FALSE	FALSE	FALSE	FALSE	FALSE	FALSE
comp10659_c0_seq4	6-phosphofructokinase chloroplastic-like	K00850	C:6-phosphofructokinase complex; F:6-phosphofructokinase activity; F:ATP binding; P:fructose 6-phosphate metabolic process; P:glycolytic process; C:chloroplast	EC:2.7.1.11	no IPS match	7.075	6.826	5.058	4.783	3.244	2.738	2.534	2.8	2.316	3.374	3.161	2.713	3.837	4.7	#N/A	0.608284	0.000138747	0.000382607	-0.29222	0.196623	0.263122	-0.582027	0.00283668	0.00566725	FALSE	FALSE	FALSE	FALSE	FALSE	FALSE
comp10660_c0_seq1	peptidase family m48 family protein	0	C:membrane; F:metalloendopeptidase activity; P:proteolysis	EC:3.4.24	no IPS match	4.145	4.602	3.607	2.842	5.173	5.036	4.2	4.136	4.328	4.432	3.264	3.575	3.545	4.431	#N/A	-0.781378	1.50385e-05	4.67583e-05	-0.258613	0.147677	0.203965	-0.27687	0.189341	0.256094	FALSE	FALSE	FALSE	FALSE	FALSE	FALSE
comp10660_c0_seq2	peptidase family m48 family protein	0	C:membrane; F:metalloendopeptidase activity; P:proteolysis	EC:3.4.24	no IPS match	2.532	3.165	1.777	1.543	2.827	2.971	2.207	2.567	2.908	3.157	1.946	2.734	2.164	2.918	#N/A	-0.925256	9.4975e-05	0.000267726	-0.541857	0.0163252	0.028149	-0.184991	0.510937	0.597306	FALSE	FALSE	FALSE	FALSE	FALSE	FALSE
comp10660_c0_seq3	protease homolog 1-like	0	C:membrane; F:metalloendopeptidase activity; P:proteolysis	EC:3.4.24	G3DSA:3.30.2010.10 (GENE3D); IPR001915 (PFAM); PTHR10120 (PANTHER)	2.001	2.792	1.033	1.08	2.889	2.89	3.322	2.928	2.68	2.457	2.605	2.862	2.422	2.43	#N/A	-1.56845	2.3372e-09	1.03262e-08	0.103053	0.688498	0.764802	0.114983	0.642845	0.722223	FALSE	FALSE	FALSE	FALSE	FALSE	FALSE
comp10660_c0_seq4	protease homolog 1-like	0	C:membrane; F:metalloendopeptidase activity; P:proteolysis	EC:3.4.24	SIGNAL_PEPTIDE_N_REGION (PHOBIUS); NON_CYTOPLASMIC_DOMAIN (PHOBIUS); SIGNAL_PEPTIDE_H_REGION (PHOBIUS); SIGNAL_PEPTIDE_C_REGION (PHOBIUS); SIGNAL_PEPTIDE (PHOBIUS)	4.339	4.623	2.915	2.674	5.031	4.479	5.552	4.089	4.235	4.09	3.439	4.458	4.411	3.918	#N/A	-0.877706	2.41836e-06	8.22099e-06	0.0355466	0.905536	0.955186	-0.143036	0.514355	0.600743	FALSE	FALSE	FALSE	FALSE	FALSE	FALSE
comp10661_c0_seq1	c2 and gram domain-containing protein at1g03370-like	0	P:calcium-mediated signaling; P:pollen maturation; P:phosphatidylinositol-mediated signaling; C:mitochondrion	-	SIGNAL_PEPTIDE_C_REGION (PHOBIUS); SIGNAL_PEPTIDE (PHOBIUS); SIGNAL_PEPTIDE_N_REGION (PHOBIUS); SIGNAL_PEPTIDE_H_REGION (PHOBIUS); NON_CYTOPLASMIC_DOMAIN (PHOBIUS); TMhelix (TMHMM)	16.845	16.33	28.44	27.015	14.062	14.838	19.684	21.213	10.913	11.321	16.167	17.173	12.143	12.563	#N/A	0.816873	5.38123e-32	6.60722e-31	0.686833	4.95355e-12	2.20891e-11	0.377116	0.000695429	0.0015306	FALSE	FALSE	FALSE	FALSE	FALSE	FALSE
comp10662_c0_seq1	Uncharacterized protein TCM_006830	#N/A	-		no IPS match	15.875	18.45	5.11	7.56	4.924	4.785	4.594	4.728	5.216	4.265	2.132	1.787	7.565	6.744	1	0.265034	0.427674	0.539936	-0.207521	0.604698	0.68787	-1.89658	4.09496e-07	1.31547e-06	FALSE	FALSE	FALSE	FALSE	FALSE	FALSE
comp10663_c0_seq1		#N/A	-		SIGNAL_PEPTIDE_N_REGION (PHOBIUS); SIGNAL_PEPTIDE (PHOBIUS); SIGNAL_PEPTIDE_C_REGION (PHOBIUS); SIGNAL_PEPTIDE_H_REGION (PHOBIUS); NON_CYTOPLASMIC_DOMAIN (PHOBIUS)	1.746	0.869	1.019	1.414	0.969	0.772	1.554	0.953	1.437	1.641	1.503	1.809	0.999	0.891	#N/A	0.380977	0.571624	0.678583	-0.452627	0.359041	0.444145	0.734179	0.18952	0.256219	FALSE	FALSE	FALSE	FALSE	FALSE	FALSE
comp10664_c0_seq1	exordium like 2	#N/A	C:plant-type cell wall; C:membrane	-	IPR006766 (PFAM); PTHR31279:SF0 (PANTHER); PTHR31279 (PANTHER); SIGNAL_PEPTIDE_N_REGION (PHOBIUS); SIGNAL_PEPTIDE_C_REGION (PHOBIUS); SIGNAL_PEPTIDE_H_REGION (PHOBIUS); SIGNAL_PEPTIDE (PHOBIUS); NON_CYTOPLASMIC_DOMAIN (PHOBIUS); SignalP-noTM (SIGNALP_EUK); TMhelix (TMHMM)	95.75	107.485	5.319	3.356	39.964	38.267	0.327	0	12.655	26.457	0	0	21.181	24.032	6	-3.28839	6.13398e-76	1.72355e-74	-6.83452	6.26014e-31	6.73896e-30	-10.3436	1.15238e-67	4.30555e-66	FALSE	FALSE	FALSE	FALSE	FALSE	FALSE
comp10665_c0_seq1	nac domain containing protein 11	0	F:DNA binding; P:regulation of transcription, DNA-templated		IPR003441 (PFAM); PTHR31989 (PANTHER); IPR003441 (PROSITE_PROFILES); IPR003441 (SUPERFAMILY)	11.332	12.131	4.666	5.002	22.8	20.494	8.243	7.319	22.308	20.467	3.11	2.49	18.843	17.297	6	-2.27845	2.9372e-74	8.06941e-73	-1.64118	6.97289e-36	8.85707e-35	-2.72988	1.36432e-57	3.95304e-56	FALSE	FALSE	FALSE	FALSE	FALSE	FALSE
comp10666_c0_seq1	probable adp-ribosylation factor gtpase-activating protein agd11-like	#N/A	-		no IPS match	10.107	8.656	7.986	10.351	9.475	8.429	9.459	8.097	3.643	6.139	4.994	5.394	5.01	4.036	#N/A	-0.0765084	0.78917	0.871439	0.649263	0.0225675	0.0378319	0.142046	0.671052	0.749505	FALSE	FALSE	FALSE	FALSE	FALSE	FALSE
comp10667_c0_seq1	---NA---	#N/A	-		no IPS match	4.084	4.364	5.267	13.231	7.662	8.303	8.705	4.879	6.425	9.713	14.365	11.502	7.848	9.519	#N/A	0.0894738	0.870208	0.939067	-0.412671	0.293106	0.371924	0.532321	0.0791666	0.118099	FALSE	FALSE	FALSE	FALSE	FALSE	FALSE
comp10668_c0_seq1	uncharacterized oxidoreductase -like	#N/A	P:oxidation-reduction process; F:oxidoreductase activity	-	no IPS match	3.257	4.064	0.836	0.411	2.72	3.519	1.892	1.545	3.407	4.232	3.058	0.67	1.773	4.919	#N/A	-2.40102	0.000913178	0.00222618	-1.31328	0.0127469	0.0224519	-0.826424	0.227375	0.300543	FALSE	FALSE	FALSE	FALSE	FALSE	FALSE
comp10669_c0_seq1	reticulon-like protein b12	0	C:endoplasmic reticulum	-	no IPS match	5.176	4.189	1.425	1.723	3.76	2.819	0.845	1.243	2.773	3.132	0.577	0.128	3.562	3.296	1	-1.16445	1.43452e-05	4.47103e-05	-1.71144	2.36496e-09	8.75899e-09	-3.22795	2.92881e-20	2.32141e-19	FALSE	FALSE	FALSE	FALSE	FALSE	FALSE
comp1067_c0_seq1		#N/A	-		SIGNAL_PEPTIDE_N_REGION (PHOBIUS); SIGNAL_PEPTIDE_C_REGION (PHOBIUS); SIGNAL_PEPTIDE (PHOBIUS); NON_CYTOPLASMIC_DOMAIN (PHOBIUS); SIGNAL_PEPTIDE_H_REGION (PHOBIUS)	0.316	0	0.444	0.437	0.791	0	2.027	0.825	0.524	0.95	0.896	1.075	0.275	1.11	#N/A	0.191783	1	1	0.775009	0.437049	0.524346	0.434927	1	1	FALSE	FALSE	FALSE	FALSE	FALSE	FALSE
comp1067_c0_seq2		#N/A	-		CYTOPLASMIC_DOMAIN (PHOBIUS); TRANSMEMBRANE (PHOBIUS); NON_CYTOPLASMIC_DOMAIN (PHOBIUS); TMhelix (TMHMM)	0.357	0.31	0.51	1.003	1.209	0.476	1.543	0.941	0.896	1.633	1.699	2.447	0.308	1.27	#N/A	-0.187152	1	1	-0.188127	1	1	1.28532	0.15171	0.210263	FALSE	FALSE	FALSE	FALSE	FALSE	FALSE
comp10670_c0_seq1	geranyl geranyl pyrophosphate	K13789	P:single-organism metabolic process; F:oxidoreductase activity	-	no IPS match	92.136	95.871	80.457	78.742	39.28	39.066	71.259	78.464	36.079	34.929	31.983	41.208	34.048	32.567	#N/A	0.901688	1.7918e-47	3.2088e-46	0.884301	1.16807e-19	7.9351e-19	0.0767762	0.561251	0.647012	FALSE	FALSE	FALSE	FALSE	FALSE	FALSE
comp10672_c0_seq1	disease resistance protein at4g27190-like	#N/A	P:defense response; F:ADP binding		Coil (COILS)	2.511	2.575	7.763	10.441	10.044	8.932	12.826	9.155	6.999	11.304	8.938	9.608	9.862	14.463	4	-0.168423	0.729488	0.820712	0.0825433	0.922962	0.971578	-0.44349	0.22358	0.296301	FALSE	FALSE	FALSE	FALSE	FALSE	FALSE
comp10673_c0_seq1		#N/A	-		SIGNAL_PEPTIDE_N_REGION (PHOBIUS); SIGNAL_PEPTIDE (PHOBIUS); NON_CYTOPLASMIC_DOMAIN (PHOBIUS); SIGNAL_PEPTIDE_C_REGION (PHOBIUS); SIGNAL_PEPTIDE_H_REGION (PHOBIUS)	8.77	2.813	2.052	1.016	2.133	1.93	5.844	2.858	3.305	1.924	2.399	1.649	5.002	3.515	#N/A	-0.506366	0.503473	0.613567	0.592914	0.387438	0.472172	-1.08823	0.054904	0.0854181	FALSE	FALSE	FALSE	FALSE	FALSE	FALSE
comp10674_c0_seq1	homeodomain-like superfamily protein isoform 1	0	F:chromatin binding; F:DNA binding		no IPS match	8.157	12.897	10.9	18.014	15.191	22.352	1.34	1.359	21.818	31.297	0.196	0	20.033	21.4	6	-0.507434	0.044643	0.0777103	-4.46382	2.55648e-38	3.50408e-37	-7.34703	2.00342e-49	4.72471e-48	FALSE	FALSE	FALSE	FALSE	FALSE	FALSE
comp10675_c0_seq1	ring-h2 finger protein atl13	0	F:protein binding; F:zinc ion binding	-	IPR001841 (SMART); IPR001841 (PFAM); IPR013083 (G3DSA:3.30.40.GENE3D); PTHR14155 (PANTHER); TRANSMEMBRANE (PHOBIUS); CYTOPLASMIC_DOMAIN (PHOBIUS); NON_CYTOPLASMIC_DOMAIN (PHOBIUS); IPR001841 (PROSITE_PROFILES); SSF57850 (SUPERFAMILY); TMhelix (TMHMM)	2.256	2.317	3.424	2.379	1.804	1.607	0.484	0.116	1.403	1.766	0	0.106	2.697	1.732	1	0.649853	0.0503229	0.086699	-2.47496	2.79311e-06	7.93549e-06	-5.3428	1.05641e-11	4.97439e-11	FALSE	FALSE	FALSE	FALSE	FALSE	FALSE
comp10677_c0_seq1	no lysine kinase 4 isoform 1	K08867	F:kinase activity; P:single-organism process; P:cellular metabolic process	-	no IPS match	18.243	14.189	13.161	15.172	5.875	5.987	8.783	7.005	8.969	8.772	1.473	1.777	19.958	20.24	1	1.1332	8.56789e-13	4.76631e-12	-0.344584	0.0563232	0.0868491	-3.68257	1.82387e-61	5.79548e-60	FALSE	FALSE	FALSE	FALSE	FALSE	FALSE
comp10678_c0_seq1	PREDICTED: uncharacterized protein LOC100258381	0	P:embryo sac egg cell differentiation; F:molecular_function; P:protein targeting to mitochondrion; P:biological_process		no IPS match	44.225	38.4	34.517	33.906	18.16	18.797	57.836	63.001	15.934	16.361	41.323	38.346	13.799	17.684	#N/A	0.764298	5.10009e-13	2.87663e-12	1.71002	4.15187e-45	6.90886e-44	1.2876	3.55851e-17	2.36713e-16	FALSE	FALSE	FALSE	FALSE	FALSE	FALSE
comp10679_c0_seq1	zinc finger a20 and an1 domain-containing stress-associated protein 9	0	F:zinc ion binding; F:DNA binding	-	IPR000058 (SMART); IPR002653 (PFAM); IPR000058 (PFAM); IPR000058 (G3DSA:4.10.1110.GENE3D); PTHR10634 (PANTHER); IPR000058 (PROSITE_PROFILES); IPR002653 (PROSITE_PROFILES); SSF118310 (SUPERFAMILY); SSF57716 (SUPERFAMILY)	20.785	23.146	9.149	7.213	18	18.007	17.184	16.938	26.036	21.884	14.396	15.524	16.887	17.272	#N/A	-1.25666	5.45887e-08	2.16793e-07	-0.674144	0.00055323	0.00120531	-0.247801	0.269561	0.34683	FALSE	FALSE	FALSE	FALSE	FALSE	FALSE
comp1068_c0_seq1	tir-nbs-lrr resistance protein	0	P:defense response; P:signal transduction; F:protein binding; F:ADP binding	-	IPR000767 (PRINTS); IPR000157 (SMART); IPR002182 (PFAM); G3DSA:3.40.50.10140 (GENE3D); IPR000157 (PFAM); G3DSA:3.40.50.300 (GENE3D); PTHR11017 (PANTHER); PTHR11017:SF130 (PANTHER); IPR000157 (PROSITE_PROFILES); IPR000157 (SUPERFAMILY); IPR027417 (SUPERFAMILY)	1.848	1.458	6.796	9.553	1.831	2.199	1.509	2.405	1.048	1.383	0.937	0.798	1.581	1.362	5	1.88196	1.11767e-16	7.7307e-16	0.459998	0.189255	0.254354	-0.802803	0.0410887	0.0655576	FALSE	FALSE	FALSE	FALSE	FALSE	FALSE
comp10680_c0_seq1		#N/A	-		no IPS match	28.258	25.607	20.18	22.193	25.129	25.539	12.229	11.745	21.522	23.866	6.343	5.767	17.511	20.231	1	-0.379593	0.0130987	0.0257998	-1.10803	2.87446e-09	1.05776e-08	-1.68262	6.70669e-13	3.41983e-12	FALSE	FALSE	FALSE	FALSE	FALSE	FALSE
comp10681_c0_seq1	serine threonine-protein kinase	K13436	F:ATP binding; P:activation of MAPKK activity; F:MAP kinase kinase kinase activity	EC:2.7.11.25; EC:2.7.11	IPR002290 (SMART); G3DSA:3.30.200.20 (GENE3D); IPR001245 (PFAM); G3DSA:1.10.510.10 (GENE3D); PTHR24420 (PANTHER); IPR008271 (PROSITE_PATTERNS); IPR017441 (PROSITE_PATTERNS); IPR000719 (PROSITE_PROFILES); IPR011009 (SUPERFAMILY)	143.987	131.365	134.343	131.035	65.057	64.964	122.36	132.299	52.064	55.571	115.288	96.578	58.783	59.534	#N/A	0.907899	1.38531e-57	2.98322e-56	1.05071	4.94903e-29	4.95739e-28	0.788765	3.27556e-10	1.37525e-09	FALSE	FALSE	FALSE	FALSE	FALSE	FALSE
comp10682_c0_seq1		#N/A	-		no IPS match	3.736	2.865	1.111	0.823	6.889	8.815	2.095	1.533	7.752	9.905	4.057	5.543	9.08	6.357	1	-3.13406	4.38207e-13	2.47952e-12	-2.43788	3.80689e-12	1.70969e-11	-0.754053	0.0175044	0.0302721	FALSE	FALSE	FALSE	FALSE	FALSE	FALSE
comp10683_c0_seq1		#N/A	-		no IPS match	1.95	2.627	18.258	14.915	9.315	8.375	16.058	18.553	5.266	8.805	19.369	19.811	7.274	6.222	4	0.791764	5.73641e-06	1.86657e-05	1.09192	4.91003e-07	1.49713e-06	1.48029	1.39145e-14	7.93236e-14	FALSE	FALSE	FALSE	FALSE	FALSE	FALSE
comp10684_c0_seq1		#N/A	-		SIGNAL_PEPTIDE_C_REGION (PHOBIUS); NON_CYTOPLASMIC_DOMAIN (PHOBIUS); SIGNAL_PEPTIDE_N_REGION (PHOBIUS); SIGNAL_PEPTIDE_H_REGION (PHOBIUS); SIGNAL_PEPTIDE (PHOBIUS); SignalP-noTM (SIGNALP_EUK)	13.629	13.062	18.729	17.127	18.693	21.625	17.995	22.851	22.384	18.06	10.967	13.172	17.486	14.471	#N/A	-0.300875	0.169684	0.249802	-0.183716	0.437001	0.524333	-0.4677	0.0765139	0.114661	FALSE	FALSE	FALSE	FALSE	FALSE	FALSE
comp10685_c0_seq1	nucleic acid binding isoform 2	#N/A	F:RNA binding; C:cytoplasm; P:mRNA processing; C:nucleus		no IPS match	34.037	31.512	39.51	33.225	43.004	39.147	37.769	32.389	47.972	50.498	42.322	39.931	59.008	58.323	#N/A	-0.290813	0.100328	0.158554	-0.669708	0.000152146	0.000356639	-0.56252	0.00117486	0.00249141	FALSE	FALSE	FALSE	FALSE	FALSE	FALSE
comp10686_c0_seq1	autoinhibited h+ atpase	K01535	C:membrane; F:ATPase activity; F:metal ion binding; F:nucleotide binding	EC:3.6.1.3	IPR004014 (SMART); IPR008250 (PFAM); IPR023298 (G3DSA:1.20.1110.GENE3D); IPR004014 (PFAM); IPR008250 (G3DSA:2.70.150.GENE3D); PTHR24093:SF127 (PANTHER); PTHR24093 (PANTHER); CYTOPLASMIC_DOMAIN (PHOBIUS); TRANSMEMBRANE (PHOBIUS); NON_CYTOPLASMIC_DOMAIN (PHOBIUS); TRANSMEMBRANE (PHOBIUS); CYTOPLASMIC_DOMAIN (PHOBIUS); SSF81665 (SUPERFAMILY); SSF81653 (SUPERFAMILY)	5.421	4.964	14.05	18.657	8.844	8.133	3.018	3.532	7.693	8.055	7.867	7.086	8.531	8.938	1	0.830279	2.23966e-06	7.6391e-06	-1.46085	3.37618e-09	1.23461e-08	-0.272588	0.195003	0.262786	FALSE	FALSE	FALSE	FALSE	FALSE	FALSE
comp10686_c0_seq2	autoinhibited h+ atpase	K01535	C:membrane; F:ATPase activity; F:nucleotide binding; F:metal ion binding	EC:3.6.1.3	IPR004014 (SMART); IPR008250 (PFAM); IPR023298 (G3DSA:1.20.1110.GENE3D); IPR004014 (PFAM); IPR008250 (G3DSA:2.70.150.GENE3D); PTHR24093:SF127 (PANTHER); PTHR24093 (PANTHER); CYTOPLASMIC_DOMAIN (PHOBIUS); TRANSMEMBRANE (PHOBIUS); NON_CYTOPLASMIC_DOMAIN (PHOBIUS); TRANSMEMBRANE (PHOBIUS); CYTOPLASMIC_DOMAIN (PHOBIUS); SSF81665 (SUPERFAMILY); SSF81653 (SUPERFAMILY)	2.348	2.296	8.482	9.926	5.218	6.553	2.263	2.614	3.576	5.706	7.126	4.905	5.252	4.583	#N/A	0.507339	0.00932661	0.0189174	-1.12819	0.000595624	0.00129203	0.252101	0.356731	0.44325	FALSE	FALSE	FALSE	FALSE	FALSE	FALSE
comp10687_c0_seq1	reticuline oxidase	0	F:flavin adenine dinucleotide binding; P:oxidation-reduction process; F:UDP-N-acetylmuramate dehydrogenase activity	-	IPR012951 (PFAM); IPR006094 (PFAM); IPR016169 (G3DSA:3.30.465.GENE3D); PTHR32448 (PANTHER); PTHR32448:SF11 (PANTHER); SIGNAL_PEPTIDE_H_REGION (PHOBIUS); SIGNAL_PEPTIDE_N_REGION (PHOBIUS); NON_CYTOPLASMIC_DOMAIN (PHOBIUS); SIGNAL_PEPTIDE (PHOBIUS); SIGNAL_PEPTIDE_C_REGION (PHOBIUS); IPR016166 (PROSITE_PROFILES); SignalP-noTM (SIGNALP_EUK); IPR016166 (SUPERFAMILY)	4.278	5.119	6.744	8.371	3.573	3.914	6.486	9.213	2.967	2.907	3.48	4.586	0.924	0.992	5	0.887875	5.40886e-08	2.14837e-07	1.2148	1.56463e-09	5.87392e-09	2.00273	2.05983e-13	1.08397e-12	FALSE	FALSE	TRUE	FALSE	FALSE	FALSE
comp10688_c0_seq1		#N/A	-		no IPS match	3.42	3.589	4.052	4.423	11.218	11.427	2.736	2.428	11.099	9.463	3.573	3.937	10.104	11.823	1	-1.53881	1.04003e-19	8.2973e-19	-2.16856	1.49312e-24	1.258e-23	-1.59971	1.18336e-15	7.20685e-15	FALSE	FALSE	FALSE	FALSE	FALSE	FALSE
comp10689_c0_seq1	ribulose bisphosphate carboxylase oxygenase chloroplastic-like	0	P:carotenoid biosynthetic process; F:ATPase activity; C:chloroplast thylakoid membrane; P:ATP catabolic process; F:ATP binding; P:thylakoid membrane organization	EC:3.6.1.3	IPR003959 (PFAM); G3DSA:3.40.50.300 (GENE3D); PTHR32429:SF4 (PANTHER); PTHR32429 (PANTHER); IPR027417 (SUPERFAMILY)	2.44	1.737	1.15	1.504	1.244	1.697	2.173	1.766	1.446	1.633	2.162	2.139	1.39	1.421	#N/A	-0.29342	0.644015	0.743539	0.174456	0.787704	0.85326	0.555748	0.186429	0.252586	FALSE	FALSE	FALSE	FALSE	FALSE	FALSE
comp1069_c0_seq1	potassium transporter 1 isoform 4	#N/A	F:potassium ion transmembrane transporter activity; P:potassium ion transmembrane transport; C:membrane	-	no IPS match	1.297	3.061	1.83	2.7	2.978	3.645	0.687	0.418	2.933	1.708	0.309	0	0.832	2.27	#N/A	-0.673001	0.310561	0.413677	-2.11952	0.015175	0.0263664	-3.00348	0.0175768	0.0303862	FALSE	FALSE	FALSE	FALSE	FALSE	FALSE
comp10690_c0_seq1	dhhc-type zinc finger family protein isoform 2	K16675	F:zinc ion binding	-	IPR001594 (PFAM); PTHR22883:SF0 (PANTHER); PTHR22883 (PANTHER); NON_CYTOPLASMIC_DOMAIN (PHOBIUS); CYTOPLASMIC_DOMAIN (PHOBIUS); CYTOPLASMIC_DOMAIN (PHOBIUS); TRANSMEMBRANE (PHOBIUS); TRANSMEMBRANE (PHOBIUS); IPR001594 (PROSITE_PROFILES); TMhelix (TMHMM); TMhelix (TMHMM)	59.192	46.043	33.027	33.148	11.547	12.163	17.781	13.616	7.236	9.33	11.461	13.683	15.48	17.726	3	1.35534	2.79954e-42	4.48455e-41	0.736903	2.67689e-05	6.84617e-05	-0.461171	0.002508	0.00505562	FALSE	FALSE	FALSE	FALSE	FALSE	FALSE
comp10691_c0_seq1	nucleic acid binding	0	-		Coil (COILS); Coil (COILS); Coil (COILS)	52.964	51.266	43.522	43.396	55.075	53.249	49.3	42.101	56.882	49.365	41.086	46.017	43.802	46.458	#N/A	-0.43768	3.68947e-10	1.72638e-09	-0.404274	0.000798991	0.00170601	-0.107781	0.349045	0.435192	FALSE	FALSE	FALSE	FALSE	FALSE	FALSE
comp10692_c0_seq1	agc (camp- cgmp-dependent and protein kinase c) kinase family protein	#N/A	-		no IPS match	18.927	16.599	7.711	7.921	15.991	13.995	1.464	1.185	18.538	16.977	0	0.255	10.145	11.167	6	-1.04876	4.30725e-06	1.42547e-05	-3.88941	5.93065e-31	6.39519e-30	-6.26384	5.54564e-25	5.53673e-24	FALSE	FALSE	FALSE	FALSE	FALSE	FALSE
comp10692_c0_seq2	serine threonine-protein kinase cbk1-like	#N/A	-		no IPS match	23.021	25.411	8.861	11.495	17.564	18.51	1.34	0.709	17.87	18.66	0.505	0	16.146	16.355	3	-0.94792	3.31841e-07	1.22692e-06	-4.27543	1.14075e-42	1.77038e-41	-5.82542	3.39857e-43	6.61334e-42	FALSE	FALSE	FALSE	FALSE	FALSE	FALSE
comp10693_c0_seq1	dhbp synthase -like alpha beta domain isoform partial	0	F:double-stranded RNA binding	-	NON_CYTOPLASMIC_DOMAIN (PHOBIUS); SIGNAL_PEPTIDE_N_REGION (PHOBIUS); SIGNAL_PEPTIDE (PHOBIUS); SIGNAL_PEPTIDE_C_REGION (PHOBIUS); SIGNAL_PEPTIDE_H_REGION (PHOBIUS)	42.326	36.766	19.918	21.319	26.275	22.899	39.447	37.838	19.248	20.018	41.313	43.262	17.436	19.029	#N/A	-0.369227	0.000248388	0.000660912	0.787427	4.19438e-13	2.00223e-12	1.15845	1.68794e-21	1.42499e-20	FALSE	FALSE	FALSE	FALSE	FALSE	FALSE
comp10694_c0_seq1		#N/A	-		no IPS match	8.412	9.835	6.247	7.11	7.307	6.454	11.396	10.827	6.534	6.239	4.273	6.022	7.391	7.156	#N/A	-0.154559	0.492282	0.606352	0.611928	0.00134107	0.00277319	-0.568924	0.0172213	0.0298154	FALSE	FALSE	FALSE	FALSE	FALSE	FALSE
comp10695_c0_seq1	chloroplast-targeted copper	#N/A	F:copper ion binding; P:copper ion transport	-	no IPS match	0.419	0.145	2.692	2.314	1.458	0.987	0.18	0.105	1.437	1.25	0.154	0.192	0.782	0.437	1	0.936502	0.00964894	0.0195064	-3.29192	1.45333e-07	4.64426e-07	-1.83564	0.0150137	0.0262971	FALSE	FALSE	FALSE	FALSE	FALSE	FALSE
comp10695_c0_seq2	chloroplast-targeted copper	0	F:copper ion binding; P:copper ion transport	-	G3DSA:3.30.70.100 (GENE3D); IPR006121 (PFAM); PTHR22814 (PANTHER); PTHR22814:SF46 (PANTHER); IPR006121 (PROSITE_PROFILES); IPR006121 (SUPERFAMILY)	0.541	0.393	1.412	1.504	0.773	0.763	0.169	0.105	1.522	1.158	0.216	0.17	0.458	0.471	1	0.795474	0.0759567	0.124211	-3.39449	5.32592e-08	1.77094e-07	-1.25508	0.0963318	0.140959	FALSE	FALSE	FALSE	FALSE	FALSE	FALSE
comp10696_c0_seq1		#N/A	-		no IPS match	9.239	7.002	5.502	3.947	4.747	3.285	4.167	4.635	4.091	3.207	3.666	2	3.346	4.045	#N/A	0.141132	0.887185	0.954142	0.0814219	1	1	-0.390419	0.447941	0.538315	FALSE	FALSE	FALSE	FALSE	FALSE	FALSE
comp10696_c0_seq2		#N/A	-		no IPS match	8.872	7.033	7.868	3.202	4.391	2.603	4.91	2.567	5.131	4.198	2.471	3.703	3.088	5.457	#N/A	0.562707	0.290353	0.390908	-0.457976	0.311243	0.39172	-0.537491	0.357821	0.444518	FALSE	FALSE	FALSE	FALSE	FALSE	FALSE
comp10697_c0_seq1	caffeic acid o-methyltransferase	K13066	P:metabolic process; F:protein dimerization activity; F:O-methyltransferase activity	-	IPR016461 (PIRSF); G3DSA:3.40.50.150 (GENE3D); IPR012967 (PFAM); IPR001077 (PFAM); IPR011991 (G3DSA:1.10.10.GENE3D); PTHR11746 (PANTHER); PTHR11746:SF53 (PANTHER); IPR016461 (PROSITE_PROFILES); SSF46785 (SUPERFAMILY); SSF53335 (SUPERFAMILY)	6.85	12.328	21.434	13.488	4.258	3.779	16.171	18.762	2.637	3.94	12.522	12.363	6.575	4.028	5	2.00068	1.29667e-22	1.15996e-21	2.20192	3.88362e-35	4.82067e-34	1.17421	1.16687e-08	4.3135e-08	TRUE	TRUE	FALSE	FALSE	FALSE	FALSE
comp10698_c0_seq1	conserved hypothetical protein	#N/A	-		SignalP-noTM (SIGNALP_EUK)	2.236	1.768	0.484	0	2.293	2.154	0.372	0.221	2.823	3.357	0	0.383	4.411	4.213	1	-3.21389	1.93368e-05	5.93876e-05	-3.4562	1.69231e-08	5.84491e-08	-4.51299	1.02633e-12	5.17691e-12	FALSE	FALSE	FALSE	FALSE	FALSE	FALSE
comp10698_c0_seq2	conserved hypothetical protein	#N/A	-		no IPS match	2.613	3.568	0.667	1.492	3.769	4.004	0.383	0.465	3.61	3.84	0.783	0.266	5.693	5.508	1	-1.95739	1.83901e-07	6.95332e-07	-3.30012	1.01198e-12	4.71909e-12	-3.3746	6.33642e-18	4.4134e-17	FALSE	FALSE	FALSE	FALSE	FALSE	FALSE
comp10699_c0_seq1		#N/A	-		NON_CYTOPLASMIC_DOMAIN (PHOBIUS); SIGNAL_PEPTIDE (PHOBIUS); SIGNAL_PEPTIDE_N_REGION (PHOBIUS); SIGNAL_PEPTIDE_C_REGION (PHOBIUS); SIGNAL_PEPTIDE_H_REGION (PHOBIUS)	114.974	96.812	131.664	128.477	45.786	38.815	62.745	57.46	29.113	24.632	24.961	23.897	36.145	29.094	3	1.50665	4.06639e-67	1.01637e-65	0.975414	3.66007e-14	1.86063e-13	-0.469769	0.00261907	0.00526245	FALSE	FALSE	FALSE	FALSE	FALSE	FALSE
comp107_c0_seq1		#N/A	-		no IPS match	4.186	6.412	1.229	1.453	2.907	4.829	0.18	0.453	3.863	5.24	0.165	0.585	4.619	5.331	1	-1.66301	0.000513324	0.00130233	-3.99278	1.33566e-11	5.7933e-11	-3.77594	1.12196e-12	5.64464e-12	FALSE	FALSE	FALSE	FALSE	FALSE	FALSE
comp1070_c0_seq1		#N/A	-		no IPS match	2.032	0.993	5.738	3.227	1.458	2.496	35.348	31.472	3.584	3.057	28.112	34.09	2.488	3.052	4	1.00647	0.0369423	0.0656006	3.13897	6.73336e-34	8.00895e-33	3.41398	3.25227e-32	4.40881e-31	FALSE	TRUE	TRUE	FALSE	FALSE	FALSE
comp10700_c0_seq1		#N/A	-		no IPS match	1.388	2.751	9.279	8.191	7.022	7.038	6.565	6.668	3.703	5.806	5.54	7.139	7.715	7.055	#N/A	0.191034	0.264867	0.362768	0.278883	0.219231	0.289419	-0.285901	0.18278	0.248332	FALSE	FALSE	FALSE	FALSE	FALSE	FALSE
comp10701_c0_seq1	drm3-like protein isoform 1	#N/A	-		IPR008406 (PFAM)	130.297	160.023	14.507	18.027	120.736	122.424	11.723	11.548	190.935	153.068	8.238	6.969	171.422	167.67	6	-3.02187	2.19949e-245	2.16845e-243	-4.07433	4.70245e-162	6.4377e-160	-4.52233	1.15549e-222	5.58278e-220	FALSE	FALSE	FALSE	FALSE	FALSE	FALSE
comp10702_c0_seq1		#N/A	-		no IPS match	12.526	8.191	5.751	4.102	5.875	3.995	8.851	9.178	7.278	5.823	5.015	8.086	6.858	8.367	#N/A	-0.101205	0.763683	0.849173	0.273969	0.240536	0.313702	-0.289237	0.293959	0.374329	FALSE	FALSE	FALSE	FALSE	FALSE	FALSE
comp10703_c0_seq1	2-oxoglutarate-dependent dioxygenase	K06892	F:iron ion binding; F:oxidoreductase activity, acting on single donors with incorporation of molecular oxygen, incorporation of two atoms of oxygen; F:oxidoreductase activity, acting on paired donors, with incorporation or reduction of molecular oxygen, 2-oxoglutarate as one donor, and incorporation of one atom each of oxygen into both donors; P:oxidation-reduction process	EC:1.14.11; EC:1.13.11	no IPS match	1.48	2.224	0.353	0.771	7.884	6.346	0.529	0.639	27.414	44.075	0.113	0.277	13.982	20.938	6	-3.75778	7.15844e-36	9.76006e-35	-6.11663	1.87689e-88	8.08948e-87	-6.52015	3.45569e-69	1.34629e-67	FALSE	FALSE	FALSE	FALSE	FALSE	FALSE
comp10703_c0_seq2	2-oxoglutarate-dependent dioxygenase	K06892	P:flavonol biosynthetic process; F:iron ion binding; F:oxidoreductase activity, acting on single donors with incorporation of molecular oxygen, incorporation of two atoms of oxygen; P:oxidation-reduction process; F:flavonol synthase activity	EC:1.14.11.23; EC:1.13.11	CYTOPLASMIC_DOMAIN (PHOBIUS); TRANSMEMBRANE (PHOBIUS); NON_CYTOPLASMIC_DOMAIN (PHOBIUS)	0.97	1.107	0.457	1.119	7.031	5.126	0.687	0.848	23.94	32.271	0.309	0	12.467	14.017	6	-3.00953	3.8505e-11	1.93315e-10	-5.36226	9.59105e-58	2.20524e-56	-6.21439	9.87617e-40	1.73382e-38	FALSE	FALSE	FALSE	FALSE	FALSE	FALSE
comp10704_c0_seq1	3-dehydroquinate synthase-like	0	F:oxidoreductase activity; P:aromatic amino acid family biosynthetic process; P:starch biosynthetic process; F:3-dehydroquinate synthase activity; P:maltose metabolic process; P:oxidation-reduction process	EC:4.2.3.4	SIGNAL_PEPTIDE_N_REGION (PHOBIUS); SIGNAL_PEPTIDE_C_REGION (PHOBIUS); NON_CYTOPLASMIC_DOMAIN (PHOBIUS); SIGNAL_PEPTIDE (PHOBIUS); SIGNAL_PEPTIDE_H_REGION (PHOBIUS)	1.684	1.986	1.085	1.17	2.409	1.993	1.802	0.453	3.872	3.865	0.597	0.638	2.53	2.649	1	-1.06111	0.00145533	0.00343133	-1.88729	4.00414e-09	1.45513e-08	-2.11501	3.90584e-09	1.50394e-08	FALSE	FALSE	FALSE	FALSE	FALSE	FALSE
comp10704_c0_seq2	3-dehydroquinate synthase-like	0	F:oxidoreductase activity; P:aromatic amino acid family biosynthetic process; P:starch biosynthetic process; F:3-dehydroquinate synthase activity; P:maltose metabolic process; P:oxidation-reduction process	EC:4.2.3.4	IPR002812 (PIRSF); IPR002812 (PFAM)	1.981	1.655	1.751	1.813	1.849	2.208	1.205	1.185	2.984	3.407	0.484	0.702	2.422	2.43	1	-0.318121	0.272082	0.370619	-1.60278	2.36209e-09	8.75007e-09	-2.10172	2.47367e-10	1.048e-09	FALSE	FALSE	FALSE	FALSE	FALSE	FALSE
comp10705_c0_seq1	hypothetical protein PRUPE_ppa018393mg	0	-		SignalP-noTM (SIGNALP_EUK)	18.733	17.323	8.09	7.239	5.155	4.776	28.49	28.172	5.241	4.082	15.189	18.598	4.461	4.65	4	0.510401	0.0138362	0.0271096	2.4173	2.86864e-48	5.17789e-47	1.82651	8.75008e-20	6.76191e-19	FALSE	TRUE	FALSE	FALSE	FALSE	FALSE
comp10706_c0_seq1	helicase sant- isoform 3	#N/A	-		no IPS match	13.711	10.87	18.585	25.394	27.12	25.799	19.492	11.257	24.599	21.759	33.837	24.046	23.012	25.31	#N/A	-0.382275	0.0968689	0.153789	-0.745879	0.00746089	0.013727	0.222233	0.427266	0.516308	FALSE	FALSE	FALSE	FALSE	FALSE	FALSE
comp10707_c0_seq1	swib complex baf60b domain-containing protein	K15223	C:nucleus; F:protein binding; F:DNA binding	-	Coil (COILS); Coil (COILS); IPR019835 (SMART); IPR003121 (PFAM); IPR014876 (PFAM); G3DSA:1.10.245.10 (GENE3D); IPR009057 (G3DSA:1.10.10.GENE3D); PTHR13844 (PANTHER); PTHR13844:SF0 (PANTHER); IPR003121 (SUPERFAMILY); SSF109715 (SUPERFAMILY); IPR003121 (SUPERFAMILY)	3.951	3.113	1.83	2.996	3.333	3.492	1.768	1.987	4.091	3.782	1.854	2.128	4.378	4.751	#N/A	-0.62184	0.00448313	0.00969363	-1.25814	2.10945e-09	7.83725e-09	-1.25527	1.99572e-09	7.87326e-09	FALSE	FALSE	FALSE	FALSE	FALSE	FALSE
comp10708_c0_seq1	tpx2 family	0	-		Coil (COILS); IPR027329 (PFAM); PTHR31358 (PANTHER)	6.289	7.736	5.476	6.416	4.844	5.574	2.534	2.138	4.818	4.94	1.709	2.053	3.87	3.935	#N/A	0.06236	0.614771	0.719207	-1.24181	4.98053e-14	2.50961e-13	-1.11208	3.79499e-09	1.46315e-08	FALSE	FALSE	FALSE	FALSE	FALSE	FALSE
comp1071_c0_seq1		#N/A	-		NON_CYTOPLASMIC_DOMAIN (PHOBIUS); CYTOPLASMIC_DOMAIN (PHOBIUS); TRANSMEMBRANE (PHOBIUS); TMhelix (TMHMM)	2.256	2.896	1.32	2.34	4.231	3.465	1.802	0.488	4.776	4.232	1.061	0.638	3.046	3.776	1	-1.16217	0.00612712	0.0129293	-2.06331	1.97133e-06	5.68423e-06	-2.00381	4.61594e-05	0.000119109	FALSE	FALSE	FALSE	FALSE	FALSE	FALSE
comp10710_c0_seq1	ferredoxin--nadp root chloroplastic-like	K02641	F:flavin adenine dinucleotide binding; F:copper ion binding; F:NADP binding; C:thylakoid membrane; F:ferredoxin-NADP+ reductase activity; P:oxidation-reduction process	EC:1.18.1.2	IPR001709 (PRINTS); IPR015701 (PIRSF); PIRSF501178 (PIRSF); IPR008333 (PFAM); G3DSA:3.40.50.80 (GENE3D); IPR001433 (PFAM); G3DSA:2.40.30.10 (GENE3D); IPR015701 (PTHR19384:PANTHER); PTHR19384 (PANTHER); IPR017927 (PROSITE_PROFILES); SSF52343 (SUPERFAMILY); IPR017938 (SUPERFAMILY)	92.146	93.048	82.195	77.971	51.644	50.574	36.564	37.861	32.909	37.461	34.795	42.687	31.476	30.288	#N/A	0.527119	4.88241e-17	3.44291e-16	-0.11054	0.297794	0.377096	0.268646	0.0306884	0.0504254	FALSE	FALSE	FALSE	FALSE	FALSE	FALSE
comp10711_c0_seq1		#N/A	-		TRANSMEMBRANE (PHOBIUS); NON_CYTOPLASMIC_DOMAIN (PHOBIUS); CYTOPLASMIC_DOMAIN (PHOBIUS); TMhelix (TMHMM)	13.843	12.4	14.05	8.936	22.569	19.533	7.556	5.46	26.433	23.716	6.045	6.533	19.816	20.543	1	-0.98451	2.92493e-05	8.79755e-05	-2.10578	1.59045e-16	9.26812e-16	-1.73387	1.17842e-10	5.13132e-10	FALSE	FALSE	FALSE	FALSE	FALSE	FALSE
comp10712_c0_seq1	mitogen-activated protein kinase kinase 2-like	#N/A	F:kinase activity; F:ATP binding; F:protein kinase activity; P:phosphorylation; F:nucleotide binding; P:protein phosphorylation; F:transferase activity, transferring phosphorus-containing groups; F:protein serine/threonine kinase activity		no IPS match	5.686	5.109	2.536	2.122	2.196	1.284	1.622	1.987	1.826	1.15	0.525	1.564	2.014	1.816	1	0.336292	0.521547	0.629508	0.0935772	1	1	-0.983495	0.052327	0.0817486	FALSE	FALSE	FALSE	FALSE	FALSE	FALSE
comp10712_c0_seq2	mitogen-activated protein kinase kinase mapkk2	#N/A	P:protein phosphorylation; F:ATP binding; F:protein serine/threonine kinase activity	EC:2.7.11	G3DSA:1.10.510.10 (GENE3D); IPR011009 (SUPERFAMILY)	6.605	6.888	1.255	1.234	1.493	1.293	0.383	1.394	1.175	0.808	0.34	0	1.831	0.933	1	-0.263359	0.711098	0.805351	-0.401582	0.843193	0.900502	-2.84236	0.00160732	0.00333849	FALSE	FALSE	FALSE	FALSE	FALSE	FALSE
comp10714_c0_seq1	mitochondrial carrier	K14684	C:chloroplast envelope; P:transmembrane transport; F:calcium ion binding; C:integral component of membrane	-	Coil (COILS); IPR002048 (PFAM); IPR011992 (G3DSA:1.10.238.GENE3D); IPR023395 (G3DSA:1.50.40.GENE3D); IPR018108 (PFAM); PTHR24089:SF149 (PANTHER); PTHR24089 (PANTHER); IPR018247 (PROSITE_PATTERNS); IPR002048 (PROSITE_PROFILES); IPR018108 (PROSITE_PROFILES); IPR018108 (PROSITE_PROFILES); IPR018108 (PROSITE_PROFILES); IPR002048 (PROSITE_PROFILES); IPR023395 (SUPERFAMILY); SSF47473 (SUPERFAMILY)	29.606	30.551	41.483	45.273	27.475	29.506	78.184	76.257	26.095	26.032	62.268	69.691	24.519	23.965	#N/A	0.483765	3.29418e-11	1.65927e-10	1.37678	3.08656e-53	6.34519e-52	1.3884	2.9998e-38	4.9934e-37	FALSE	FALSE	FALSE	FALSE	FALSE	FALSE
comp10715_c0_seq1		#N/A	-		TRANSMEMBRANE (PHOBIUS); NON_CYTOPLASMIC_DOMAIN (PHOBIUS); CYTOPLASMIC_DOMAIN (PHOBIUS); TMhelix (TMHMM)	5.156	3.609	20.441	16.265	14.462	19.156	35.449	21.376	13.077	17.252	25.053	19.003	16.021	24.57	4	-0.0155761	1	1	0.729742	0.0114969	0.0204421	0.0786179	0.869828	0.924275	FALSE	FALSE	FALSE	FALSE	FALSE	FALSE
comp10717_c0_seq1	unnamed protein product	#N/A	-		no IPS match	6.238	6.278	7.241	5.632	5.724	6.167	13.457	13.813	4.353	4.332	10.967	8.789	4.261	4.221	#N/A	-0.0145826	1	1	1.45639	2.91503e-11	1.23636e-10	1.17204	6.12788e-06	1.74098e-05	FALSE	FALSE	FALSE	FALSE	FALSE	FALSE
comp10718_c0_seq1	Uncharacterized protein TCM_016944	#N/A	-		no IPS match	13.598	18.305	33.511	41.158	33.644	29.479	33.152	32.935	25.132	29.947	43.774	51.476	31.568	24.209	#N/A	0.130776	0.536852	0.644992	0.0695441	0.78348	0.849407	0.709009	0.000639963	0.00141441	FALSE	FALSE	FALSE	FALSE	FALSE	FALSE
comp10719_c0_seq1		#N/A	-		no IPS match	3.083	2.637	3.908	4.282	2.053	2.639	13.13	9.236	1.767	1.158	6.94	6.246	3.687	1.614	5	0.650369	0.199649	0.287206	2.74674	9.92274e-11	4.05386e-10	1.25016	0.00307401	0.00610601	FALSE	TRUE	FALSE	FALSE	FALSE	FALSE
comp10720_c0_seq1	lipase 3-like	#N/A	-		no IPS match	23.583	20.529	21.33	22.373	28.329	28.339	38.647	43.751	24.717	21.192	37.256	33.505	28.206	24.646	#N/A	-0.495587	0.000499073	0.00126856	0.650906	1.09443e-05	2.9292e-05	0.370426	0.0220744	0.0373897	FALSE	FALSE	FALSE	FALSE	FALSE	FALSE
comp10721_c0_seq1	pra1 family protein f2-like	#N/A	-		IPR004895 (PFAM); PTHR19317 (PANTHER); SIGNAL_PEPTIDE_N_REGION (PHOBIUS); TRANSMEMBRANE (PHOBIUS); SIGNAL_PEPTIDE (PHOBIUS); SIGNAL_PEPTIDE_C_REGION (PHOBIUS); NON_CYTOPLASMIC_DOMAIN (PHOBIUS); CYTOPLASMIC_DOMAIN (PHOBIUS); TRANSMEMBRANE (PHOBIUS); SIGNAL_PEPTIDE_H_REGION (PHOBIUS); NON_CYTOPLASMIC_DOMAIN (PHOBIUS); TMhelix (TMHMM); TMhelix (TMHMM)	13.333	15.379	12.769	11.109	9.493	9.147	13.457	19.238	5.545	8.289	11.348	11.821	6.084	5.44	#N/A	0.237188	0.250962	0.346933	1.02764	2.69639e-05	6.89293e-05	0.949446	5.97533e-05	0.000152119	FALSE	FALSE	FALSE	FALSE	FALSE	FALSE
comp10722_c0_seq1	major facilitator superfamily domain-containing protein 5-like	0	C:plasma membrane	-	IPR008509 (PFAM); G3DSA:1.20.1250.20 (GENE3D); PTHR24003:SF368 (PANTHER); PTHR24003 (PANTHER); NON_CYTOPLASMIC_DOMAIN (PHOBIUS); CYTOPLASMIC_DOMAIN (PHOBIUS); CYTOPLASMIC_DOMAIN (PHOBIUS); TRANSMEMBRANE (PHOBIUS); TRANSMEMBRANE (PHOBIUS); TRANSMEMBRANE (PHOBIUS); TRANSMEMBRANE (PHOBIUS); CYTOPLASMIC_DOMAIN (PHOBIUS); TRANSMEMBRANE (PHOBIUS); SIGNAL_PEPTIDE_N_REGION (PHOBIUS); NON_CYTOPLASMIC_DOMA…	169.04	143.827	110.805	117.869	114.168	111.687	103.464	108.239	81.583	81.245	92.655	77.288	104.333	109.625	#N/A	-0.102891	0.0854245	0.137907	0.187682	0.0315163	0.0513217	-0.383797	0.00205884	0.00421117	FALSE	FALSE	FALSE	FALSE	FALSE	FALSE
comp10723_c0_seq1	receptor homology-transmembrane-ring h2 domain protein 1	K15692	C:extrinsic component of vacuolar membrane; P:response to sucrose; P:response to fructose; P:protein import into peroxisome matrix; P:intra-Golgi vesicle-mediated transport; P:lipid transport; P:lithium ion transport; F:zinc ion binding; F:protein binding	-	IPR001841 (SMART); IPR003137 (PFAM); IPR013083 (G3DSA:3.30.40.GENE3D); G3DSA:3.50.30.30 (GENE3D); IPR001841 (PFAM); PTHR22765 (PANTHER); PTHR22765:SF16 (PANTHER); TRANSMEMBRANE (PHOBIUS); CYTOPLASMIC_DOMAIN (PHOBIUS); CYTOPLASMIC_DOMAIN (PHOBIUS); TRANSMEMBRANE (PHOBIUS); NON_CYTOPLASMIC_DOMAIN (PHOBIUS); IPR001841 (PROSITE_PROFILES); SSF52025 (SUPERFAMILY); SSF57850 (SUPERFAMILY); TMhelix (TMHMM…	6.37	6.774	1.777	2.52	5.129	5.251	0.935	0.639	4.328	4.998	1.236	0.99	4.694	4.036	1	-1.39242	1.68637e-11	8.65857e-11	-2.71648	1.93253e-23	1.55406e-22	-2.00498	3.1899e-14	1.77134e-13	FALSE	FALSE	FALSE	FALSE	FALSE	FALSE
comp10723_c0_seq2	embr-h2 protein jr700	K15692	C:extrinsic component of vacuolar membrane; P:response to sucrose; P:response to fructose; P:protein import into peroxisome matrix; P:intra-Golgi vesicle-mediated transport; P:lipid transport; P:lithium ion transport; F:zinc ion binding; F:protein binding	-	IPR001841 (SMART); IPR003137 (PFAM); IPR013083 (G3DSA:3.30.40.GENE3D); G3DSA:3.50.30.30 (GENE3D); IPR001841 (PFAM); PTHR22765 (PANTHER); PTHR22765:SF16 (PANTHER); TRANSMEMBRANE (PHOBIUS); CYTOPLASMIC_DOMAIN (PHOBIUS); TRANSMEMBRANE (PHOBIUS); CYTOPLASMIC_DOMAIN (PHOBIUS); NON_CYTOPLASMIC_DOMAIN (PHOBIUS); IPR001841 (PROSITE_PROFILES); SSF52025 (SUPERFAMILY); SSF57850 (SUPERFAMILY); TMhelix (TMHMM…	3.941	4.137	1.333	1.697	3.476	2.962	0.293	0.36	3.145	3.34	0.886	0.564	2.655	2.96	1	-1.19554	2.58635e-06	8.76423e-06	-3.47793	7.23342e-23	5.67587e-22	-1.9711	1.77333e-10	7.60639e-10	FALSE	FALSE	FALSE	FALSE	FALSE	FALSE
comp10724_c0_seq1	trehalose-phosphate synthase 1	K16055	F:alpha,alpha-trehalose-phosphate synthase (UDP-forming) activity; P:cell division; P:trehalose biosynthetic process; P:plant-type cell wall organization; P:plant-type cell wall biogenesis; C:cytoplasm; P:sugar mediated signaling pathway; P:embryo development ending in seed dormancy	EC:2.4.1.15	G3DSA:3.40.50.2000 (GENE3D); IPR001830 (PFAM); G3DSA:3.40.50.2000 (GENE3D); PTHR10788 (PANTHER); SSF53756 (SUPERFAMILY)	1.358	1.293	4.601	4.539	1.884	2.217	1.824	1.708	3.221	3.432	1.37	1.298	5.327	4.389	#N/A	1.01637	1.98524e-07	7.48827e-07	-1.10075	1.71731e-06	4.98345e-06	-1.91051	4.39971e-15	2.58886e-14	FALSE	FALSE	FALSE	FALSE	FALSE	FALSE
comp10725_c0_seq1	at1g02120 t7i23_26	#N/A	P:negative regulation of programmed cell death; C:endoplasmic reticulum; P:defense response to bacterium	-	no IPS match	18.642	27.417	17.108	18.58	21.306	20.314	28.952	35.398	17.634	18.893	31.952	31.068	20.099	23.032	#N/A	-0.338318	0.154413	0.22975	0.613373	0.00389076	0.00751616	0.494938	0.0199509	0.0341252	FALSE	FALSE	FALSE	FALSE	FALSE	FALSE
comp10726_c0_seq1	Methyltransferase-related protein, putative	#N/A	-		no IPS match	42.949	45.257	50.344	52.113	36.515	34.443	68.781	68.287	51.134	44.533	46.163	52.018	48.879	46.206	#N/A	0.412336	7.53201e-05	0.000215097	0.330399	0.00622984	0.0116335	-0.0118129	0.945569	0.994105	FALSE	FALSE	FALSE	FALSE	FALSE	FALSE
comp10727_c0_seq1	ent-kaurenoic acid oxidase 1-like	K04123	F:heme binding; P:oxidation-reduction process; F:monooxygenase activity; F:iron ion binding; F:oxidoreductase activity, acting on paired donors, with incorporation or reduction of molecular oxygen	-	IPR002397 (PRINTS); IPR001128 (PFAM); IPR001128 (G3DSA:1.10.630.GENE3D); PTHR24286 (PANTHER); PTHR24286:SF6 (PANTHER); IPR017972 (PROSITE_PATTERNS); IPR001128 (SUPERFAMILY)	7.014	8.232	1.934	1.71	5.858	3.914	8.795	6.506	6.949	7.122	4.345	4.564	9.771	8.728	1	-1.52354	1.1898e-07	4.57945e-07	-0.0551723	0.763649	0.831838	-1.10865	6.14999e-09	2.32793e-08	FALSE	FALSE	FALSE	FALSE	FALSE	FALSE
comp10727_c0_seq2	ent-kaurenoic acid oxidase 1-like	K04123	F:heme binding; F:oxidoreductase activity, acting on paired donors, with incorporation or reduction of molecular oxygen; F:monooxygenase activity; F:iron ion binding; F:electron carrier activity; P:oxidation-reduction process	-	IPR001128 (PRINTS); IPR002401 (PRINTS); IPR001128 (G3DSA:1.10.630.GENE3D); IPR001128 (PFAM); PTHR24286:SF6 (PANTHER); PTHR24286 (PANTHER); IPR017972 (PROSITE_PATTERNS); NON_CYTOPLASMIC_DOMAIN (PHOBIUS); TRANSMEMBRANE (PHOBIUS); CYTOPLASMIC_DOMAIN (PHOBIUS); NON_CYTOPLASMIC_DOMAIN (PHOBIUS); TRANSMEMBRANE (PHOBIUS); IPR001128 (SUPERFAMILY); TMhelix (TMHMM)	18.417	20.901	4.81	4.012	13.351	11.688	13.186	11.153	18.64	17.169	7.63	7.597	22.979	22.746	1	-1.62005	2.96562e-36	4.08859e-35	-0.741073	1.8258e-09	6.81602e-09	-1.63998	2.79111e-38	4.65013e-37	FALSE	FALSE	FALSE	FALSE	FALSE	FALSE
comp10728_c0_seq1	protein mos2-like	0	P:defense response to bacterium; F:nucleic acid binding; P:defense response signaling pathway, resistance gene-dependent	-	no IPS match	7.514	8.842	14.534	17.345	9.253	8.824	33.287	34.562	9.003	9.488	35.762	43.379	7.083	5.903	4	0.699941	2.63999e-05	7.97813e-05	1.68197	4.19496e-30	4.35933e-29	2.54401	2.58008e-45	5.36803e-44	FALSE	FALSE	TRUE	FALSE	FALSE	FALSE
comp1073_c0_seq1		#N/A	-		no IPS match	0.786	0.672	6.09	2.186	4.924	5.96	2.939	3.59	5.807	5.315	12.542	13.289	4.369	5.499	4	-0.529854	0.284893	0.385765	-0.961175	0.047246	0.0740168	1.32591	8.74071e-05	0.000217878	FALSE	FALSE	FALSE	FALSE	FALSE	FALSE
comp10730_c0_seq1	fumarylacetoacetate hydrolase, putative	K01555	P:chlorophyll catabolic process; F:fumarylacetoacetase activity; P:aromatic amino acid family metabolic process; C:cytosol	EC:3.7.1.2	no IPS match	149.041	166.932	217.179	210.691	239.944	248.375	115.863	112.561	243.785	230.198	104.126	102.174	202.066	199.893	#N/A	-0.312344	2.95755e-09	1.29531e-08	-1.24311	8.04659e-43	1.25428e-41	-1.0163	7.56221e-24	7.15455e-23	FALSE	FALSE	FALSE	FALSE	FALSE	FALSE
comp10731_c0_seq1		#N/A	-		no IPS match	26.451	22.897	24.832	20.946	13.058	8.824	39.12	37.826	10.744	10.055	36.041	36.878	11.677	17.162	#N/A	0.967372	2.20765e-05	6.73034e-05	1.69871	6.93085e-19	4.53708e-18	1.28408	5.51852e-10	2.27672e-09	FALSE	FALSE	FALSE	FALSE	FALSE	FALSE
comp10732_c0_seq1	calcium-dependent protein kinase 28-like	#N/A	F:calcium ion binding; P:protein phosphorylation; F:ATP binding; F:protein serine/threonine kinase activity	EC:2.7.11	IPR011992 (G3DSA:1.10.238.GENE3D); IPR018247 (PROSITE_PATTERNS); SIGNAL_PEPTIDE_C_REGION (PHOBIUS); SIGNAL_PEPTIDE_N_REGION (PHOBIUS); SIGNAL_PEPTIDE_H_REGION (PHOBIUS); SIGNAL_PEPTIDE (PHOBIUS); NON_CYTOPLASMIC_DOMAIN (PHOBIUS); IPR002048 (PROSITE_PROFILES); SignalP-noTM (SIGNALP_EUK); SSF47473 (SUPERFAMILY)	8.647	8.594	19.487	22.591	7.511	6.167	15.867	17.147	3.694	4.94	9.741	8.586	3.554	4.541	5	1.51143	7.11677e-09	3.035e-08	1.72267	1.23329e-08	4.30573e-08	1.12826	0.0019744	0.00404563	FALSE	FALSE	FALSE	FALSE	FALSE	FALSE
comp10732_c0_seq2	---NA---	#N/A	-		no IPS match	5.39	7.198	29.119	25.742	3.778	4.838	10.799	13.488	3.364	3.082	6.477	6.075	3.687	2.64	5	2.52316	7.37054e-33	9.25997e-32	1.70761	2.43351e-09	9.00288e-09	0.93119	0.00607609	0.0114335	TRUE	FALSE	FALSE	FALSE	FALSE	FALSE
[truncated: 56,676 more rows]
