# Supplementary material for: Transcriptome Dynamics in Mango Fruit Peel Reveals Mechanisms of Chilling Stress
Source: Front Plant Sci. 2016 Oct 20;7:1579. doi: 10.3389/fpls.2016.01579 (PMC5072284; doi:10.3389/fpls.2016.01579)
Supplement: TABLE S2 — Abbreviations and transcript identification presented and divided according to pathways and the Figures in which they appear. Transcript name abbreviation, Transcript ID (comp number), gene description (based on Blast2GO annotation), KEGG number, GO description, enzyme code (EC), InterProScan, RPKM of different biological replicates, cluster. Also presented are: fold change, p-value, FDR (adjusted p-value) of different comparisons. Last columns present significant induction of the gene at 5°C after 2, 7, and 14 days compared to 12°C cold storage. [file Table_2.XLSX]

## Sheet: sheet 1
							RPKM (floored)															(2d_5t)/(2d_12t)			(7d_5t)/(7d_12t)			(14d_5t)/(14d_12t)
Gene Abbreviation	Transcript	Seq. Description	KEGG	GOs	EC Enzyme Codes	InterProScan	ot_1 (RPKM)	ot_2 (RPKM)	2d_5t1 (RPKM)	2d_5t2 (RPKM)	2d_12t1 (RPKM)	2d_12t2 (RPKM)	7d_5t1 (RPKM)	7d_5t2 (RPKM)	7d_12t1 (RPKM)	7d_12t2 (RPKM)	14d_5t1 (RPKM)	14d_5t2 (RPKM)	14d_12t1 (RPKM)	14d_12t2 (RPKM)	Cluster	Fold change	p-value	FDR(p-value)	Fold change	p-value	FDR(p-value)	Fold change	p-value	FDR(p-value)	2day up in cold	7day up in cold	14day up in cold
		Induction of plant stress response
avr9 cf-9 i	comp10345_c0_seq1	avr9 cf-9 rapidly elicited protein	0	-		IPR008480 (PFAM)	16.447	14.789	10.756	11.469	7.413	7.172	131.639	141.686	7.118	6.673	56.717	89.141	9.471	13.059	4	0.488672	0.000482665	0.0012312	4.117	1.22122e-244	4.43688e-242	2.63363	2.42749e-35	3.66125e-34	FALSE	TRUE	TRUE
avr9 cf-9 ii	comp10345_c0_seq2	avr9 cf-9 rapidly elicited protein	0	-		IPR008480 (PFAM)	4.594	3.651	3.477	2.34	0.844	0.817	27.612	32.296	1.285	1.183	13.469	18.194	2.78	3.532	4	1.67451	7.52074e-05	0.000214797	4.3942	8.16336e-86	3.34786e-84	2.26045	1.6043e-21	1.35661e-20	FALSE	TRUE	TRUE
CDPK	comp11876_c0_seq1	calcium-dependent protein kinase	K13412	P:protein phosphorylation; F:calcium ion binding; P:response to salt stress; F:ATP binding; P:abscisic acid-activated signaling pathway; C:cytoplasm; C:nucleus; C:plasma membrane; F:calcium-dependent protein kinase C activity	EC:2.7.11	IPR002290 (SMART); IPR002048 (SMART); IPR000719 (PFAM); IPR011992 (G3DSA:1.10.238.GENE3D); IPR011992 (PFAM); G3DSA:1.10.510.10 (GENE3D); G3DSA:3.30.200.20 (GENE3D); PTHR24349 (PANTHER); PTHR24349:SF23 (PANTHER); IPR017441 (PROSITE_PATTERNS); IPR018247 (PROSITE_PATTERNS); IPR008271 (PROSITE_PATTERNS); IPR018247 (PROSITE_PATTERNS); IPR018247 (PROSITE_PATTERNS); IPR002048 (PROSITE_PROFILES); IPR0020…	66.175	64.152	745.992	744.605	81.03	80.458	383.093	366.959	72.301	66.25	304.45	340.464	85.757	88.41	2	3.08513	0	0	2.24649	2.6209e-119	1.88031e-117	1.83277	6.33423e-68	2.3935e-66	TRUE	TRUE	FALSE
Rboh i	comp2801_c0_seq1	respiratory burst nadph oxidase	K13447	F:oxidoreductase activity; P:response to stress	-	no IPS match	2.522	1.293	16.337	16.587	1.262	0.44	18.839	23.688	0.135	0.883	8.052	33.196	2.447	1.472	2	4.1981	8.28995e-44	1.38297e-42	5.08422	1.98986e-49	3.68439e-48	3.30812	2.47993e-09	9.69353e-09	TRUE	TRUE	TRUE
Rboh ii	comp3011_c0_seq1	respiratory burst nadph oxidase	#N/A	F:NAD(P)H oxidase activity; C:plasma membrane; P:negative regulation of programmed cell death; P:defense response to fungus; F:calcium ion binding; F:peroxidase activity; C:integral component of membrane; P:response to heat; P:oxidation-reduction process	EC:1.11.1.7; EC:1.6.3.1	PTHR11972 (PANTHER); PTHR11972:SF5 (PANTHER); CYTOPLASMIC_DOMAIN (PHOBIUS); CYTOPLASMIC_DOMAIN (PHOBIUS); TRANSMEMBRANE (PHOBIUS); NON_CYTOPLASMIC_DOMAIN (PHOBIUS); TRANSMEMBRANE (PHOBIUS); TMhelix (TMHMM)	14.221	12.555	148.877	179.6	1.111	3.223	17.533	37.083	1.09	1.674	11.265	12.023	3.421	2.329	5	6.01199	8.0733e-145	4.30882e-143	4.03478	1.41327e-15	7.79104e-15	1.93877	1.18999e-06	3.64423e-06	TRUE	TRUE	FALSE
Rboh iii	comp31929_c0_seq1	respiratory burst nadph oxidase	0	F:oxidoreductase activity; C:membrane	-	no IPS match	4.318	3.496	58.108	71.323	0.4	1.58	6.137	10.642	0.397	0	3.831	7.033	1.44	1.051	5	5.77488	3.69423e-110	1.51578e-108	5.0758	1.79479e-14	9.3034e-14	2.02008	5.08894e-05	0.000130665	TRUE	TRUE	TRUE
Rboh iv	comp905_c0_seq1	respiratory burst nadph oxidase	0	F:NAD(P)H oxidase activity; C:plasma membrane; P:negative regulation of programmed cell death; P:defense response to fungus; F:calcium ion binding; F:peroxidase activity; C:integral component of membrane; P:response to heat; P:oxidation-reduction process	EC:1.11.1.7; EC:1.6.3.1	IPR013130 (PFAM); PTHR11972:SF5 (PANTHER); PTHR11972 (PANTHER); TRANSMEMBRANE (PHOBIUS); CYTOPLASMIC_DOMAIN (PHOBIUS); NON_CYTOPLASMIC_DOMAIN (PHOBIUS); TMhelix (TMHMM); TMhelix (TMHMM)	6.809	4.83	91.501	100.549	1.138	0.26	11.002	20.807	0.321	1.175	4.016	12.502	1.332	2.38	5	7.04558	4.53122e-207	3.5394e-205	4.13995	2.10259e-20	1.47687e-19	2.06313	6.93372e-05	0.000174973	TRUE	TRUE	TRUE
Rboh v	comp7213_c0_seq1	respiratory burst nadph oxidase	#N/A	F:oxidoreductase activity, acting on NAD(P)H, oxygen as acceptor; C:integral component of membrane; F:peroxidase activity; F:calcium ion binding; P:oxidation-reduction process	EC:1.11.1.7	IPR013112 (PFAM); PTHR11972 (PANTHER); PTHR11972:SF5 (PANTHER)	14.405	16.299	165.136	227.239	1.716	3.052	39.492	52.999	2.113	1.933	9.659	22.035	3.52	2.699	5	6.16187	1.31928e-120	5.93173e-119	4.27618	5.48881e-33	6.341e-32	2.24468	8.45706e-06	2.36445e-05	TRUE	TRUE	TRUE
CNGCs	comp32768_c0_seq1	cyclic nucleotide-gated channel 15 isoform 2	K05391	P:ion transport; C:membrane; F:ion channel activity; P:transmembrane transport	-	IPR000595 (SMART); IPR005821 (PFAM); G3DSA:1.10.287.70 (GENE3D); IPR000595 (PFAM); G3DSA:1.10.287.630 (GENE3D); IPR014710 (G3DSA:2.60.120.GENE3D); PTHR10217 (PANTHER); PTHR10217:SF7 (PANTHER); TRANSMEMBRANE (PHOBIUS); NON_CYTOPLASMIC_DOMAIN (PHOBIUS); CYTOPLASMIC_DOMAIN (PHOBIUS); TRANSMEMBRANE (PHOBIUS); CYTOPLASMIC_DOMAIN (PHOBIUS); IPR000595 (PROSITE_PROFILES); SSF81324 (SUPERFAMILY); IPR01849…	2.389	2.989	23.186	21.331	2.596	2.154	23.175	29.578	4.92	3.499	15.25	14.13	3.129	3.204	4	3.11745	1.21637e-111	5.07151e-110	2.45594	1.62296e-46	2.81126e-45	2.16112	2.16352e-36	3.38692e-35	TRUE	TRUE	TRUE
CaMCML13 i	comp21148_c0_seq1	probable calcium-binding protein cml13-like	#N/A	C:cytoplasm; C:nucleus; F:calcium ion binding; P:response to cold; C:plasma membrane	-	IPR002048 (SMART); IPR011992 (G3DSA:1.10.238.GENE3D); IPR002048 (PFAM); PTHR10891 (PANTHER); PTHR10891:SF44 (PANTHER); IPR018247 (PROSITE_PATTERNS); IPR002048 (PROSITE_PROFILES); SSF47473 (SUPERFAMILY)	15.804	18.947	27.25	15.365	10.222	9.901	37.059	31.413	6.484	8.314	14.087	28.057	3.712	6.559	5	0.957575	0.00118362	0.00283245	2.01572	9.68268e-16	5.39399e-15	1.95471	9.79108e-07	3.02464e-06	FALSE	TRUE	FALSE
CaMCML13 ii	comp21487_c0_seq1	calcium-binding protein cml13	#N/A	P:response to cold; F:kinase activity; C:plasma membrane; P:phosphorylation; F:calcium ion binding; C:nucleus; C:cytosol	-	IPR011992 (G3DSA:1.10.238.GENE3D); IPR011992 (PFAM); PTHR10891 (PANTHER); PTHR10891:SF44 (PANTHER); IPR002048 (PROSITE_PROFILES); IPR002048 (PROSITE_PROFILES); SSF47473 (SUPERFAMILY)	12.21	11.562	14.063	15.417	4.631	5.978	20.709	24.362	3.796	3.89	9.371	15.428	3.953	3.557	5	1.32948	1.35181e-09	6.07225e-09	2.34625	1.66144e-25	1.45452e-24	1.64535	7.61847e-08	2.62249e-07	FALSE	TRUE	FALSE
CaMCML41 i	comp12808_c0_seq1	probable calcium-binding protein cml41	K13448	F:calcium ion binding		CYTOPLASMIC_DOMAIN (PHOBIUS); NON_CYTOPLASMIC_DOMAIN (PHOBIUS); TRANSMEMBRANE (PHOBIUS); TMhelix (TMHMM)	0.112	0.569	2.666	2.469	0.836	1.023	5.923	8.98	1.733	0.833	4.376	4.756	1.714	0.774	4	1.31164	0.00126617	0.00301627	2.33688	5.22695e-12	2.32771e-11	1.80416	1.37271e-07	4.61344e-07	FALSE	TRUE	FALSE
CaMCML41 ii	comp12808_c0_seq2	probable calcium-binding protein cml41	K13448	F:calcium ion binding		no IPS match	0.214	0.652	2.614	2.417	1.458	1.005	9.29	8.388	1.699	1.308	3.985	6.756	1.773	1.337	4	0.932713	0.0172164	0.0330337	2.36817	5.95052e-19	3.90706e-18	1.70757	8.18263e-07	2.5488e-06	FALSE	TRUE	FALSE
CaMCML41 iii	comp28120_c0_seq1	probable calcium-binding protein cml41	K13448	F:calcium ion binding	-	IPR002048 (SMART); IPR011992 (G3DSA:1.10.238.GENE3D); PF13833 (PFAM); IPR011992 (G3DSA:1.10.238.GENE3D); PTHR10891:SF294 (PANTHER); PTHR10891 (PANTHER); IPR018247 (PROSITE_PATTERNS); IPR018247 (PROSITE_PATTERNS); IPR002048 (PROSITE_PROFILES); IPR002048 (PROSITE_PROFILES); SSF47473 (SUPERFAMILY)	1.705	4.592	31.563	25.729	7.733	4.022	121.606	126.792	6.408	2.749	55.811	56.593	8.131	9.805	4	2.20342	7.73348e-21	6.44403e-20	4.58611	2.43418e-140	2.45048e-138	2.59158	9.66732e-44	1.91346e-42	TRUE	TRUE	TRUE
CaMCML27 i	comp20351_c0_seq1	probable calcium-binding protein cml27-like	K13448	F:calcium ion binding	-	no IPS match	35.047	34.822	421.681	399.895	19.546	20.619	298.885	304.736	11.759	14.278	163.593	209.679	24.76	19.786	2	4.22928	0	0	4.34056	4.80442e-297	3.05955e-294	3.00796	1.45902e-82	7.64383e-81	TRUE	TRUE	TRUE
CaMCML27 ii	comp25572_c0_seq1	probable calcium-binding protein cml27-like isoform 1	#N/A	F:calcium ion binding	-	no IPS match	7.504	7.343	93.148	85.21	1.787	1.418	53.703	47.155	1.319	0	32.694	60.402	1.606	2.809	2	5.6695	2.16978e-151	1.20327e-149	6.06952	2.11377e-79	7.70926e-78	4.3159	7.15722e-32	9.60338e-31	TRUE	TRUE	TRUE
CaMCML31	comp27410_c0_seq1	probable calcium-binding protein cml31-like	K13448	F:calcium ion binding		IPR002048 (SMART); IPR011992 (G3DSA:1.10.238.GENE3D); IPR011992 (G3DSA:1.10.238.GENE3D); IPR011992 (PFAM); PTHR10891 (PANTHER); PTHR10891:SF149 (PANTHER); IPR018247 (PROSITE_PATTERNS); IPR018247 (PROSITE_PATTERNS); IPR018247 (PROSITE_PATTERNS); IPR002048 (PROSITE_PROFILES); IPR002048 (PROSITE_PROFILES); IPR002048 (PROSITE_PROFILES); IPR002048 (PROSITE_PROFILES); SSF47473 (SUPERFAMILY)	3.359	4.075	218.904	226.866	0.933	0.368	118.351	153.303	1.606	0.841	481.748	435.946	11.494	6.853	2	8.33297	0	0	6.59836	4.88816e-185	8.87969e-183	5.58649	2.25507e-215	1.01982e-212	TRUE	TRUE	TRUE
Lrr i	comp13580_c0_seq1	lrr receptor-like serine threonine-protein kinase fls2-like	K13420	P:localization; P:defense response; F:protein serine/threonine kinase activity; P:enzyme linked receptor protein signaling pathway; P:response to bacterium; C:cell part; C:membrane; P:protein phosphorylation; F:ATP binding; F:protein binding	EC:2.7.11	PR00019 (PRINTS); SM00365 (SMART); IPR002290 (SMART); IPR003591 (SMART); G3DSA:3.80.10.10 (GENE3D); IPR013320 (G3DSA:2.60.120.GENE3D); PF13855 (PFAM); IPR013210 (PFAM); G3DSA:3.30.200.20 (GENE3D); IPR000719 (PFAM); IPR001611 (PFAM); G3DSA:1.10.510.10 (GENE3D); PTHR24420 (PANTHER); PTHR24420:SF525 (PANTHER); IPR008271 (PROSITE_PATTERNS); SIGNAL_PEPTIDE (PHOBIUS); SIGNAL_PEPTIDE_H_REGION (PHOBIUS);…	13.2	12.535	39.196	41.313	4.142	4.524	3.018	4.391	3.288	3.99	2.863	1.521	5.343	4.356	3	3.08921	3.8065e-300	5.12226e-298	-0.17795	0.342077	0.426108	-1.18212	7.80382e-07	2.43738e-06	TRUE	FALSE	FALSE
Lrr ii	comp45558_c0_seq1	lrr receptor-like serine threonine-protein kinase fls2-like	0	F:protein binding		G3DSA:3.80.10.10 (GENE3D); IPR001611 (PFAM); PTHR24420 (PANTHER); PTHR24420:SF463 (PANTHER); SSF52058 (SUPERFAMILY)	5.268	2.358	7.411	12.884	1.049	0.664	1.34	0.651	0.203	0.758	0.711	0	0.641	0.875	3	3.44154	6.63841e-13	3.71478e-12	0.839227	0.400599	0.485909	-0.979743	0.356482	0.443057	TRUE	FALSE	FALSE
Lrr iii	comp50036_c0_seq1	lrr receptor-like serine threonine-protein kinase fls2-like	#N/A	F:protein binding		G3DSA:3.80.10.10 (GENE3D); IPR001611 (PFAM); SSF52058 (SUPERFAMILY)	2.471	1.055	8.116	8.011	0.684	0.548	0	1.615	0.676	0.616	0.391	0	0.707	1.076	5	3.50907	1.9476e-08	8.02951e-08	-0.014442	1	1	-1.90291	0.221404	0.293908	TRUE	FALSE	FALSE
MEKK1 i	comp26998_c0_seq1	mitogen-activated protein kinase kinase kinase 1-like	0	F:kinase binding; P:response to wounding; F:protein serine/threonine kinase activity; F:protein kinase activity; C:nucleus; F:DNA binding; P:protein phosphorylation; F:nucleotide binding; P:MAPK cascade; F:ATP binding; P:response to osmotic stress; F:MAP kinase kinase kinase activity; P:response to cold; P:response to salt stress; P:activation of MAPKK activity; P:response to cadmium ion; F:trans…		no IPS match	5.543	4.002	25.473	23.916	2.676	4.039	10.889	10.281	2.637	1.533	7.671	8.225	2.497	2.809	5	2.70993	9.04029e-26	9.09104e-25	2.15611	7.18532e-09	2.56143e-08	1.51567	4.57827e-05	0.000118181	TRUE	TRUE	FALSE
MEKK1 ii	comp24341_c0_seq1	mitogen-activated protein kinase kinase	#N/A	F:kinase binding; P:response to salt stress; P:response to cold; P:response to wounding; F:DNA binding; F:ATP binding; P:activation of MAPKK activity; F:MAP kinase kinase kinase activity; P:response to cadmium ion; C:nucleus	EC:2.7.11.25; EC:2.7.11	IPR000719 (PFAM); G3DSA:1.10.510.10 (GENE3D); PTHR24361 (PANTHER); IPR000719 (PROSITE_PROFILES); IPR011009 (SUPERFAMILY)	13.588	12.338	32.034	31.888	4.382	4.82	21.182	25.233	3.297	3.332	11.214	10.097	3.787	5.129	5	2.66368	4.9895e-79	1.46428e-77	2.60762	7.93491e-44	1.27329e-42	1.20704	2.7319e-08	9.79833e-08	TRUE	TRUE	FALSE
MKK1/2 i	comp26833_c0_seq1	mitogen-activated protein kinase kinase	K04368	F:kinase activity	-	no IPS match	1.439	0.92	1.686	1.659	0.302	0.162	5.608	4.995	0.194	0.183	6.292	7.682	1.531	1.572	4	2.72683	4.93024e-05	0.000143893	4.54256	3.57698e-21	2.60515e-20	2.09798	1.90588e-12	9.43987e-12	TRUE	TRUE	TRUE
MKK1/2 ii	comp25129_c0_seq1	mitogen-activated protein kinase kinase	K04368	P:protein phosphorylation; F:ATP binding; F:protein serine/threonine kinase activity	-	IPR002290 (SMART); G3DSA:3.30.200.20 (GENE3D); IPR000719 (PFAM); G3DSA:1.10.510.10 (GENE3D); PTHR24361 (PANTHER); IPR008271 (PROSITE_PATTERNS); IPR017441 (PROSITE_PATTERNS); IPR000719 (PROSITE_PROFILES); IPR011009 (SUPERFAMILY)	3.512	2.772	33.328	38.792	0.676	0.709	111.843	120.589	0.279	0.508	187.545	224.852	1.323	1.825	2	5.55857	1.37358e-207	1.07588e-205	7.97535	0	0	6.96842	5.47401e-304	8.14317e-301	TRUE	TRUE	TRUE
MKK4/5	comp14929_c0_seq1	mitogen-activated protein kinase kinase	K13413	P:phosphorylation; F:protein kinase activity; F:nucleotide binding	-	TRANSMEMBRANE (PHOBIUS); CYTOPLASMIC_DOMAIN (PHOBIUS); NON_CYTOPLASMIC_DOMAIN (PHOBIUS); TMhelix (TMHMM)	23.787	26.476	78.562	74.975	7.875	8.833	52.678	59.144	9.409	8.763	32.045	37.782	15.563	13.303	5	3.07032	1.16744e-283	1.43808e-281	2.42946	7.10868e-94	3.35469e-92	1.21579	2.52294e-19	1.90134e-18	TRUE	TRUE	FALSE
MPK4	comp19510_c0_seq1	mitogen-activated protein kinase 3	K04371	P:salicylic acid biosynthetic process; P:camalexin biosynthetic process; P:abscisic acid-activated signaling pathway; P:regulation of stomatal complex development; P:ovule development; P:inflorescence development; P:regulation of plant-type hypersensitive response; P:negative regulation of defense response; P:defense response to fungus; P:negative regulation of programmed cell death; P:jasmonic a…	EC:2.7.11.24	IPR002290 (SMART); IPR000719 (PFAM); G3DSA:1.10.510.10 (GENE3D); G3DSA:3.30.200.20 (GENE3D); PTHR24055:SF10 (PANTHER); PTHR24055 (PANTHER); IPR008271 (PROSITE_PATTERNS); IPR003527 (PROSITE_PATTERNS); IPR017441 (PROSITE_PATTERNS); IPR000719 (PROSITE_PROFILES); IPR011009 (SUPERFAMILY)	157.953	162.588	656.739	697.609	38.311	37.109	112.259	116.337	23.263	26.057	149.537	121.858	136.192	122.364	5	4.04596	0	0	2.0207	5.22405e-93	2.4369e-91	0.0180919	0.894347	0.946415	TRUE	TRUE	FALSE
MPK6	comp2001_c0_seq1	mitogen-activated protein kinase 6-like	k14512	P:protein phosphorylation; F:ATP binding; F:protein serine/threonine kinase activity	EC:2.7.11	IPR002290 (SMART); IPR000719 (PFAM); G3DSA:1.10.510.10 (GENE3D); G3DSA:3.30.200.20 (GENE3D); PTHR24360 (PANTHER); IPR017441 (PROSITE_PATTERNS); IPR008271 (PROSITE_PATTERNS); IPR000719 (PROSITE_PROFILES); IPR011009 (SUPERFAMILY)	3.338	2.906	3.189	3.395	2.489	2.083	14.504	14.382	2.646	2.824	13.16	16.204	1.989	2.968	4	0.417957	0.0802091	0.130242	2.20711	7.81386e-42	1.18699e-40	2.50399	1.10207e-35	1.68103e-34	FALSE	TRUE	TRUE
WRKY2633 i	comp20118_c0_seq1	probable wrky transcription factor 33	K13424	P:regulation of transcription, DNA-templated; F:sequence-specific DNA binding; F:sequence-specific DNA binding transcription factor activity; F:DNA binding		no IPS match	82.846	79.303	742.032	744.116	37.973	39.614	479.61	529.626	23.678	27.856	402.13	389.461	67.896	64.125	2	4.13658	0	0	4.09954	2.87742e-279	1.56811e-276	2.52977	2.33222e-121	2.54514e-119	TRUE	TRUE	TRUE
WRKY2633 ii	comp29269_c0_seq1	probable wrky transcription factor 33	K13424	F:sequence-specific DNA binding; P:regulation of transcription, DNA-templated; F:sequence-specific DNA binding transcription factor activity		IPR003657 (SMART); IPR003657 (G3DSA:2.20.25.GENE3D); IPR003657 (PFAM); PTHR31221:SF0 (PANTHER); PTHR31221 (PANTHER); IPR003657 (PROSITE_PROFILES); IPR003657 (SUPERFAMILY)	0.674	0.196	79.294	89.723	0.373	0.592	16.925	25.942	0.363	0.675	9.226	11.842	1.914	1.169	2	7.22327	7.43974e-160	4.41925e-158	5.07894	1.48496e-33	1.74648e-32	2.68319	1.6792e-13	8.88046e-13	TRUE	TRUE	TRUE
WRKY2629	comp6193_c0_seq1	wrky transcription factor 47	K13425	P:regulation of transcription, DNA-templated; F:sequence-specific DNA binding transcription factor activity; F:sequence-specific DNA binding		IPR003657 (G3DSA:2.20.25.GENE3D); IPR003657 (PFAM); IPR003657 (PROSITE_PROFILES)	4.186	3.578	14.089	13.141	1.52	2.163	4.651	11.153	1.496	1.233	2.564	3.49	2.181	3.179	5	2.72323	6.80324e-23	6.16263e-22	2.30715	9.38949e-07	2.79809e-06	0.105203	0.909428	0.960307	TRUE	TRUE	FALSE
		Phenylpropanoid Pathway-global
		Phenylalanine synthesis
SK i	comp18416_c0_seq5	shikimate kinase	K00891	F:kinase activity; P:phosphorylation	-	no IPS match	4.88	4.178	5.463	5.915	1.316	1.077	3.018	3.311	1.023	0.9	1.843	1.67	2.047	2.556	5	2.13996	3.55156e-25	3.48871e-24	1.52076	3.20771e-09	1.17558e-08	-0.433565	0.0969991	0.141848	TRUE	FALSE	FALSE
SK ii	comp18416_c0_seq4	shikimate kinase	#N/A	P:carboxylic acid metabolic process	-	no IPS match	1.705	0.393	2.078	3.317	0.471	0.224	1.092	1.638	0.465	0.342	0.958	1.543	0.491	0.395	5	2.83862	1.38913e-07	5.30996e-07	1.51441	0.0094603	0.0170541	1.39002	0.0196349	0.0336305	TRUE	FALSE	FALSE
SK iii	comp18416_c0_seq1	shikimate kinase	#N/A	P:carboxylic acid metabolic process	-	no IPS match	3.032	3.382	6.679	7.316	1.431	0.781	3.649	5.158	0.761	1.191	2.101	3.117	1.015	1.379	5	2.5733	4.01018e-15	2.55988e-14	1.93995	3.73564e-07	1.15281e-06	1.0411	0.0109698	0.0197285	TRUE	FALSE	FALSE
CM i	comp38962_c0_seq1	chorismate mutase	#N/A	P:chorismate metabolic process; F:chorismate mutase activity; P:aromatic amino acid family biosynthetic process; F:L-ascorbate peroxidase activity; C:cytosol; C:plastid; P:glucose catabolic process	EC:1.11.1.11; EC:5.4.99.5	IPR008238 (G3DSA:1.10.590.GENE3D); IPR008238 (PANTHER); PTHR21145:SF0 (PANTHER); IPR008238 (PROSITE_PROFILES); IPR020822 (SUPERFAMILY)	5.156	3.723	6.117	7.162	1.138	1.616	11.295	16.648	0.448	1.633	3.058	11.938	4.178	5.222	5	2.09969	2.04542e-06	7.00478e-06	3.47059	2.15861e-16	1.2484e-15	0.581777	0.261459	0.338099	TRUE	TRUE	FALSE
CM ii	comp22724_c0_seq1	chorismate mutase	K01850	P:aromatic amino acid family biosynthetic process; F:chorismate mutase activity; P:chorismate metabolic process	-	IPR008238 (PIRSF); IPR008238 (G3DSA:1.10.590.GENE3D); IPR008238 (TIGRFAM); IPR020822 (PFAM); IPR008238 (PANTHER); PTHR21145:SF0 (PANTHER); IPR008238 (PROSITE_PROFILES); IPR020822 (SUPERFAMILY)	43.378	41.906	45.339	46.906	20.293	19.336	72.261	70.529	15.402	15.694	65.594	71.287	13.499	16.061	4	1.10015	6.87909e-34	8.88027e-33	2.00872	6.99352e-72	2.20697e-70	2.15509	6.65908e-59	1.99065e-57	FALSE	TRUE	TRUE
APD i	comp10773_c0_seq1	arogenate prephenate dehydratase	K05359	P:tyrosine biosynthetic process; F:arogenate dehydratase activity; P:L-phenylalanine biosynthetic process; C:chloroplast; C:cytosol; F:prephenate dehydratase activity; P:response to karrikin; P:response to low fluence blue light stimulus by blue low-fluence system; F:amino acid binding	EC:4.2.1.51; EC:4.2.1.91	IPR001086 (PFAM); G3DSA:3.40.190.10 (GENE3D); G3DSA:3.30.70.260 (GENE3D); G3DSA:3.40.190.10 (GENE3D); PTHR21022 (PANTHER); PTHR21022:SF0 (PANTHER); IPR018528 (PROSITE_PATTERNS); IPR018528 (PROSITE_PATTERNS); IPR001086 (PROSITE_PROFILES); IPR002912 (PROSITE_PROFILES); SSF53850 (SUPERFAMILY); SSF55021 (SUPERFAMILY)	25.318	17.747	75.255	70.552	5.493	6.302	35.956	44.518	3.297	4.24	30.768	38.835	4.378	6.576	5	3.49575	5.62847e-297	7.45044e-295	3.21513	4.97344e-93	2.32382e-91	2.61044	7.24308e-47	1.58454e-45	TRUE	TRUE	TRUE
APD ii	comp31442_c0_seq1	arogenate dehydratase prephenate dehydratase chloroplastic	#N/A	P:L-phenylalanine biosynthetic process; F:prephenate dehydratase activity	EC:4.2.1.51	IPR001086 (PFAM); G3DSA:3.40.190.10 (GENE3D); PTHR21022 (PANTHER); PTHR21022:SF0 (PANTHER); IPR018528 (PROSITE_PATTERNS); IPR001086 (PROSITE_PROFILES); SSF53850 (SUPERFAMILY)	7.361	9.06	12.299	8.949	2.684	4.856	16.677	19.796	3.026	3.457	18.999	14.523	4.328	2.817	5	1.31444	0.00188104	0.00435195	2.27017	1.65715e-10	6.65926e-10	2.17078	1.42344e-08	5.22675e-08	FALSE	TRUE	TRUE
APD iii	comp15892_c0_seq2	arogenate prephenate dehydratase	#N/A	P:L-phenylalanine biosynthetic process; F:arogenate dehydratase activity; F:amino acid binding; C:chloroplast; P:metabolic process; F:prephenate dehydratase activity; P:carpel development; P:anthocyanin accumulation in tissues in response to UV light; P:vernalization response		no IPS match	1.787	1.531	7.018	3.96	1.191	1.526	15.957	12.779	1.606	4.157	31.613	24.514	3.654	2.489	4	1.85729	8.28333e-06	2.6529e-05	2.10877	1.55416e-12	7.15442e-12	3.1327	6.67148e-33	9.25477e-32	FALSE	TRUE	TRUE
APD iv	comp15892_c0_seq3	arogenate prephenate dehydratase	K05359	F:arogenate dehydratase activity; P:vernalization response; P:carpel development; P:anthocyanin accumulation in tissues in response to UV light; P:L-phenylalanine biosynthetic process; F:prephenate dehydratase activity; F:amino acid binding; C:chloroplast	EC:4.2.1.51; EC:4.2.1.91	IPR002912 (PFAM); G3DSA:3.40.190.10 (GENE3D); G3DSA:3.40.190.10 (GENE3D); G3DSA:3.30.70.260 (GENE3D); IPR001086 (PFAM); PTHR21022:SF0 (PANTHER); PTHR21022 (PANTHER); IPR018528 (PROSITE_PATTERNS); IPR018528 (PROSITE_PATTERNS); IPR001086 (PROSITE_PROFILES); IPR002912 (PROSITE_PROFILES); SSF55021 (SUPERFAMILY); SSF53850 (SUPERFAMILY)	3.267	3.899	9.188	7.625	3.591	3.232	15.923	16.183	2.883	3.49	37.163	39.059	3.595	4.322	4	1.18557	8.97559e-14	5.2928e-13	2.13486	1.62415e-47	2.88022e-46	3.21155	7.61195e-106	6.27254e-104	FALSE	TRUE	TRUE
APD v	comp15892_c0_seq1	arogenate prephenate dehydratase	K05359	F:arogenate dehydratase activity; P:response to abiotic stimulus; P:L-phenylalanine biosynthetic process; F:prephenate dehydratase activity; F:amino acid binding; C:chloroplast; P:single-multicellular organism process	EC:4.2.1.51; EC:4.2.1.91	no IPS match	1.337	0.827	1.542	1.774	0.96	0.961	5.056	5.147	1.099	1.233	10.493	10.48	1.248	1.648	4	0.657892	0.0448854	0.0781059	1.92989	1.3747e-15	7.58286e-15	2.79983	3.46596e-39	5.96611e-38	FALSE	FALSE	TRUE
		Lignin and flavonoid Biosynthesis
PAL i	comp18833_c0_seq1	phenylalanine ammonia-lyase	K10775	C:cytoplasm; F:phenylalanine ammonia-lyase activity; P:cinnamic acid biosynthetic process; P:L-phenylalanine catabolic process	EC:4.3.1.25; EC:4.3.1.24	IPR001106 (PFAM); IPR023144 (G3DSA:1.10.274.GENE3D); IPR024083 (G3DSA:1.10.275.GENE3D); G3DSA:1.20.200.10 (GENE3D); IPR005922 (TIGRFAM); PTHR32364 (PANTHER); PTHR32364:SF2 (PANTHER); IPR022313 (PROSITE_PATTERNS); IPR008948 (SUPERFAMILY)	24.103	23.125	68.002	70.809	11.929	11.894	27.499	40.731	7.236	12.712	12.367	10.055	15.022	20.702	5	2.42108	8.78899e-245	8.63495e-243	1.57909	9.53207e-12	4.17471e-11	-0.721123	3.14582e-05	8.2704e-05	TRUE	FALSE	FALSE
PAL ii	comp18833_c0_seq4	phenylalanine ammonia-lyase	K10775	C:cytoplasm; F:phenylalanine ammonia-lyase activity; P:cinnamic acid biosynthetic process; P:L-phenylalanine catabolic process	EC:4.3.1.25; EC:4.3.1.24	IPR005922 (TIGRFAM); IPR001106 (PFAM); IPR023144 (G3DSA:1.10.274.GENE3D); IPR024083 (G3DSA:1.10.275.GENE3D); G3DSA:1.20.200.10 (GENE3D); PTHR32364:SF2 (PANTHER); PTHR32364 (PANTHER); IPR008948 (SUPERFAMILY)	22.072	21.315	69.609	69.536	11.182	10.682	24.808	35.735	5.782	14.545	10.761	10.087	11.369	13.176	5	2.55085	9.34337e-275	1.09851e-272	1.38121	1.07134e-05	2.86918e-05	-0.287371	0.0361271	0.0583845	TRUE	FALSE	FALSE
PAL iii	comp2975_c0_seq1	phenylalanine ammonia-lyase	K10775	C:cytoplasm; F:phenylalanine ammonia-lyase activity; P:cinnamic acid biosynthetic process; P:L-phenylalanine catabolic process	EC:4.3.1.25; EC:4.3.1.24	G3DSA:1.20.200.10 (GENE3D); IPR023144 (G3DSA:1.10.274.GENE3D); PTHR32364:SF2 (PANTHER); PTHR32364 (PANTHER); IPR008948 (SUPERFAMILY)	51.321	44.936	34.36	30.165	12.995	12.047	38.94	58.645	6.949	13.295	20.564	15.598	8.223	11.427	5	1.24796	8.82548e-16	5.81879e-15	2.06243	5.71486e-16	3.2319e-15	0.836794	0.00050048	0.00112474	FALSE	TRUE	FALSE
PAL iv	comp18833_c0_seq2	phenylalanine ammonia-lyase	K10775	C:cytoplasm; F:phenylalanine ammonia-lyase activity; P:cinnamic acid biosynthetic process; P:L-phenylalanine catabolic process	EC:4.3.1.25; EC:4.3.1.24	G3DSA:1.20.200.10 (GENE3D); IPR023144 (G3DSA:1.10.274.GENE3D); IPR024083 (G3DSA:1.10.275.GENE3D); IPR005922 (TIGRFAM); IPR001106 (PFAM); PTHR32364:SF2 (PANTHER); PTHR32364 (PANTHER); IPR022313 (PROSITE_PATTERNS); IPR008948 (SUPERFAMILY)	37.191	32.029	146.106	159.593	12.382	12.19	54.975	82.553	5.402	9.513	26.814	19.758	8.456	11.057	5	3.51623	0	0	3.00959	3.738e-36	4.78344e-35	1.20594	2.85331e-11	1.30077e-10	TRUE	TRUE	FALSE
PAL v	comp4297_c0_seq1	phenylalanine ammonia partial	K10775	C:cytoplasm; F:phenylalanine ammonia-lyase activity; P:cinnamic acid biosynthetic process; P:L-phenylalanine catabolic process	EC:4.3.1.25; EC:4.3.1.24	TRANSMEMBRANE (PHOBIUS); NON_CYTOPLASMIC_DOMAIN (PHOBIUS); CYTOPLASMIC_DOMAIN (PHOBIUS); TMhelix (TMHMM)	88.706	61.391	40.777	56.832	12.16	9.614	61.079	95.82	8.868	8.372	11.832	14.396	10.362	12.882	5	2.05478	3.03965e-31	3.63932e-30	2.98703	1.44091e-44	2.36098e-43	0.112988	0.600614	0.685182	TRUE	TRUE	FALSE
C4H	comp32054_c0_seq1	trans-cinnamate 4-monooxygenase	K00487	F:heme binding; F:oxidoreductase activity, acting on paired donors, with incorporation or reduction of molecular oxygen; F:monooxygenase activity; F:iron ion binding; F:electron carrier activity; P:oxidation-reduction process	-	IPR002401 (PRINTS); IPR001128 (PRINTS); IPR001128 (G3DSA:1.10.630.GENE3D); IPR001128 (PFAM); PTHR24298:SF2 (PANTHER); PTHR24298 (PANTHER); IPR017972 (PROSITE_PATTERNS); IPR001128 (SUPERFAMILY)	74.495	46.115	23.512	33.508	3.902	3.483	7.556	15.416	1.809	2.058	1.071	1.66	1.773	1.808	3	2.83169	4.43322e-57	9.48923e-56	2.35993	1.39898e-14	7.28767e-14	-0.471517	0.17228	0.235658	TRUE	TRUE	FALSE
CAOMT	comp10697_c0_seq1	caffeic acid o-methyltransferase	K13066	P:metabolic process; F:protein dimerization activity; F:O-methyltransferase activity	-	IPR016461 (PIRSF); G3DSA:3.40.50.150 (GENE3D); IPR012967 (PFAM); IPR001077 (PFAM); IPR011991 (G3DSA:1.10.10.GENE3D); PTHR11746 (PANTHER); PTHR11746:SF53 (PANTHER); IPR016461 (PROSITE_PROFILES); SSF46785 (SUPERFAMILY); SSF53335 (SUPERFAMILY)	6.85	12.328	21.434	13.488	4.258	3.779	16.171	18.762	2.637	3.94	12.522	12.363	6.575	4.028	5	2.00068	1.29667e-22	1.15996e-21	2.20192	3.88362e-35	4.82067e-34	1.17421	1.16687e-08	4.3135e-08	TRUE	TRUE	FALSE
4CL	comp26869_c0_seq1	4-coumarate:coenzyme a ligase	K01904	P:phenylpropanoid metabolic process; F:ATP binding; F:Photinus-luciferin 4-monooxygenase (ATP-hydrolyzing) activity; F:4-coumarate-CoA ligase activity; P:oxidation-reduction process	EC:1.13.12.7; EC:6.2.1.12	no IPS match	7.453	4.985	7.946	7.213	6.027	5.215	27.398	59.528	4.26	6.481	9.453	6.927	7.066	9.275	5	0.318666	0.0229213	0.0428182	2.81682	9.27592e-21	6.61131e-20	-0.0419636	0.831674	0.89136	FALSE	TRUE	FALSE
CCR i	comp20915_c0_seq1	cinnamoyl- reductase	K09753	P:steroid biosynthetic process; F:cinnamoyl-CoA reductase activity; F:3-beta-hydroxy-delta5-steroid dehydrogenase activity; F:dihydrokaempferol 4-reductase activity; P:lignin biosynthetic process; F:coenzyme binding; F:nucleotide binding; P:oxidation-reduction process	EC:1.1.1.145; EC:1.2.1.44; EC:1.1.1.219	TRANSMEMBRANE (PHOBIUS); NON_CYTOPLASMIC_DOMAIN (PHOBIUS); CYTOPLASMIC_DOMAIN (PHOBIUS)	67.777	60.574	322.626	331.35	9.351	8.779	147.641	176.701	6.162	7.655	94.962	125.008	9.047	10.141	2	5.05472	0	0	4.35626	1.37014e-207	3.51383e-205	3.4601	4.87274e-105	3.90711e-103	TRUE	TRUE	TRUE
CCR ii	comp3914_c0_seq1	cinnamoyl- reductase	#N/A	F:oxidoreductase activity, acting on the CH-OH group of donors, NAD or NADP as acceptor	-	IPR016040 (G3DSA:3.40.50.GENE3D); NON_CYTOPLASMIC_DOMAIN (PHOBIUS); CYTOPLASMIC_DOMAIN (PHOBIUS); TRANSMEMBRANE (PHOBIUS); TMhelix (TMHMM)	24.757	29.278	37.066	39.847	10.169	10.889	72.081	72.26	16.459	15.369	53.494	52.284	17.811	14.774	5	1.73791	1.2864e-16	8.86967e-16	1.99036	2.50554e-29	2.53402e-28	1.64197	3.34124e-16	2.10753e-15	FALSE	FALSE	FALSE
CCR iii	comp4204_c0_seq1	cinnamoyl- reductase	#N/A	P:steroid biosynthetic process; F:cinnamoyl-CoA reductase activity; F:3-beta-hydroxy-delta5-steroid dehydrogenase activity; P:lignin biosynthetic process; F:coenzyme binding; F:nucleotide binding; P:oxidation-reduction process	EC:1.1.1.145; EC:1.2.1.44	Coil (COILS); IPR016040 (G3DSA:3.40.50.GENE3D); PTHR10366:SF195 (PANTHER); PTHR10366 (PANTHER)	38.59	33.053	47.9	41.608	13.564	14.066	92.587	90.046	25.436	17.56	67.684	64.116	20.84	27.976	5	1.56657	5.50606e-13	3.09884e-12	1.90437	9.82736e-25	8.3406e-24	1.38101	9.23311e-12	4.36513e-11	FALSE	FALSE	FALSE
CAD i	comp29712_c0_seq1	cinnamyl alcohol dehydrogenase-like protein	K00083	F:oxidoreductase activity, acting on the CH-OH group of donors, NAD or NADP as acceptor; P:oxidation-reduction process; F:zinc ion binding	-	IPR013154 (PFAM); IPR016040 (G3DSA:3.40.50.GENE3D); IPR013149 (PFAM); IPR011032 (G3DSA:3.90.180.GENE3D); IPR002085 (PANTHER); PTHR11695:SF261 (PANTHER); IPR002328 (PROSITE_PATTERNS); SSF51735 (SUPERFAMILY); IPR011032 (SUPERFAMILY)	5.686	5.595	101.604	102.915	2.116	2.334	134.567	184.508	0.947	0.983	62.402	51.55	0.657	1.682	2	5.38762	0	0	7.16288	4.04789e-221	1.17052e-218	5.55213	2.1822e-131	2.86878e-129	TRUE	TRUE	TRUE
CAD ii	comp30951_c0_seq1	cinnamyl alcohol dehydrogenase-like protein	#N/A	F:zinc ion binding; F:oxidoreductase activity; P:oxidation-reduction process	-	no IPS match	4.543	5.843	77.451	70.732	0.382	0.601	102.293	131.614	0.372	0.342	46.091	41.006	0.774	0.395	2	6.93785	3.5281e-78	1.02639e-76	7.96789	6.92122e-94	3.26895e-92	6.03693	1.41451e-45	2.9637e-44	TRUE	TRUE	TRUE
CAD iii	comp22721_c0_seq1	sinapyl alcohol partial	K00083	F:zinc ion binding; P:oxidation-reduction process; F:oxidoreductase activity	-	IPR016040 (G3DSA:3.40.50.GENE3D); IPR011032 (G3DSA:3.90.180.GENE3D); PTHR11695:SF261 (PANTHER); IPR002085 (PANTHER); IPR011032 (SUPERFAMILY); SSF51735 (SUPERFAMILY)	22.735	14.862	25.813	27.503	10.613	8.061	65.425	79.056	6.019	7.164	85.818	99.206	5.643	5.129	5	1.41097	5.30183e-13	2.98745e-12	3.24707	4.3451e-66	1.21493e-64	4.03628	3.40881e-92	2.11522e-90	FALSE	TRUE	TRUE
CWPR i	comp25666_c0_seq1	cationic peroxidase 1-like	K00430	F:heme binding; F:metal ion binding; F:peroxidase activity; P:oxidation-reduction process; P:response to oxidative stress	EC:1.11.1.7	IPR002016 (PRINTS); IPR000823 (PRINTS); G3DSA:1.10.520.10 (GENE3D); G3DSA:1.10.420.10 (GENE3D); IPR002016 (PFAM); PTHR31388 (PANTHER); PTHR31388:SF0 (PANTHER); IPR019794 (PROSITE_PATTERNS); IPR019793 (PROSITE_PATTERNS); NON_CYTOPLASMIC_DOMAIN (PHOBIUS); SIGNAL_PEPTIDE (PHOBIUS); SIGNAL_PEPTIDE_C_REGION (PHOBIUS); SIGNAL_PEPTIDE_N_REGION (PHOBIUS); SIGNAL_PEPTIDE_H_REGION (PHOBIUS); IPR002016 (PRO…	33.771	30.83	114.87	131.678	12.498	13.178	113.273	207.138	3.99	7.014	59.014	55.625	3.82	3.044	5	3.13876	2.55462e-222	2.18478e-220	4.66384	3.39056e-57	7.68667e-56	4.00433	8.79937e-137	1.27544e-134	TRUE	TRUE	TRUE
CWPR ii	comp40172_c0_seq1	peroxidase superfamily protein	K00430	F:heme binding; F:metal ion binding; F:peroxidase activity; P:oxidation-reduction process; P:response to oxidative stress	EC:1.11.1.7	IPR000823 (PRINTS); IPR002016 (PRINTS); IPR002016 (PFAM); G3DSA:1.10.420.10 (GENE3D); G3DSA:1.10.520.10 (GENE3D); PTHR31235:SF4 (PANTHER); PTHR31235 (PANTHER); IPR019793 (PROSITE_PATTERNS); IPR002016 (PROSITE_PROFILES); IPR010255 (SUPERFAMILY)	0.408	1.045	3.137	1.402	0.169	0.539	5.405	3.962	0.169	0.308	1.905	2.053	0.175	0	5	2.41462	0.00124668	0.00297335	4.00199	1.80865e-10	7.24753e-10	4.11634	2.10772e-05	5.64598e-05	TRUE	TRUE	TRUE
CWPR iii	comp45918_c0_seq1	peroxidase superfamily protein	K00430	F:heme binding; F:metal ion binding; F:peroxidase activity; P:oxidation-reduction process; P:response to oxidative stress	EC:1.11.1.7	SignalP-TM (SIGNALP_GRAM_POSITIVE)	17.437	21.056	33.981	33.945	7.467	5.996	9.054	17.101	3.55	3.807	6.57	4.203	2.547	1.69	5	2.22835	8.46869e-48	1.52187e-46	1.61515	1.12968e-07	3.6445e-07	1.30077	0.000351982	0.000807286	TRUE	FALSE	FALSE
CWPR iv	comp13023_c0_seq1	peroxidase 4	K00430	F:metal ion binding; C:plant-type cell wall; C:vacuole; P:response to oxidative stress; F:heme binding; F:peroxidase activity; C:membrane; P:oxidation-reduction process	EC:1.11.1.7	no IPS match	645.187	846.614	1151.49	1090.52	366.885	371.858	1073.17	1470.16	213.344	181.591	694.696	759.983	242.431	212.691	5	1.48014	2.65881e-173	1.72162e-171	2.49434	9.33872e-62	2.37777e-60	1.62068	4.41391e-47	9.71249e-46	FALSE	TRUE	FALSE
CWPR v	comp29924_c0_seq1	peroxidase superfamily protein	K00430	F:heme binding; F:metal ion binding; F:peroxidase activity; P:oxidation-reduction process; P:response to oxidative stress	EC:1.11.1.7	IPR000823 (PRINTS); IPR002016 (PRINTS); G3DSA:1.10.520.10 (GENE3D); G3DSA:1.10.420.10 (GENE3D); IPR002016 (PFAM); PTHR31235:SF2 (PANTHER); PTHR31235 (PANTHER); IPR019793 (PROSITE_PATTERNS); IPR002016 (PROSITE_PROFILES); IPR010255 (SUPERFAMILY)	0.082	0.217	0.471	0.347	0.142	0.162	3.727	9.329	0.068	0	1.874	4.416	0.141	0	4	1.23625	0.146012	0.218885	7.07555	5.05368e-22	3.81445e-21	5.19508	1.75512e-13	9.27506e-13	FALSE	TRUE	TRUE
CWPR vi	comp16822_c0_seq1	af155124_1bacterial-induced peroxidase precursor	K00430	F:heme binding; F:metal ion binding; F:peroxidase activity; P:oxidation-reduction process; P:response to oxidative stress	EC:1.11.1.7	IPR000823 (PRINTS); IPR002016 (PRINTS); G3DSA:1.10.420.10 (GENE3D); IPR002016 (PFAM); G3DSA:1.10.520.10 (GENE3D); PTHR31388 (PANTHER); PTHR31388:SF0 (PANTHER); IPR019793 (PROSITE_PATTERNS); NON_CYTOPLASMIC_DOMAIN (PHOBIUS); SIGNAL_PEPTIDE (PHOBIUS); SIGNAL_PEPTIDE_H_REGION (PHOBIUS); SIGNAL_PEPTIDE_C_REGION (PHOBIUS); SIGNAL_PEPTIDE_N_REGION (PHOBIUS); IPR002016 (PROSITE_PROFILES); SignalP-noTM (…	302.359	377.279	1870.77	1863.4	67.679	80.332	184.745	320.268	22.993	44.034	13.726	14.14	28.63	29.817	3	4.53237	0	0	2.71991	1.28392e-21	9.52099e-21	-1.12258	1.94779e-17	1.31644e-16	TRUE	TRUE	FALSE
CWPR vii	comp10820_c0_seq1	rubber peroxidase 1	K00430	P:response to oxidative stress; P:negative regulation of growth; P:oxidation-reduction process; P:response to salt stress; P:defense response to bacterium; P:response to light stimulus; F:metal ion binding; F:peroxidase activity; C:plant-type cell wall; F:heme binding; P:response to zinc ion; P:unidimensional cell growth; C:vacuole; P:defense response to fungus; C:plasma membrane; C:apoplast	EC:1.11.1.7	IPR000823 (PRINTS); IPR002016 (PRINTS); IPR002016 (PFAM); G3DSA:1.10.520.10 (GENE3D); PTHR31388:SF0 (PANTHER); PTHR31388 (PANTHER); IPR019794 (PROSITE_PATTERNS); CYTOPLASMIC_DOMAIN (PHOBIUS); NON_CYTOPLASMIC_DOMAIN (PHOBIUS); TRANSMEMBRANE (PHOBIUS); IPR002016 (PROSITE_PROFILES); IPR010255 (SUPERFAMILY); TMhelix (TMHMM)	11.281	19.929	34.778	36.311	1.947	2.244	10.878	11.908	0.879	1.883	1.678	3.032	30.927	27.396	3	3.93925	9.05088e-80	2.69096e-78	2.80832	6.97827e-19	4.56548e-18	-3.70736	2.18388e-46	4.71012e-45	TRUE	TRUE	FALSE
CS i	comp9271_c0_seq1	chalcone synthase	K00660	F:naringenin-chalcone synthase activity; P:flavonoid biosynthetic process	EC:2.3.1.74	IPR011141 (PIRSF); IPR001099 (PFAM); IPR016038 (G3DSA:3.40.47.GENE3D); IPR012328 (PFAM); IPR016038 (G3DSA:3.40.47.GENE3D); PTHR31565:SF1 (PANTHER); PTHR31565 (PANTHER); IPR018088 (PROSITE_PATTERNS); IPR016039 (SUPERFAMILY); IPR016039 (SUPERFAMILY)	2601.53	2402.01	2442.37	2417.07	522.883	505.7	1245.41	1558.96	217.317	413.038	742.105	748.375	608.463	675.912	5	2.11906	0	0	1.96295	3.01224e-17	1.82593e-16	0.160237	0.122316	0.17485	TRUE	FALSE	FALSE
CS ii	comp44376_c0_seq1	chalcone synthase	#N/A	F:naringenin-chalcone synthase activity; P:flavonoid biosynthetic process	EC:2.3.1.74	no IPS match	22.133	21.481	51.233	73.779	6.569	5.189	145.794	282.826	0.812	3.699	142.659	137.499	2.522	3.01	2	3.29474	1.55401e-33	1.988e-32	6.30641	4.13922e-60	1.0099e-58	5.58183	3.88571e-102	2.9405e-100	TRUE	TRUE	TRUE
CS iii	comp37865_c0_seq1	chalcone synthase	#N/A	P:biosynthetic process; F:transferase activity, transferring acyl groups	-	IPR001099 (PFAM); IPR016038 (G3DSA:3.40.47.GENE3D); PTHR31565 (PANTHER); PTHR31565:SF1 (PANTHER); IPR016039 (SUPERFAMILY)	96.781	74.742	46.842	44.411	5.413	5.413	45.156	56.902	2.485	2.599	30.418	38.484	3.329	2.649	5	2.94193	4.87898e-34	6.32997e-33	4.10078	6.22527e-41	9.21226e-40	3.44158	1.67145e-25	1.71138e-24	TRUE	TRUE	TRUE
CS iv	comp35022_c0_seq1	chalcone synthase	K00660	F:naringenin-chalcone synthase activity; P:biosynthetic process	EC:2.3.1.74	IPR016038 (G3DSA:3.40.47.GENE3D); IPR001099 (PFAM); IPR012328 (PFAM); IPR016038 (G3DSA:3.40.47.GENE3D); PTHR31565:SF1 (PANTHER); PTHR31565 (PANTHER); IPR016039 (SUPERFAMILY); IPR016039 (SUPERFAMILY)	25.676	25.566	63.885	68.006	7.724	7.092	180.185	321.558	2.206	1.574	165.622	156.172	2.039	2.867	2	3.03405	1.98568e-67	4.99385e-66	6.84132	1.13027e-93	5.32064e-92	5.96324	2.95945e-153	5.65185e-151	TRUE	TRUE	TRUE
CS v	comp10570_c0_seq1	chalcone synthase	#N/A	F:transferase activity, transferring acyl groups other than amino-acyl groups; P:biosynthetic process	-	IPR001099 (PFAM); IPR016038 (G3DSA:3.40.47.GENE3D); PTHR31565 (PANTHER); PTHR31565:SF1 (PANTHER); IPR016039 (SUPERFAMILY)	452.166	298.421	214.33	240.071	24.773	24.416	112.439	164.363	8.893	11.029	82.595	103.526	11.344	20.761	5	3.08541	9.31922e-149	5.06422e-147	3.58954	1.47997e-59	3.55878e-58	2.47569	6.89868e-30	8.4999e-29	TRUE	TRUE	TRUE
CS vi	comp24172_c0_seq1	chalcone synthase	K00660	F:naringenin-chalcone synthase activity; P:biosynthetic process	EC:2.3.1.74	IPR012328 (PFAM); IPR016038 (G3DSA:3.40.47.GENE3D); PTHR31565 (PANTHER); PTHR31565:SF1 (PANTHER); IPR016039 (SUPERFAMILY)	1027.42	627.113	260.688	319.816	25.146	24.955	102.091	116.313	5.562	8.605	32.663	65.807	13.583	18.171	3	3.4125	4.38238e-167	2.7438e-165	3.73681	1.52084e-105	8.64558e-104	1.56493	4.20792e-08	1.4827e-07	TRUE	TRUE	FALSE
CI i	comp26126_c0_seq1	chalcone isomerase	#N/A	F:chalcone isomerase activity; P:flavonoid biosynthetic process	EC:5.5.1.6	IPR016088 (G3DSA:3.50.70.GENE3D); IPR016087 (PFAM); IPR016087 (SUPERFAMILY)	4.951	3.03	13.449	20.161	1.182	1.167	10.946	12.465	0.583	2.133	2.657	5.98	4.536	4.331	5	3.67358	2.60066e-17	1.85766e-16	2.84323	2.80262e-11	1.18993e-10	-0.134191	0.900752	0.952177	TRUE	TRUE	FALSE
CI ii	comp24630_c0_seq1	chalcone isomerase	K01859	F:chalcone isomerase activity; P:flavonoid biosynthetic process	EC:5.5.1.6	IPR016088 (G3DSA:3.50.70.GENE3D); IPR016087 (PFAM); IPR016087 (SUPERFAMILY)	10.699	11.904	51.089	47.33	10.267	11.768	27.285	36.572	6.974	9.621	13.86	16.087	8.098	9.897	2	2.02622	5.04795e-65	1.21982e-63	1.73951	3.01813e-20	2.1043e-19	0.675032	0.000349692	0.000802361	TRUE	FALSE	FALSE
F3H i	comp5999_c0_seq1	flavonoid 3 -hydroxylase	K13083	F:heme binding; F:oxidoreductase activity, acting on paired donors, with incorporation or reduction of molecular oxygen; F:monooxygenase activity; F:iron ion binding; F:electron carrier activity; P:oxidation-reduction process	-	no IPS match	40.468	35.37	55.625	53.258	11.929	11.84	100.48	166.733	7.261	10.779	33.734	31.43	13.075	13.715	5	2.07406	1.66989e-150	9.21557e-149	3.69299	2.29631e-55	4.95801e-54	1.22978	4.66451e-23	4.24332e-22	TRUE	TRUE	FALSE
F3H ii	comp42798_c0_seq1	flavonoid 3 -hydroxylase	0	F:flavonoid 3',5'-hydroxylase activity; F:electron carrier activity; F:iron ion binding; F:heme binding; F:oxygen binding; P:medium-chain fatty acid biosynthetic process; P:sporopollenin biosynthetic process; P:oxidation-reduction process	EC:1.14.13.88	IPR002401 (PRINTS); IPR001128 (PFAM); IPR001128 (G3DSA:1.10.630.GENE3D); PTHR24298 (PANTHER); PTHR24298:SF2 (PANTHER); IPR001128 (SUPERFAMILY)	0.807	1.076	2.418	1.749	0.48	0	0.248	1.348	0.186	0.342	0.752	0.128	0.391	0.202	5	3.09897	8.62209e-07	3.06167e-06	1.26782	0.173691	0.235916	0.570902	0.811586	0.873404	TRUE	FALSE	FALSE
F3H iii	comp40085_c0_seq1	flavonoid 3 -hydroxylase	#N/A	F:flavonoid 3',5'-hydroxylase activity; F:electron carrier activity; F:iron ion binding; F:heme binding; F:oxygen binding; P:medium-chain fatty acid biosynthetic process; P:sporopollenin biosynthetic process; P:oxidation-reduction process	EC:1.14.13.88	IPR002401 (PRINTS); IPR001128 (PFAM); IPR001128 (G3DSA:1.10.630.GENE3D); PTHR24298 (PANTHER); IPR001128 (SUPERFAMILY)	0.327	1.965	2.3	2.276	0	0.431	1.047	1.278	0	0	0.618	0.372	1.398	0.572	#N/A	2.93788	0.00341922	0.00755515	4.84451	0.0156311	0.0270752	-0.976821	0.353655	0.44009	TRUE	TRUE	FALSE
FSF3H i	comp13938_c0_seq1	flavonol synthase flavanone 3-hydroxylase-like	0	P:response to karrikin; F:iron ion binding; F:oxidoreductase activity, acting on paired donors, with incorporation or reduction of molecular oxygen, 2-oxoglutarate as one donor, and incorporation of one atom each of oxygen into both donors; P:oxidation-reduction process	EC:1.14.11	no IPS match	34.2	29.051	6.09	5.773	1.138	0.907	2.748	3.288	0.406	0.491	0.824	1.234	2.855	3.061	3	2.427	9.58118e-28	1.03557e-26	2.52382	6.59687e-15	3.50544e-14	-1.59564	3.03127e-08	1.08254e-07	TRUE	TRUE	FALSE
FSF3H ii	comp32438_c0_seq1	flavonol synthase flavanone 3-hydroxylase-like	#N/A	F:oxidoreductase activity	-	IPR027443 (G3DSA:2.60.120.GENE3D); IPR026992 (PFAM); PTHR10209 (PANTHER); PTHR10209:SF55 (PANTHER); TRANSMEMBRANE (PHOBIUS); NON_CYTOPLASMIC_DOMAIN (PHOBIUS); CYTOPLASMIC_DOMAIN (PHOBIUS); SSF51197 (SUPERFAMILY); TMhelix (TMHMM)	2.001	3.268	5.084	2.79	0	0.395	4.921	2.091	0	0.15	1.133	0.223	1.889	0.875	5	3.89465	2.82133e-08	1.15039e-07	4.97252	2.29769e-08	7.8549e-08	-0.986582	0.186472	0.252639	TRUE	TRUE	FALSE
FSF3H iii	comp20506_c0_seq1	probable 2-oxoglutarate fe -dependent dioxygenase-like	0	P:flavonol biosynthetic process; F:iron ion binding; F:oxidoreductase activity, acting on single donors with incorporation of molecular oxygen, incorporation of two atoms of oxygen; P:oxidation-reduction process; F:flavonol synthase activity	EC:1.14.11.23; EC:1.13.11	SIGNAL_PEPTIDE_N_REGION (PHOBIUS); SIGNAL_PEPTIDE_H_REGION (PHOBIUS); SIGNAL_PEPTIDE (PHOBIUS); SIGNAL_PEPTIDE_C_REGION (PHOBIUS); NON_CYTOPLASMIC_DOMAIN (PHOBIUS); TMhelix (TMHMM)	221.249	150.384	569.904	704.256	15.555	16.706	25.889	34.329	1.86	3.282	3.316	9.203	10.179	8.056	3	5.17964	0	0	3.341	2.4806e-63	6.52101e-62	-0.616558	0.0626865	0.0964273	TRUE	TRUE	FALSE
		Glycerophospholipid metabolism
GPAT	comp15795_c0_seq1	glycerol-3-phosphate acyltransferase	K13508	P:metabolic process; F:transferase activity, transferring acyl groups	-	no IPS match	110.083	89.459	126.815	126.561	8.098	9.12	65.977	93.497	3.17	3.424	31.922	133.924	6.966	7.543	5	3.7495	0	0	4.40065	3.82022e-127	3.10198e-125	3.44566	1.33183e-13	7.08717e-13	TRUE	TRUE	TRUE
LPLAT	comp33099_c0_seq1	lysophospholipid acyltransferase-like	#N/A	C:integral component of membrane	-	no IPS match	1.756	0.641	2.117	1.041	0.836	2.154	3.739	3.927	0.414	1.133	2.821	2.266	1.074	0	#N/A	-0.0982575	1	1	2.05296	0.000132603	0.000312992	2.13206	0.00163016	0.00338256	FALSE	TRUE	TRUE
PLD i	comp18965_c0_seq2	phospholipase d beta	K01115	P:lipid catabolic process; F:N-acylphosphatidylethanolamine-specific phospholipase D activity; F:calcium ion binding; F:phospholipase D activity; C:membrane; P:phosphatidylcholine metabolic process	EC:3.1.4.4	no IPS match	11.444	10.125	41.614	41.531	8.178	8.725	87.925	89.489	7.642	6.864	99.503	99.557	6.666	7.063	2	2.17354	6.58638e-203	5.04071e-201	3.4229	6.86093e-229	2.11335e-226	3.80322	2.96016e-222	1.41809e-219	TRUE	TRUE	TRUE
PLD ii	comp24723_c0_seq1	phospholipase-like protein isoform 2	0	-		Coil (COILS); Coil (COILS); IPR007942 (PFAM)	12.077	14.644	75.438	79.848	8.604	8.546	45.066	50.849	4.649	5.581	17.361	27.653	3.554	2.859	5	3.05524	2.71268e-154	1.55131e-152	3.02705	5.34762e-78	1.89075e-76	2.73955	1.48103e-24	1.44947e-23	TRUE	TRUE	TRUE
PLD iii	comp25980_c0_seq1	phospholipase-like protein isoform 1	#N/A	-		no IPS match	7.412	8.574	69.4	70.024	7.12	11.741	34.785	34.806	5.478	6.964	19.482	35.941	6.974	4.541	2	2.72095	4.30536e-51	8.28774e-50	2.27902	3.77302e-21	2.74545e-20	2.18511	5.36928e-10	2.21693e-09	TRUE	TRUE	TRUE
PLD iv	comp17158_c0_seq1	phospholipase d	K01115	P:root development; P:cellular response to phosphate starvation; P:response to misfolded protein; P:fatty acid beta-oxidation; P:galactolipid biosynthetic process; P:cellular response to nitrogen starvation; P:proteasome-mediated ubiquitin-dependent protein catabolic process; F:phospholipase D activity; C:vacuole; P:cellular response to water deprivation; P:toxin catabolic process; P:aging; F:2-a…	EC:1.3.1.74; EC:3.1.4.4	IPR016555 (PIRSF); IPR001736 (SMART); G3DSA:3.30.870.10 (GENE3D); IPR011993 (G3DSA:2.30.29.GENE3D); IPR001736 (PFAM); IPR025202 (PFAM); IPR015679 (PANTHER); PTHR18896:SF2 (PANTHER); CYTOPLASMIC_DOMAIN (PHOBIUS); NON_CYTOPLASMIC_DOMAIN (PHOBIUS); TRANSMEMBRANE (PHOBIUS); IPR001736 (PROSITE_PROFILES); IPR001736 (PROSITE_PROFILES); SSF56024 (SUPERFAMILY); SSF50729 (SUPERFAMILY); SSF56024 (SUPERFAMIL…	13.629	18.905	105.891	103.159	14.898	14.856	49.581	41.997	14.548	17.718	31.541	44.092	13.999	11.486	5	2.69095	0	0	1.31598	4.22969e-25	3.64159e-24	1.50957	7.72125e-21	6.30743e-20	TRUE	FALSE	FALSE
DGK	comp20642_c0_seq1	diacylglycerol kinase 1-like	K00901	P:phosphorylation; F:diacylglycerol kinase activity; P:protein kinase C-activating G-protein coupled receptor signaling pathway	EC:2.7.1.107	CYTOPLASMIC_DOMAIN (PHOBIUS); NON_CYTOPLASMIC_DOMAIN (PHOBIUS); TRANSMEMBRANE (PHOBIUS); TMhelix (TMHMM)	42.316	39.093	140.682	134.829	26.302	26.436	125.175	127.025	22.477	22.442	100.234	101.611	25.592	27.219	2	2.26321	1.67526e-306	2.37833e-304	2.29835	3.32832e-137	3.17041e-135	1.87969	8.05913e-69	3.10126e-67	TRUE	TRUE	FALSE
PLC	comp37611_c0_seq1	phospholipase c 3	K01114	F:phosphatidylcholine phospholipase C activity	EC:3.1.4.3	IPR007312 (PFAM); PTHR31956:SF0 (PANTHER); PTHR31956 (PANTHER)	1.378	2.834	5.829	4.732	0.764	0.79	7.95	9.003	2.189	2.216	3.285	6.639	2.122	1.211	5	2.62016	2.28084e-16	1.55079e-15	1.74226	1.3314e-14	6.94519e-14	1.49114	0.000102619	0.000253506	TRUE	FALSE	FALSE
EPCT i	comp19313_c0_seq1	ethanolamine-phosphate cytidylyltransferase-like	K00967	P:biosynthetic process; F:catalytic activity		IPR004821 (PFAM); IPR014729 (G3DSA:3.40.50.GENE3D); IPR004821 (TIGRFAM); PTHR10739 (PANTHER); PTHR10739:SF16 (PANTHER); TRANSMEMBRANE (PHOBIUS); TRANSMEMBRANE (PHOBIUS); NON_CYTOPLASMIC_DOMAIN (PHOBIUS); CYTOPLASMIC_DOMAIN (PHOBIUS); CYTOPLASMIC_DOMAIN (PHOBIUS); SSF52374 (SUPERFAMILY); SSF52374 (SUPERFAMILY); TMhelix (TMHMM)	15.926	14.52	30.792	29.046	19.733	18.232	71.855	69.321	16.839	16.694	76.54	76.586	16.271	17.961	4	0.53806	1.57093e-11	8.08121e-11	1.88406	1.15004e-83	4.51705e-82	2.10698	1.44851e-77	6.82356e-76	FALSE	FALSE	TRUE
EPCT ii	comp19313_c0_seq2	phosphorylethanolamine cytidylyltransferase 1 isoform 1	K00967	P:biosynthetic process; F:nucleotidyltransferase activity	-	TRANSMEMBRANE (PHOBIUS); CYTOPLASMIC_DOMAIN (PHOBIUS); NON_CYTOPLASMIC_DOMAIN (PHOBIUS); TMhelix (TMHMM)	31.964	26.776	72.171	65.074	29.013	25.772	149.623	160.076	22.722	22.2	101.49	85.321	24.261	23.687	5	1.20936	5.32735e-35	7.10986e-34	2.59361	1.09365e-119	7.92642e-118	1.91064	3.58189e-40	6.38337e-39	FALSE	TRUE	FALSE
		Starch, Sucrose and Galactose metabolism
		Sucrose
SS	comp18711_c0_seq1	sucrose synthase	K00695	F:sucrose synthase activity; P:biosynthetic process; P:sucrose metabolic process	EC:2.4.1.13	G3DSA:3.40.50.2000 (GENE3D); IPR000368 (PFAM); IPR001296 (PFAM); IPR012820 (TIGRFAM); PTHR12526 (PANTHER); IPR012820 (PTHR12526:PANTHER); SSF53756 (SUPERFAMILY)	111.584	114.084	205.717	191.982	40.817	40.135	127.867	131.73	17.405	17.477	230.505	224.011	20.732	15.304	5	2.1755	5.89877e-281	7.17288e-279	2.7049	2.66335e-189	5.16955e-187	3.60199	4.24595e-125	4.93867e-123	TRUE	TRUE	TRUE
		Pectate and D-galacturanate
UG6D i	comp6319_c0_seq1	udp-glucose 6-dehydrogenase	K00012	F:NAD binding; F:UDP-glucose 6-dehydrogenase activity; P:oxidation-reduction process; P:polysaccharide biosynthetic process	EC:1.1.1.22	IPR017476 (PIRSF); IPR014027 (SMART); IPR028357 (PIRSF); IPR016040 (G3DSA:3.40.50.GENE3D); IPR017476 (TIGRFAM); IPR014027 (PFAM); G3DSA:1.20.5.100 (GENE3D); IPR016040 (G3DSA:3.40.50.GENE3D); IPR001732 (PFAM); IPR014026 (PFAM); IPR017476 (PANTHER); IPR028356 (PTHR11374:PANTHER); IPR014027 (SUPERFAMILY); SSF51735 (SUPERFAMILY); IPR008927 (SUPERFAMILY)	10.107	6.66	14.141	11.765	2.267	1.795	15.495	18.379	1.454	2.474	8.959	14.396	1.348	2.262	5	2.56481	4.57994e-46	7.99511e-45	2.89713	6.30431e-51	1.21369e-49	2.62335	3.26578e-21	2.72088e-20	TRUE	TRUE	TRUE
UG6D ii	comp15526_c0_seq1	udp-glucose 6-dehydrogenase	K00012	F:NAD binding; P:UDP-glucuronate biosynthetic process; F:UDP-glucose 6-dehydrogenase activity; P:oxidation-reduction process	EC:1.1.1.22	Coil (COILS)	138.373	111.229	169.619	169.584	59.119	58.734	344.457	362.463	56.815	55.729	228.775	315.61	71.392	74.064	2	1.40398	3.49829e-157	2.04802e-155	2.46021	1.09107e-165	1.54984e-163	1.84565	2.29776e-37	3.7154e-36	FALSE	TRUE	FALSE
UG6D iii	comp20971_c0_seq1	udp-glucose 6-dehydrogenase	#N/A	F:NAD binding; P:UDP-glucuronate biosynthetic process; F:UDP-glucose 6-dehydrogenase activity; P:oxidation-reduction process	EC:1.1.1.22	IPR016040 (G3DSA:3.40.50.GENE3D); IPR001732 (PFAM); IPR017476 (PANTHER); IPR028356 (PTHR11374:PANTHER); SSF51735 (SUPERFAMILY)	32.924	24.283	97.866	109.897	18.32	22.935	63.883	73.945	13.517	15.128	91.872	99.504	21.514	22.392	2	2.1917	3.71816e-44	6.25054e-43	2.06284	1.91819e-25	1.67515e-24	2.0649	7.13202e-31	9.14209e-30	TRUE	TRUE	TRUE
UG6D iv	comp20721_c0_seq1	udp-glucose 6-dehydrogenase	K00012	F:NAD binding; F:UDP-glucose 6-dehydrogenase activity; P:oxidation-reduction process	EC:1.1.1.22	IPR028356 (PIRSF); IPR017476 (PIRSF); IPR014027 (SMART); IPR014027 (PFAM); IPR017476 (TIGRFAM); G3DSA:1.20.5.100 (GENE3D); IPR016040 (G3DSA:3.40.50.GENE3D); IPR001732 (PFAM); IPR014026 (PFAM); IPR016040 (G3DSA:3.40.50.GENE3D); IPR028356 (PTHR11374:PANTHER); IPR017476 (PANTHER); IPR014027 (SUPERFAMILY); SSF51735 (SUPERFAMILY); IPR008927 (SUPERFAMILY)	34.129	27.944	57.01	58.761	21.724	20.637	119.579	119.985	17.101	17.602	115.01	126.252	29.387	32.979	5	1.33133	3.44812e-83	1.07058e-81	2.59646	1.88617e-166	2.70639e-164	1.89614	7.18858e-63	2.36533e-61	FALSE	TRUE	FALSE
UG6D v	comp31179_c0_seq1	udp-glucose 6-dehydrogenase	K00012	F:NAD binding; C:cytosol; C:cell wall; C:nucleus; P:oxidation-reduction process; F:UDP-glucose 6-dehydrogenase activity	-	IPR001732 (PFAM); IPR016040 (G3DSA:3.40.50.GENE3D); IPR017476 (PANTHER); IPR028356 (PTHR11374:PANTHER); SSF51735 (SUPERFAMILY)	3.89	2.906	10.43	10.814	1.156	0.916	10.045	10.154	0.719	1.608	6.364	10.48	1.714	1.211	5	3.24347	7.35766e-31	8.71183e-30	2.89028	1.50121e-23	1.2122e-22	2.44019	1.39982e-12	6.99158e-12	TRUE	TRUE	TRUE
UG4E	comp17057_c0_seq1	udp-glucuronate 4-epimerase	K08679	F:UDP-glucuronate 5'-epimerase activity; P:cellular metabolic process; P:carbohydrate metabolic process; F:coenzyme binding; F:UDP-glucuronate 4-epimerase activity	EC:5.1.3.12; EC:5.1.3.6	IPR008089 (PRINTS); IPR016040 (G3DSA:3.40.50.GENE3D); G3DSA:3.90.25.10 (GENE3D); IPR001509 (PFAM); PTHR10366:SF42 (PANTHER); PTHR10366 (PANTHER); TRANSMEMBRANE (PHOBIUS); CYTOPLASMIC_DOMAIN (PHOBIUS); NON_CYTOPLASMIC_DOMAIN (PHOBIUS); SSF51735 (SUPERFAMILY); TMhelix (TMHMM)	145.519	146.434	318.43	307.087	68.701	72.854	186.975	186.064	78.142	61.81	124.051	144.244	68.088	60.072	5	2.02087	5.16963e-260	5.54948e-258	1.22395	2.42848e-24	2.02947e-23	1.00914	1.36087e-17	9.27411e-17	TRUE	FALSE	FALSE
AGT i	comp23705_c0_seq1	galacturonosyltransferase-like 10	#N/A	F:polygalacturonate 4-alpha-galacturonosyltransferase activity; P:intracellular signal transduction; P:endoplasmic reticulum unfolded protein response; P:response to oxidative stress; C:Golgi apparatus; P:carbohydrate biosynthetic process; P:abscisic acid-activated signaling pathway	EC:2.4.1.43	no IPS match	12.496	5.543	103.577	84.837	2.32	2.136	30.596	34.399	1.902	0.7	37.791	43.294	13.058	3.641	2	5.25323	9.71844e-90	3.23305e-88	4.42424	1.10687e-30	1.18032e-29	2.20843	2.01763e-11	9.29614e-11	TRUE	TRUE	TRUE
AGT ii	comp43448_c0_seq1	galacturonosyltransferase-like 10	#N/A	F:transferase activity, transferring glycosyl groups; P:response to stress; P:signal transduction	-	SIGNAL_PEPTIDE_N_REGION (PHOBIUS); NON_CYTOPLASMIC_DOMAIN (PHOBIUS); SIGNAL_PEPTIDE_C_REGION (PHOBIUS); SIGNAL_PEPTIDE (PHOBIUS); SIGNAL_PEPTIDE_H_REGION (PHOBIUS); SignalP-TM (SIGNALP_GRAM_POSITIVE); SignalP-noTM (SIGNALP_EUK); TMhelix (TMHMM)	1.45	1.551	4.078	3.523	0.302	0.718	1.543	1.417	0.296	0	2.379	2.447	0.932	1.9	#N/A	2.61667	0.000402773	0.00103965	2.88157	0.0390783	0.0623214	0.705757	0.289793	0.369848	TRUE	FALSE	FALSE
AGT iii	comp18211_c0_seq1	galacturonosyltransferase 13 isoform 1	K13648	F:transferase activity, transferring glycosyl groups	-	G3DSA:3.90.550.10 (GENE3D); IPR002495 (PFAM); PTHR32116:SF2 (PANTHER); PTHR32116 (PANTHER); NON_CYTOPLASMIC_DOMAIN (PHOBIUS); CYTOPLASMIC_DOMAIN (PHOBIUS); TRANSMEMBRANE (PHOBIUS); SSF53448 (SUPERFAMILY); TMhelix (TMHMM)	5.686	5.667	29.485	28.648	5.191	4.686	21.001	24.815	2.992	3.399	22.582	24.897	4.436	3.86	2	2.44227	2.96169e-173	1.91555e-171	2.64577	7.74979e-86	3.18286e-84	2.46008	1.58223e-74	6.96589e-73	TRUE	TRUE	TRUE
AGT iv	comp18211_c0_seq2	galacturonosyltransferase 13 isoform 1	K13648	F:transferase activity, transferring glycosyl groups	-	G3DSA:3.90.550.10 (GENE3D); IPR002495 (PFAM); PTHR32116 (PANTHER); PTHR32116:SF2 (PANTHER); CYTOPLASMIC_DOMAIN (PHOBIUS); NON_CYTOPLASMIC_DOMAIN (PHOBIUS); TRANSMEMBRANE (PHOBIUS); SSF53448 (SUPERFAMILY); TMhelix (TMHMM)	9.841	8.77	42.359	43.46	6.231	7.038	33.985	37.489	4.548	4.99	30.047	33.739	6.7	5.777	2	2.56444	8.17627e-222	6.9403e-220	2.71245	1.69136e-119	1.21806e-117	2.29646	2.28283e-69	8.96778e-68	TRUE	TRUE	TRUE
PE	comp29299_c0_seq1	pectinesterase u1	K01051	C:plant-type cell wall; P:cell wall modification; F:pectinesterase activity; F:aspartyl esterase activity; P:pectin catabolic process	EC:3.1.1.11	no IPS match	0.153	0.083	3.999	3.523	0.124	0.135	0.811	0.592	0.085	0.15	0.669	0.915	0.083	0.135	1	4.66168	3.07841e-36	4.24202e-35	2.3359	0.00025167	0.000574092	2.71414	3.2758e-06	9.5793e-06	TRUE	TRUE	TRUE
PG	comp40652_c0_seq1	probable polygalacturonase	K01184	C:extracellular region; F:polygalacturonase activity; P:carbohydrate metabolic process	EC:3.2.1.15	IPR012334 (G3DSA:2.160.20.GENE3D); IPR000743 (PFAM); PTHR31339 (PANTHER); PTHR31339:SF0 (PANTHER); IPR011050 (SUPERFAMILY)	0.99	0.941	1.385	0.604	0.462	0.943	3.975	4.287	0.541	0.333	3.81	4.086	0.375	0.866	4	0.338402	0.616202	0.720533	3.03321	7.44348e-14	3.72154e-13	2.59625	2.32528e-11	1.06624e-10	FALSE	TRUE	TRUE
		Trehalose
T6PS i	comp18969_c0_seq1	trehalose-phosphatase synthase 9	K16055	F:trehalose-phosphatase activity; F:alpha,alpha-trehalose-phosphate synthase (UDP-forming) activity; P:trehalose biosynthetic process	EC:3.1.3.12; EC:2.4.1.15	no IPS match	12.241	14.51	36.817	38.741	4.596	4.695	21.215	22.317	2.883	2.799	12.645	15.045	5.493	4.995	5	2.90126	7.32237e-282	8.96154e-280	2.74487	3.59978e-120	2.6258e-118	1.34228	1.82114e-23	1.68766e-22	TRUE	TRUE	FALSE
T6PS ii	comp18969_c0_seq2	trehalose 6-phosphate synthase	K16055	F:trehalose-phosphatase activity; F:alpha,alpha-trehalose-phosphate synthase (UDP-forming) activity; P:trehalose biosynthetic process	EC:3.1.3.12; EC:2.4.1.15	no IPS match	19.172	22.132	61.271	66.116	7.627	7.226	34.773	39.79	4.945	3.957	25.146	29.557	10.761	9.023	5	2.9813	2.89349600328213e-314	4.37002546644599e-312	2.87708	2.79288e-108	1.65405e-106	1.40948	7.67043e-27	8.35456e-26	FALSE	TRUE	FALSE
T6PS iii	comp18969_c0_seq3	trehalose 6-phosphate synthase	K16055	F:trehalose-phosphatase activity; F:alpha,alpha-trehalose-phosphate synthase (UDP-forming) activity; P:trehalose biosynthetic process	EC:3.1.3.12; EC:2.4.1.15	no IPS match	10.75	13.341	39.444	38.15	5.644	5.072	21.125	22.41	3.077	2.799	15.57	18.428	6.042	5.777	5	2.74091	2.92874e-261	3.1679e-259	2.69952	6.86599e-112	4.28101e-110	1.46552	1.85833e-29	2.24993e-28	TRUE	TRUE	FALSE
T6PS iv	comp18969_c0_seq4	trehalose-phosphatase synthase 9	K16055	F:trehalose-phosphatase activity; F:alpha,alpha-trehalose-phosphate synthase (UDP-forming) activity; P:trehalose biosynthetic process	EC:3.1.3.12; EC:2.4.1.15	no IPS match	21.796	23.839	66.002	70.282	7.698	8.025	36.541	37.28	5.106	3.924	22.942	26.919	8.772	8.518	5	2.9927	0	0	2.84414	1.38455e-112	8.71912e-111	1.47041	2.94705e-33	4.14619e-32	TRUE	TRUE	FALSE
T6PS v	comp14128_c0_seq1	trehalose-6-phosphate synthase	K16055	F:catalytic activity; P:trehalose biosynthetic process	-	G3DSA:3.40.50.2000 (GENE3D); IPR001830 (PFAM); PTHR10788 (PANTHER); PTHR10788:SF6 (PANTHER); SSF53756 (SUPERFAMILY)	15.671	17.778	125.469	141.039	22.924	21.409	118.903	128.024	13.956	16.219	163.789	142.457	40.631	36.477	4	2.4694	2.21523e-152	1.24182e-150	2.83786	1.0431e-123	7.93555e-122	1.93708	4.74612e-48	1.07576e-46	TRUE	TRUE	FALSE
T6PS vi	comp14128_c0_seq2	trehalose-6-phosphate synthase	K16055	P:trehalose biosynthetic process; F:catalytic activity	-	IPR001830 (PFAM); G3DSA:3.40.50.2000 (GENE3D); PTHR10788:SF6 (PANTHER); PTHR10788 (PANTHER); SSF53756 (SUPERFAMILY)	9.831	10.032	83.881	86.573	11.831	12.02	64.761	79.01	6.653	5.873	85.519	80.214	25.101	25.672	4	2.7131	1.2596e-131	6.20373e-130	3.32578	1.30234e-88	5.63454e-87	1.65366	6.09652e-35	9.07637e-34	TRUE	TRUE	FALSE
T6PS vii	comp17600_c0_seq1	probable -trehalose-phosphate synthase	K16055	F:catalytic activity; P:trehalose biosynthetic process	-	no IPS match	87.695	92.634	348.255	361.849	58.728	56.167	371.191	398.024	45.952	40.335	337.298	301.214	92.565	89.755	2	2.50731	0	0	2.96531	4.62148e-175	7.50521e-173	1.7551	3.18555e-53	8.24147e-52	TRUE	TRUE	FALSE
		Maltose
BA	comp42853_c0_seq1	beta-amylase 3	K01177	P:polysaccharide catabolic process; F:beta-amylase activity	EC:3.2.1.2	IPR001554 (PFAM); IPR013781 (G3DSA:3.20.20.GENE3D); PTHR31352:SF0 (PANTHER); PTHR31352 (PANTHER); IPR017853 (SUPERFAMILY)	0	0	5.829	5.04	1.733	0.682	0.552	2.021	0.423	0.775	0.484	0.585	0.882	0	#N/A	2.06753	0.0043462	0.0094241	0.75425	0.731011	0.802544	0.170936	1	1	TRUE	FALSE	FALSE
		Dextrin
AM i	comp19763_c0_seq1	amya_vigmu ame: full=alpha-amylase ame: full= -alpha-d-glucan glucanohydrolase flags: precursor	K01176	P:response to gibberellin; F:calcium ion binding; F:glucan 1,4-alpha-maltotetraohydrolase activity; P:starch catabolic process; P:secretion by cell; C:cytoplasmic membrane-bounded vesicle; P:sucrose catabolic process; P:response to abscisic acid; F:alpha-amylase activity; C:apoplast	EC:3.2.1.60; EC:3.2.1.1	SIGNAL_PEPTIDE_N_REGION (PHOBIUS); SIGNAL_PEPTIDE_C_REGION (PHOBIUS); SIGNAL_PEPTIDE (PHOBIUS); SIGNAL_PEPTIDE_H_REGION (PHOBIUS); NON_CYTOPLASMIC_DOMAIN (PHOBIUS); SignalP-noTM (SIGNALP_EUK); TMhelix (TMHMM)	342.522	326.148	313.66	294.923	83.101	81.813	267.974	273.055	25.943	18.027	110.974	134.807	98.299	108.574	5	1.76253	6.94241e-198	5.15345e-196	3.43151	4.26526e-114	2.77865e-112	0.19155	0.110343	0.159516	FALSE	TRUE	FALSE
AM ii	comp21682_c0_seq1	alpha-amylase type b isozyme-like	K01176	F:alpha-amylase activity; P:carbohydrate metabolic process; F:calcium ion binding	EC:3.2.1.1	IPR006046 (PRINTS); IPR006589 (SMART); IPR012850 (SMART); IPR013775 (PIRSF); IPR013781 (G3DSA:3.20.20.GENE3D); IPR013780 (G3DSA:2.60.40.GENE3D); IPR012850 (PFAM); IPR006047 (PFAM); PTHR10357:SF9 (PANTHER); IPR015902 (PANTHER); SSF51011 (SUPERFAMILY); IPR017853 (SUPERFAMILY)	22.245	17.23	11.593	12.807	10.293	10.35	34.03	34.771	6.932	6.256	31.571	41.336	6.134	6.517	4	0.119582	0.258563	0.355598	2.19427	5.58087e-78	1.97076e-76	2.46704	2.07575e-56	5.83492e-55	FALSE	TRUE	TRUE
		Raffinose and Stachyose
UDP-SPP	comp20860_c0_seq1	udp-sugar pyrophospharylase-like	K12447	F:nucleotidyltransferase activity; P:metabolic process	-	SIGNAL_PEPTIDE_N_REGION (PHOBIUS); SIGNAL_PEPTIDE (PHOBIUS); CYTOPLASMIC_DOMAIN (PHOBIUS); SIGNAL_PEPTIDE_C_REGION (PHOBIUS); NON_CYTOPLASMIC_DOMAIN (PHOBIUS); TRANSMEMBRANE (PHOBIUS); SIGNAL_PEPTIDE_H_REGION (PHOBIUS)	26.523	31.926	49.508	49.31	29.68	30.359	85.898	85.341	23.001	24.974	115.875	139.605	25.076	25.647	4	0.596447	5.01982e-21	4.22187e-20	1.64483	1.24374e-67	3.57824e-66	2.27544	9.881e-80	4.85285e-78	FALSE	FALSE	TRUE
UDP-G4E	comp4020_c0_seq1	udp-d-glucose udp-d-galactose 4-epimerase 1	K01784	C:cytosol; P:UDP-L-arabinose biosynthetic process; F:UDP-arabinose 4-epimerase activity; P:capsule polysaccharide biosynthetic process; F:protein dimerization activity; F:UDP-glucose 4-epimerase activity; F:coenzyme binding; C:Golgi apparatus; C:plasma membrane; P:galactose biosynthetic process	EC:5.1.3.2; EC:5.1.3.5	IPR008089 (PRINTS); IPR005886 (TIGRFAM); IPR016040 (G3DSA:3.40.50.GENE3D); G3DSA:3.90.25.10 (GENE3D); IPR001509 (PFAM); IPR025308 (PFAM); PTHR10366 (PANTHER); IPR005886 (PTHR10366:PANTHER); SSF51735 (SUPERFAMILY)	19.959	24.676	20.127	17.821	2.311	2.585	11.418	13.825	1.158	0.9	7.301	6.256	3.72	2.758	5	2.82087	3.59591e-86	1.15107e-84	3.41764	6.82311e-59	1.61131e-57	1.01396	1.0899e-06	3.35188e-06	TRUE	TRUE	FALSE
GS i	comp16280_c0_seq1	galactinol synthase	K18819	F:metal ion binding; C:cytoplasm; F:inositol 3-alpha-galactosyltransferase activity; P:galactose metabolic process	EC:2.4.1.123	no IPS match	2.777	2.906	164.796	159.323	10.178	12.801	100.131	98.237	4.151	3.907	108.183	98.834	5.218	4.785	2	3.68139	0	0	4.42989	6.98143e-241	2.47304e-238	4.31583	3.19628e-175	7.95959e-173	TRUE	TRUE	TRUE
GS ii	comp16280_c0_seq2	galactinol synthase 2	K18819	C:cytoplasm; P:response to water deprivation; F:metal ion binding; P:response to cold; P:galactose metabolic process; F:inositol 3-alpha-galactosyltransferase activity	EC:2.4.1.123	G3DSA:3.90.550.10 (GENE3D); IPR002495 (PFAM); PTHR11183 (PANTHER); SSF53448 (SUPERFAMILY)	1.807	2.523	95.919	94.892	10.098	9.883	64.502	71.737	3.61	2.491	75.428	63.509	3.862	2.842	2	3.13423	8.93586890188378e-315	1.35317649954793e-312	4.29558	1.56189e-181	2.71544e-179	4.31763	9.25513e-130	1.16263e-127	FALSE	TRUE	TRUE
GS iii	comp45333_c0_seq1	galactinol synthase	#N/A	P:response to high light intensity; P:response to cold; P:carbohydrate biosynthetic process; P:response to hydrogen peroxide; P:galactose metabolic process; F:inositol 3-alpha-galactosyltransferase activity; P:response to heat	EC:2.4.1.123	IPR002495 (PFAM); G3DSA:3.90.550.10 (GENE3D); SSF53448 (SUPERFAMILY)	7.473	9.38	26.649	30.435	3.324	2.298	13.277	17.531	2.451	3.374	36.473	32.005	1.282	1.303	2	3.22604	1.09974e-20	9.11563e-20	2.16609	1.05941e-07	3.42777e-07	4.62029	1.21328e-30	1.54368e-29	TRUE	TRUE	TRUE
RS i	comp3994_c0_seq1	stachyose synthase	K06617	P:sucrose biosynthetic process; P:mannitol biosynthetic process; P:galactose metabolic process; P:response to water deprivation; F:galactinol-sucrose galactosyltransferase activity; P:response to abscisic acid; F:galactinol-raffinose galactosyltransferase activity; C:chloroplast; P:raffinose family oligosaccharide biosynthetic process	EC:2.4.1.67; EC:2.4.1.82	IPR008811 (PFAM); IPR013785 (G3DSA:3.20.20.GENE3D); PTHR31268:SF0 (PANTHER); PTHR31268 (PANTHER); IPR017853 (SUPERFAMILY)	3.43	5.45	249.396	240.932	8.284	11.014	177.831	207.835	5.486	5.156	208.808	181.739	6.816	6.307	2	4.53111	0	0	4.98834	2.58133e-305	1.78417e-302	4.84188	1.65282e-229	8.89832e-227	TRUE	TRUE	TRUE
RS ii	comp25883_c0_seq1	probable galactinol--sucrose galactosyltransferase 2-like	K06617	F:catalytic activity; P:metabolic process	-	IPR008811 (PFAM); IPR013785 (G3DSA:3.20.20.GENE3D); PTHR31268 (PANTHER); PTHR31268:SF0 (PANTHER); IPR017853 (SUPERFAMILY)	2.154	2.275	8.116	8.139	2.88	2.092	18.761	18.89	2.316	1.691	24.188	25.578	2.788	2.968	4	1.60854	1.11177e-29	1.27236e-28	3.04617	6.48315e-98	3.26038e-96	3.05519	2.35196e-103	1.81136e-101	FALSE	TRUE	TRUE
RS iii	comp30701_c0_seq1	stachyose synthase	#N/A	P:sucrose biosynthetic process; P:mannitol biosynthetic process; P:galactose metabolic process; P:response to water deprivation; F:galactinol-sucrose galactosyltransferase activity; P:response to abscisic acid; F:galactinol-raffinose galactosyltransferase activity; C:chloroplast; P:raffinose family oligosaccharide biosynthetic process	EC:2.4.1.67; EC:2.4.1.82	IPR008811 (PFAM); PTHR31268 (PANTHER); PTHR31268:SF0 (PANTHER); SIGNAL_PEPTIDE_C_REGION (PHOBIUS); NON_CYTOPLASMIC_DOMAIN (PHOBIUS); SIGNAL_PEPTIDE_N_REGION (PHOBIUS); SIGNAL_PEPTIDE (PHOBIUS); SIGNAL_PEPTIDE_H_REGION (PHOBIUS); SignalP-noTM (SIGNALP_EUK)	0.97	1.448	103.852	101.449	3.431	3.429	50.55	60.864	2.088	1.999	88.423	67.893	2.072	2.539	2	4.77573	2.0308889217937e-310	2.98005e-308	4.56623	1.24835e-120	9.1412e-119	5.02832	7.40366e-108	6.33164e-106	TRUE	TRUE	TRUE
RS iv	comp42867_c0_seq1	stachyose synthase	#N/A	P:sucrose biosynthetic process; P:mannitol biosynthetic process; P:galactose metabolic process; P:response to water deprivation; F:galactinol-sucrose galactosyltransferase activity; P:response to abscisic acid; F:galactinol-raffinose galactosyltransferase activity; C:chloroplast; P:raffinose family oligosaccharide biosynthetic process	EC:2.4.1.67; EC:2.4.1.82	IPR008811 (PFAM); PTHR31268 (PANTHER); PTHR31268:SF0 (PANTHER)	1.613	3.103	26.897	27.092	1.849	1.589	14.155	18.1	1.319	0.3	13.211	9.746	4.819	3.338	5	3.84551	4.60456e-55	9.5815e-54	4.11121	8.63292e-29	8.57648e-28	1.44507	1.11365e-06	3.42194e-06	TRUE	TRUE	FALSE
SS i	comp33807_c0_seq1	stachyose synthase	K06611	P:metabolic process; F:galactinol-raffinose galactosyltransferase activity; F:hydrolase activity, hydrolyzing O-glycosyl compounds; P:response to karrikin	EC:2.4.1.67	IPR008811 (PFAM); PTHR31268 (PANTHER); PTHR31268:SF0 (PANTHER)	5.145	5.254	65.571	61.641	7.404	10.485	82.024	78.301	2.426	1.891	83.521	97.344	2.156	2.775	2	2.68274	1.22763e-115	5.31353e-114	5.02274	1.1238e-189	2.20393e-187	5.13329	7.86846e-164	1.7443e-161	TRUE	TRUE	TRUE
SS ii	comp42771_c0_seq1	stachyose synthase	0	P:metabolic process; F:galactinol-raffinose galactosyltransferase activity; F:hydrolase activity, hydrolyzing O-glycosyl compounds	EC:2.4.1.67	IPR013785 (G3DSA:3.20.20.GENE3D); IPR008811 (PFAM); PTHR31268:SF0 (PANTHER); PTHR31268 (PANTHER); IPR017853 (SUPERFAMILY)	2.001	2.699	42.764	35.822	6.453	7.747	47.656	43.345	2.35	1.508	52.712	71.064	1.964	1.001	2	2.32579	2.57661e-30	2.99832e-29	4.36434	1.19722e-59	2.88499e-58	5.28678	1.29118e-65	4.57324e-64	TRUE	TRUE	TRUE
SS iii	comp49425_c0_seq1	stachyose synthase	#N/A	P:metabolic process; F:galactinol-raffinose galactosyltransferase activity; P:response to karrikin	EC:2.4.1.67	IPR008811 (PFAM); PTHR31268:SF0 (PANTHER); PTHR31268 (PANTHER)	0.807	0.683	19.761	21.73	4.356	3.968	21.812	25.105	1.648	2.416	39.902	46.571	1.032	0.698	2	2.192	6.945e-13	3.8806e-12	3.29338	5.70579e-21	4.11591e-20	5.50688	1.14504e-47	2.55944e-46	TRUE	TRUE	TRUE
SS iv	comp49500_c0_seq1	stachyose synthase	#N/A	F:transferase activity	-	Coil (COILS)	1.644	3.175	32.452	36.594	2.409	5.162	33.355	30.589	1.691	1.241	41.344	58.934	0.707	2.876	2	2.99538	6.38981e-27	6.69233e-26	4.23171	5.87955e-33	6.78272e-32	4.71423	1.79066e-38	3.00012e-37	TRUE	TRUE	TRUE
		Plant-harmone signal transduction
		Auxin-regulation of transcription
AUX/IAA i	comp39464_c0_seq1	auxin-responsive protein iaa	K14484	P:response to auxin; P:regulation of transcription, DNA-templated; C:nucleus	-	IPR003311 (PFAM); PTHR31734 (PANTHER); PTHR31734:SF0 (PANTHER)	2.317	2.203	21.735	22.514	0.64	0.171	18.378	23.827	0.634	0.775	21.501	18.854	0.657	0.454	2	5.63693	1.11759e-43	1.85244e-42	4.64266	4.99537e-33	5.78037e-32	5.0605	1.57612e-35	2.39121e-34	TRUE	TRUE	TRUE
AUX/IAA ii	comp23374_c0_seq1	auxin-responsive protein	K14484	P:regulation of transcription, DNA-templated; F:protein dimerization activity; P:auxin-activated signaling pathway; C:nucleus	-	IPR003311 (PFAM); PTHR31734:SF0 (PANTHER); PTHR31734 (PANTHER); IPR011525 (PROSITE_PROFILES); SSF54277 (SUPERFAMILY)	22.705	19.826	336.414	332.121	18.462	20.978	7.657	4.391	17.084	24.891	0.958	4.458	17.544	12.167	3	3.95188	0	0	-1.96386	1.14576e-14	5.99557e-14	-2.55777	3.88577e-11	1.75432e-10	TRUE	FALSE	FALSE
AUX/IAA iii	comp27891_c0_seq1	auxin-responsive protein	K14484	P:response to auxin; P:regulation of transcription, DNA-templated; C:nucleus; F:protein dimerization activity	-	IPR003311 (PFAM); PTHR31734 (PANTHER); PTHR31734:SF0 (PANTHER); IPR011525 (PROSITE_PROFILES); SSF54277 (SUPERFAMILY)	1	2.668	14.886	14.838	5.662	5.287	9.729	8.713	5.3	4.515	14.941	11.044	2.663	3.406	4	1.32239	1.12336e-14	6.98175e-14	0.728208	0.000510521	0.00111864	2.05038	1.08878e-15	6.65234e-15	FALSE	FALSE	TRUE
	comp17943_c0_seq1	auxin-regulated gene involved in organ size	0	-		CYTOPLASMIC_DOMAIN (PHOBIUS); CYTOPLASMIC_DOMAIN (PHOBIUS); TRANSMEMBRANE (PHOBIUS); TRANSMEMBRANE (PHOBIUS); NON_CYTOPLASMIC_DOMAIN (PHOBIUS); TMhelix (TMHMM); TMhelix (TMHMM)	11.026	9.566	40.542	41.866	4.658	5.206	18.479	25.558	4.387	4.707	8.042	6.948	27.673	27.539	5	2.93072	9.12406e-188	6.38875e-186	2.0761	7.08464e-35	8.72336e-34	-1.92726	6.5657e-44	1.30366e-42	TRUE	TRUE	FALSE
	comp17943_c0_seq2	auxin-regulated gene involved in organ size	0	-		CYTOPLASMIC_DOMAIN (PHOBIUS); CYTOPLASMIC_DOMAIN (PHOBIUS); TRANSMEMBRANE (PHOBIUS); TRANSMEMBRANE (PHOBIUS); NON_CYTOPLASMIC_DOMAIN (PHOBIUS); TMhelix (TMHMM); TMhelix (TMHMM)	8.688	8.605	39.327	38.15	2.089	1.993	24.605	27.696	1.2	2.199	10.946	9.682	21.389	25.748	5	4.1256	4.1846e-266	4.65032e-264	3.73098	1.23074e-108	7.35808e-107	-1.24154	3.68554e-17	2.45019e-16	TRUE	TRUE	FALSE
SAUR i	comp20291_c0_seq1	auxin-induced protein 10a5-like	K14488	-		IPR003676 (PFAM); PTHR31374 (PANTHER); PTHR31374:SF1 (PANTHER)	145.1	166.011	172.285	143.906	27.36	24.668	192.481	283.709	14.066	9.663	155.221	280.179	31.693	30.961	5	2.48621	6.87509e-110	2.80875e-108	4.13576	3.18765e-87	1.33926e-85	2.73398	3.04338e-33	4.27959e-32	TRUE	TRUE	TRUE
SAUR ii	comp13230_c0_seq1	saur family protein	#N/A	-		IPR003676 (PFAM)	1.776	2.224	6.156	6.57	1.378	1.248	4.29	4.008	1.167	2.041	2.111	3.735	3.337	4.238	5	2.15075	4.12078e-13	2.3361e-12	1.16273	0.000396495	0.000881917	-0.454265	0.195544	0.26344	TRUE	FALSE	FALSE
SAUR iii	comp13230_c0_seq2	saur family protein	#N/A	-		IPR003676 (PFAM)	1.929	2.172	3.738	3.356	0.4	0.718	1.284	3.148	1.09	0.45	1.246	1.639	1.964	2.111	5	2.46594	9.10683e-09	3.85185e-08	1.29896	0.0232914	0.0389383	-0.564716	0.177297	0.241819	TRUE	FALSE	FALSE
SAUR iv	comp3921_c0_seq1	saur family protein	#N/A	-		IPR003676 (PFAM); PTHR31374:SF1 (PANTHER); PTHR31374 (PANTHER)	2.675	2.492	9.92	7.085	0.809	2.244	3.885	4.752	1.598	0.733	0.916	1.373	4.777	3.397	5	2.26288	1.39649e-08	5.81654e-08	1.68924	0.000587007	0.00127422	-1.89535	0.000219163	0.000517765	TRUE	FALSE	FALSE
		Cytokinin-Phosphorelay signal transduction
A-ARR i	comp39093_c0_seq1	type-A response regulator	K14492	P:phosphorelay signal transduction system; F:kinase activity; P:phosphorylation; P:regulation of transcription, DNA-templated; F:phosphorelay response regulator activity	-	IPR001789 (SMART); IPR001789 (PFAM); G3DSA:3.40.50.2300 (GENE3D); PTHR26402:SF256 (PANTHER); PTHR26402 (PANTHER); IPR001789 (PROSITE_PROFILES); IPR011006 (SUPERFAMILY)	2.328	3.278	17.134	19.184	0.453	0.628	5.54	9.457	0.338	0.516	5.777	3.394	2.222	0.841	2	4.87355	2.44319e-65	5.93674e-64	3.86984	9.10239e-17	5.3857e-16	1.53366	0.000448524	0.00101524	TRUE	TRUE	FALSE
A-ARR ii	comp4185_c0_seq1	two-component sensor protein histidine protein	K14492	P:phosphorelay signal transduction system; F:kinase activity; P:phosphorylation; P:regulation of transcription, DNA-templated; F:phosphorelay response regulator activity	-	IPR001789 (SMART); IPR001789 (PFAM); G3DSA:3.40.50.2300 (GENE3D); PTHR26402:SF256 (PANTHER); PTHR26402 (PANTHER); IPR001789 (PROSITE_PROFILES); IPR011006 (SUPERFAMILY)	24.144	37.593	60.134	56.498	6.453	8.636	27.127	26.453	4.582	8.072	16.321	15.609	14.964	4.97	5	2.80574	4.70685e-123	2.15903e-121	1.88088	2.57172e-23	2.05611e-22	0.623677	0.0863338	0.127768	TRUE	FALSE	FALSE
		Gibberellin-regulation of transcription
DELLA i	comp13877_c0_seq1	della protein	K14494	P:regulation of transcription, DNA-templated	-	Coil (COILS); IPR005202 (PFAM); IPR021914 (PFAM); PTHR31636 (PANTHER); IPR005202 (PROSITE_PROFILES)	5.145	4.375	22.885	21.1	3.964	4.488	1.768	1.15	3.652	3.924	0.762	0.585	3.837	3.052	5	2.2488	1.06193e-98	3.88556e-97	-1.5406	4.18464e-13	1.99775e-12	-2.39392	1.89995e-18	1.36488e-17	TRUE	FALSE	FALSE
		Ethylene-regulation of transcription
EBF1/2 i	comp15373_c0_seq1	ein3-binding f-box protein 4	K14515	C:SCF ubiquitin ligase complex; C:nucleus; P:response to ethylene; F:protein binding	-	IPR001810 (SMART); IPR006553 (SMART); PF13516 (PFAM); PF12937 (PFAM); G3DSA:3.80.10.10 (GENE3D); PTHR23125 (PANTHER); PTHR23125:SF68 (PANTHER); SSF52047 (SUPERFAMILY); SSF52047 (SUPERFAMILY); IPR001810 (SUPERFAMILY)	19.315	16.03	132.2	136.462	26.24	27.819	39.728	48.549	17.887	21.375	48.305	34.271	50.086	46.971	5	2.19005	2.48089e-289	3.12377e-287	0.975537	5.58131e-15	2.97696e-14	-0.282774	0.0759863	0.113958	TRUE	FALSE	FALSE
EBF1/2 ii	comp29914_c0_seq1	ein3-binding f-box protein 4	#N/A	P:response to ethylene; C:SCF ubiquitin ligase complex; C:nucleus		no IPS match	2.971	1.096	16.154	21.846	1.422	2.244	9.515	18.843	2.79	3.832	17.557	16.29	5.451	3.347	4	3.18512	1.1791e-15	7.73003e-15	1.85664	2.68185e-05	6.85855e-05	1.87956	4.11512e-08	1.45063e-07	TRUE	FALSE	FALSE
EIN3 i	comp17311_c0_seq1	ethylene-insensitive 3d	K14514	F:sequence-specific DNA binding transcription factor activity; C:nucleus; P:regulation of transcription, DNA-templated	-	IPR023278 (G3DSA:1.10.3180.GENE3D); PF04873 (PFAM); IPR023278 (SUPERFAMILY)	147.673	149.909	372.604	364.716	78.132	85.09	112.113	114.582	55.842	59.27	68.93	67.467	60.081	57.423	5	2.05261	7.24045e-242	6.94532e-240	0.786965	1.00608e-18	6.53317e-18	0.161196	0.124356	0.177501	TRUE	FALSE	FALSE
EIN3 ii	comp19306_c0_seq1	ethylene-insensitive 3b	K14514	F:sequence-specific DNA binding transcription factor activity; P:response to stimulus; C:nucleus; P:regulation of transcription, DNA-templated	-	no IPS match	79.691	66.355	167.593	164.415	35.92	38.25	64.93	71.621	28.606	32.913	47.44	46.06	39.616	37.31	5	2.03907	9.99734e-268	1.12197e-265	0.95822	5.18132e-20	3.58168e-19	0.227546	0.0343092	0.0557094	TRUE	FALSE	FALSE
ERF1/2 i	comp6324_c0_seq1	ethylene-responsive transcription factor	K14516	F:sequence-specific DNA binding transcription factor activity; P:regulation of transcription, DNA-templated; F:DNA binding		IPR001471 (PRINTS); IPR001471 (SMART); IPR001471 (G3DSA:3.30.730.GENE3D); IPR001471 (PFAM); PTHR31190 (PANTHER); PTHR31190:SF2 (PANTHER); IPR001471 (PROSITE_PROFILES); SignalP-noTM (SIGNALP_EUK); IPR016177 (SUPERFAMILY)	4.278	3.661	66.603	76.582	2.658	2.442	27.195	27.684	1.192	1.583	9.927	9.64	20.449	17.801	5	4.69267	2.88236e-265	3.19065e-263	4.10192	2.23958e-114	1.47254e-112	-1.01905	2.7277e-11	1.24494e-10	TRUE	TRUE	FALSE
ERF1/2 ii	comp20003_c1_seq1	ethylene-responsive transcription factor 1b	0	P:regulation of transcription, DNA-templated; P:transcription, DNA-templated; C:nucleus; F:sequence-specific DNA binding transcription factor activity; F:DNA binding		no IPS match	6.871	6.536	26.322	33.919	3.022	3.025	5.901	10.7	1.099	1.724	4.479	3.437	22.03	19.853	5	3.18681	4.8849e-44	8.1901e-43	2.31615	1.37042e-08	4.76863e-08	-2.43434	2.08245e-23	1.92602e-22	TRUE	TRUE	FALSE
		Jasmonic acid-regulation of systemic acquired resistance and response to wounding
JAZ i	comp20061_c0_seq1	jasmonate-zim-domain protein	K13464	P:regulation of systemic acquired resistance; P:response to wounding; P:response to jasmonic acid; C:nucleus		IPR010399 (SMART); IPR018467 (PFAM); IPR010399 (PFAM); IPR010399 (PROSITE_PROFILES)	27.248	16.072	106.897	110.437	2.453	1.984	131.008	123.76	1.268	1	109.151	114.187	15.097	17.885	2	5.50269	0	0	6.62057	0	0	2.70447	1.13298e-99	8.16918e-98	TRUE	TRUE	TRUE
JAZ ii	comp7092_c0_seq1	conserved hypothetical protein	K13464	-		IPR010399 (SMART); IPR018467 (PFAM); IPR010399 (PFAM); IPR010399 (PROSITE_PROFILES)	31.454	21.036	250.023	221.684	10.187	7.738	118.464	146.089	4.37	4.823	83.573	62.094	10.969	10.402	2	4.61273	0	0	4.64524	1.49461e-153	1.76112e-151	2.71848	6.91884e-45	1.41811e-43	TRUE	TRUE	TRUE
JAZ iii	comp6212_c0_seq1	jasmonate zim-domain protein 1	K13464	-		IPR010399 (SMART); IPR018467 (PFAM); IPR010399 (PFAM); IPR010399 (PROSITE_PROFILES)	14.262	8.656	27.564	27.207	1.36	0.718	22.905	28.242	0.516	0.675	9.144	12.917	18.601	24.537	5	4.64182	4.57469e-131	2.24532e-129	5.18878	7.97927e-94	3.7624e-92	-1.0311	1.03487e-07	3.52133e-07	TRUE	TRUE	FALSE
		Salicylic acid-Disease resistance
NPR1 i	comp20774_c0_seq1	regulatory protein	K14508	P:defense response to bacterium, incompatible interaction; P:defense response to fungus, incompatible interaction; C:nucleus	-	no IPS match	44.858	38.142	78.288	76.312	48.586	49.91	130.637	138.154	50.356	48.165	103.282	125.05	42.138	41.859	#N/A	0.528365	3.73688e-21	3.15924e-20	1.25698	6.31569e-45	1.04482e-43	1.38571	1.20224e-32	1.65478e-31	FALSE	FALSE	FALSE
NPR1 ii	comp2117_c0_seq1	aberrant large forked	K14508	C:cytoplasm; P:floral meristem determinacy; P:nectary development; P:polarity specification of adaxial/abaxial axis; P:proximal/distal pattern formation; P:flower morphogenesis; C:nucleus; P:floral organ abscission; F:protein binding	-	IPR002110 (SMART); IPR024228 (PFAM); IPR020683 (G3DSA:1.25.40.GENE3D); IPR011333 (G3DSA:3.30.710.GENE3D); IPR011333 (G3DSA:3.30.710.GENE3D); IPR020683 (PFAM); PTHR24413:SF52 (PANTHER); PTHR24413 (PANTHER); IPR020683 (PROSITE_PROFILES); IPR002110 (PROSITE_PROFILES); IPR020683 (SUPERFAMILY)	7.075	6.753	12.076	14.002	1.147	1.49	12.083	13.79	1.488	1.791	5.231	6.352	2.139	2.682	5	3.15804	3.22652e-62	7.51227e-61	2.77463	1.68839e-46	2.92193e-45	1.20065	9.3612e-08	3.19765e-07	TRUE	TRUE	FALSE
		Protein processing in Endoplasmic reticulum
Bip-HSP70	comp24844_c0_seq1	heat shock protein 70 (hsp 70) family protein	K09490	F:ATP binding	-	Coil (COILS); IPR013126 (PRINTS); G3DSA:3.90.640.10 (GENE3D); G3DSA:3.30.420.40 (GENE3D); IPR013126 (PFAM); G3DSA:2.60.34.10 (GENE3D); G3DSA:3.30.30.30 (GENE3D); G3DSA:3.30.420.40 (GENE3D); PTHR19375 (PANTHER); IPR018181 (PROSITE_PATTERNS); IPR018181 (PROSITE_PATTERNS); IPR018181 (PROSITE_PATTERNS); NON_CYTOPLASMIC_DOMAIN (PHOBIUS); SIGNAL_PEPTIDE (PHOBIUS); SIGNAL_PEPTIDE_H_REGION (PHOBIUS); SIG…	3.328	3.92	32.034	30.525	26.017	28.824	512.683	409.676	16.552	19.218	562.459	731.149	11.643	9.544	2	0.0643611	0.443768	0.557305	4.49822	5.16113e-199	1.13379e-196	5.87351	2.0254e-250	1.48693e-247	FALSE	TRUE	TRUE
SAR1i	comp21135_c0_seq1	gtp-binding protein sar1a-like	K07953	F:GTP binding; C:Golgi apparatus; P:vesicle-mediated transport; P:intracellular protein transport; C:endoplasmic reticulum; P:small GTPase mediated signal transduction	-	IPR006689 (PRINTS); IPR024156 (SMART); IPR006687 (SMART); IPR006689 (PFAM); IPR005225 (TIGRFAM); G3DSA:3.40.50.300 (GENE3D); IPR006687 (PTHR11711:PANTHER); PTHR11711 (PANTHER); IPR006687 (PROSITE_PROFILES); IPR027417 (SUPERFAMILY)	71.555	70.502	22.728	22.849	30.364	29.982	164.836	130.87	22.672	26.232	80.556	129.327	29.828	26.319	4	-0.525467	6.07669e-07	2.19124e-06	2.40711	1.61702e-63	4.27263e-62	1.84031	1.49482e-21	1.26611e-20	FALSE	TRUE	FALSE
SAR1ii	comp21200_c0_seq1	gtp-binding protein sar1a-like	#N/A	F:GTP binding; C:intracellular; P:intracellular protein transport	-	IPR006689 (PRINTS); IPR006687 (SMART); IPR006689 (PFAM); G3DSA:3.40.50.300 (GENE3D); PTHR11711 (PANTHER); IPR006687 (PTHR11711:PANTHER); IPR006687 (PROSITE_PROFILES); IPR027417 (SUPERFAMILY)	35.098	31.006	50.305	47.883	29.431	33.438	146.537	158.252	16.29	20.234	173.767	168.588	22.754	25.874	4	0.513637	2.25007e-06	7.67233e-06	2.86394	1.25294e-110	7.69368e-109	2.76168	6.97795e-96	4.6571e-94	FALSE	TRUE	TRUE
SAR1iii	comp21264_c0_seq1	gtp-binding protein sar1a	0	P:ubiquitin-dependent protein catabolic process; P:cell growth; P:protein targeting to vacuole; P:response to salt stress; P:response to misfolded protein; P:cell morphogenesis; P:proteasome core complex assembly; P:response to temperature stimulus; P:hyperosmotic response; P:water transport; P:Golgi organization; P:glycolytic process; P:vacuole organization; P:Golgi vesicle transport; P:photores…	-	SIGNAL_PEPTIDE_C_REGION (PHOBIUS); SIGNAL_PEPTIDE (PHOBIUS); SIGNAL_PEPTIDE_N_REGION (PHOBIUS); SIGNAL_PEPTIDE_H_REGION (PHOBIUS); NON_CYTOPLASMIC_DOMAIN (PHOBIUS); SignalP-TM (SIGNALP_GRAM_POSITIVE)	46.226	45.733	71.138	64.406	35.226	38.734	206.794	217.141	20.161	23.208	208.726	220.096	25.534	31.255	4	0.746781	2.45791e-14	1.49841e-13	3.09489	2.99037e-154	3.59079e-152	2.86151	3.13788e-103	2.41007e-101	FALSE	TRUE	TRUE
ERO1	comp27758_c0_seq1	endoplasmic oxidoreductin-1	K10950	P:ER-nucleus signaling pathway; P:response to endoplasmic reticulum stress; C:nucleus; C:endoplasmic reticulum; P:oxidation-reduction process; F:protein disulfide isomerase activity; F:oxidoreductase activity, acting on a sulfur group of donors, disulfide as acceptor	-	IPR007266 (PFAM); IPR007266 (PTHR12613:PANTHER); PTHR12613 (PANTHER); SSF110019 (SUPERFAMILY)	11.802	14.055	18.873	14.169	6.844	7.388	25.81	21.388	5.588	7.072	37.935	52.327	4.619	2.624	5	1.084	6.93963e-07	2.48646e-06	1.70888	2.28226e-15	1.24293e-14	3.56499	7.68321e-45	1.5725e-43	FALSE	FALSE	TRUE
Derlin1	comp38035_c0_seq1	PREDICTED: derlin-1	K13989	P:protein folding; P:response to high light intensity; P:response to hydrogen peroxide; P:proteolysis; P:response to endoplasmic reticulum stress; P:response to heat	-	IPR007599 (PFAM); IPR007599 (PANTHER); PTHR11009:SF0 (PANTHER); TRANSMEMBRANE (PHOBIUS); CYTOPLASMIC_DOMAIN (PHOBIUS); CYTOPLASMIC_DOMAIN (PHOBIUS); TRANSMEMBRANE (PHOBIUS); TRANSMEMBRANE (PHOBIUS); NON_CYTOPLASMIC_DOMAIN (PHOBIUS); NON_CYTOPLASMIC_DOMAIN (PHOBIUS); CYTOPLASMIC_DOMAIN (PHOBIUS); TRANSMEMBRANE (PHOBIUS); TRANSMEMBRANE (PHOBIUS); NON_CYTOPLASMIC_DOMAIN (PHOBIUS); SSF144091 (SUPERFA…	1.245	1.779	0.431	1.157	1.04	0.754	12.488	10.676	1.192	1.558	33.95	51.401	3.987	3.986	4	-0.260688	0.739335	0.829326	2.87443	1.557e-29	1.58888e-28	3.35358	6.37526e-50	1.52126e-48	FALSE	TRUE	TRUE
p97-like i	comp18778_c0_seq2	cell division cycle protein 48 homolog	K13525	C:plasma membrane; P:cell cycle; F:ATP binding; F:microtubule-severing ATPase activity; P:cell division	EC:3.6.4.3	SIGNAL_PEPTIDE_H_REGION (PHOBIUS); SIGNAL_PEPTIDE_C_REGION (PHOBIUS); NON_CYTOPLASMIC_DOMAIN (PHOBIUS); SIGNAL_PEPTIDE_N_REGION (PHOBIUS); SIGNAL_PEPTIDE (PHOBIUS); SignalP-noTM (SIGNALP_EUK)	58.875	55.32	121.797	116.892	59.662	62.343	176.176	169.777	39.764	40.36	216.027	212.148	38.567	39.193	5	0.845926	1.26253e-49	2.35684e-48	1.91996	2.16428e-101	1.14533e-99	2.40682	9.57628e-117	9.64951e-115	FALSE	FALSE	TRUE
p97-like ii	comp18778_c0_seq1	cell division cycle protein 48 homolog	K13525	C:plasma membrane; P:cell cycle; F:ATP binding; F:microtubule-severing ATPase activity	EC:3.6.4.3	IPR003338 (SMART); IPR004201 (SMART); IPR003593 (SMART); IPR005938 (TIGRFAM); G3DSA:3.40.50.300 (GENE3D); IPR003338 (PFAM); G3DSA:3.10.330.10 (GENE3D); G3DSA:3.40.50.300 (GENE3D); G3DSA:1.10.8.60 (GENE3D); IPR003959 (PFAM); G3DSA:2.40.40.20 (GENE3D); IPR004201 (PFAM); PTHR23077 (PANTHER); IPR003960 (PROSITE_PATTERNS); IPR003960 (PROSITE_PATTERNS); SSF54585 (SUPERFAMILY); IPR009010 (SUPERFAMILY); …	44.409	41.958	82.574	83.872	42.053	42.711	121.752	121.402	29.274	29.531	140.877	145.17	28.289	26.513	5	0.851705	7.58897e-53	1.51212e-51	1.85732	5.53182e-97	2.73345e-95	2.32897	1.497e-106	1.24998e-104	FALSE	FALSE	TRUE
HSP70 1/8 i	comp34418_c0_seq1	heat shock 70 kda	K03283	C:cytosol; C:cell wall; P:response to endoplasmic reticulum stress; P:protein folding; P:heat acclimation; F:ATP binding; C:chloroplast; P:response to high light intensity; P:response to hydrogen peroxide; C:plasma membrane	-	IPR013126 (PRINTS); G3DSA:3.30.420.40 (GENE3D); G3DSA:2.60.34.10 (GENE3D); IPR013126 (PFAM); PTHR19375 (PANTHER); IPR018181 (PROSITE_PATTERNS); SSF53067 (SUPERFAMILY); SSF100920 (SUPERFAMILY)	3.91	5.409	55.285	50.57	10.551	10.422	127.698	133.403	13.711	14.478	104.651	102.611	7.465	4.734	2	2.2129	8.69568e-67	2.16295e-65	3.01745	9.59379e-127	7.75674e-125	4.02628	2.34861e-121	2.55808e-119	TRUE	TRUE	TRUE
HSP70 1/8 ii	comp3944_c0_seq1	heat shock cognate protein	K03283	F:ATP binding; P:response to stress	-	IPR013126 (PRINTS); IPR013126 (PFAM); G3DSA:2.60.34.10 (GENE3D); G3DSA:3.30.420.40 (GENE3D); PTHR19375 (PANTHER); IPR018181 (PROSITE_PATTERNS); SSF53067 (SUPERFAMILY); SSF100920 (SUPERFAMILY)	27.554	14.003	79.856	78.794	8.115	7.388	161.187	178.861	7.135	8.863	123.64	115.772	13.483	15.329	2	3.23815	2.5116e-153	1.42341e-151	4.20958	1.90271e-191	3.79718e-189	3.00111	2.57774e-94	1.68265e-92	TRUE	TRUE	TRUE
HSP70 1/8 iii	comp8087_c0_seq1	heat shock protein 70	K03283	F:ATP binding; P:response to stress	-	IPR013126 (PRINTS); G3DSA:3.90.640.10 (GENE3D); IPR013126 (PFAM); G3DSA:3.30.420.40 (GENE3D); G3DSA:3.30.420.40 (GENE3D); PTHR19375:SF130 (PANTHER); PTHR19375 (PANTHER); IPR018181 (PROSITE_PATTERNS); IPR018181 (PROSITE_PATTERNS); SSF53067 (SUPERFAMILY); SSF53067 (SUPERFAMILY)	162.18	100.184	1620.18	1623.05	75.457	76.194	844.585	835.105	48.032	60.877	1033.29	1207.78	155.584	173.195	5	4.29649	0	0	3.75485	4.46658e-215	1.23489e-212	2.71265	7.09427e-112	6.54212e-110	TRUE	TRUE	TRUE
HSP70 1/8 iv	comp20207_c0_seq1	heat shock cognate protein 70-1	K03283	F:ATP binding; P:response to stress	-	IPR013126 (PRINTS); G3DSA:3.30.30.30 (GENE3D); IPR013126 (PFAM); G3DSA:3.30.420.40 (GENE3D); PTHR19375 (PANTHER); IPR018181 (PROSITE_PATTERNS); SSF53067 (SUPERFAMILY)	51.637	33.333	692.054	686.268	29.422	32.334	311.486	313.74	18.513	25.424	466.591	561.262	69.594	79.866	5	4.3522	0	0	3.63551	5.3575e-170	8.0543e-168	2.7249	2.26738e-98	1.59617e-96	TRUE	TRUE	TRUE
HSP70 1/8 v	comp21064_c0_seq1	70kda heat-shock protein	K03283	F:nucleotide binding	-	IPR013126 (PRINTS); G3DSA:3.30.420.40 (GENE3D); G3DSA:2.60.34.10 (GENE3D); IPR013126 (PFAM); PTHR19375:SF130 (PANTHER); PTHR19375 (PANTHER); IPR018181 (PROSITE_PATTERNS); SSF100920 (SUPERFAMILY); SSF53067 (SUPERFAMILY)	42.663	45.671	296.578	229.643	130.816	142.307	553.515	562.526	113.384	98.238	674.72	725.488	66.39	70.726	4	0.822092	1.97794e-13	1.14369e-12	2.20937	1.33296e-92	6.16722e-91	3.29631	1.81881e-159	3.79392e-157	FALSE	TRUE	TRUE
HSP70 1/8 vi	comp4143_c0_seq1	heat shock protein 70	K03283	F:ATP binding; P:response to stress	-	Coil (COILS); Coil (COILS); G3DSA:1.20.1270.10 (GENE3D); IPR013126 (PFAM); PTHR19375 (PANTHER); SSF100934 (SUPERFAMILY)	31.423	19.909	79.176	74.846	6.684	8.187	174.723	197.275	6.966	7.322	114.434	112.463	12.767	11.125	2	3.23178	2.18572e-140	1.13977e-138	4.50528	2.00269e-205	4.89251e-203	3.1911	2.78901e-102	2.11624e-100	TRUE	TRUE	TRUE
HSP70 1/8 vii	comp9435_c0_seq1	heat shock protein 70b	K03283	C:plasma membrane; C:cell wall; F:ATP binding; C:chloroplast; P:response to heat	-	Coil (COILS); G3DSA:1.20.1270.10 (GENE3D); IPR013126 (PFAM); G3DSA:2.60.34.10 (GENE3D); PTHR19375 (PANTHER); SSF100934 (SUPERFAMILY); SSF100920 (SUPERFAMILY)	4.043	3.589	151.412	149.602	12.862	12.433	1160.27	1198.44	10.93	10.463	1939.29	1996.84	5.243	4.188	2	3.45218	1.58942e-260	1.70944e-258	6.59301	0	0	8.6436	0	0	TRUE	TRUE	TRUE
HSP70 1/8 viii	comp35519_c0_seq1	heat shock 70 kda	#N/A	C:cytosol; C:cell wall; P:response to endoplasmic reticulum stress; P:protein folding; P:heat acclimation; F:ATP binding; C:chloroplast; P:response to high light intensity; P:response to hydrogen peroxide; C:plasma membrane	-	IPR013126 (PFAM); G3DSA:3.30.420.40 (GENE3D); G3DSA:3.90.640.10 (GENE3D); PTHR19375 (PANTHER); PTHR19375:SF130 (PANTHER); IPR018181 (PROSITE_PATTERNS); SSF53067 (SUPERFAMILY)	6.738	2.885	57.899	45.427	11.253	10.458	114.68	112.096	11.902	15.719	105.702	100.717	9.23	7.669	4	2.12986	1.61561e-27	1.73366e-26	2.83802	6.07317e-69	1.79556e-67	3.55157	2.5968e-73	1.10621e-71	TRUE	TRUE	TRUE
HSP40/DnaJ i	comp11221_c0_seq1	dnaj heat shock family protein	K09510	F:unfolded protein binding; P:protein folding		Coil (COILS); IPR001623 (PRINTS); IPR001623 (SMART); G3DSA:2.60.260.20 (GENE3D); IPR001623 (PFAM); IPR001623 (G3DSA:1.10.287.GENE3D); IPR002939 (PFAM); G3DSA:2.60.260.20 (GENE3D); PTHR24077 (PANTHER); PTHR24077:SF176 (PANTHER); IPR018253 (PROSITE_PATTERNS); IPR001623 (PROSITE_PROFILES); IPR008971 (SUPERFAMILY); IPR001623 (SUPERFAMILY); IPR008971 (SUPERFAMILY)	17.212	15.968	121.052	117.74	18.658	17.998	132.517	135.738	27.845	25.449	129.087	127.327	29.179	31.079	4	2.5836	1.0173e-289	1.28662e-287	2.14146	7.19723e-106	4.10793e-104	2.03509	1.28696e-76	5.92914e-75	TRUE	TRUE	TRUE
HSP40/DnaJ ii	comp12619_c0_seq1	chaperone protein dnaj chloroplastic-like	0	-		Coil (COILS); IPR001623 (PRINTS); IPR001623 (SMART); IPR001623 (G3DSA:1.10.287.GENE3D); IPR001623 (PFAM); PTHR25040:SF78 (PANTHER); PTHR25040 (PANTHER); SIGNAL_PEPTIDE_N_REGION (PHOBIUS); SIGNAL_PEPTIDE_H_REGION (PHOBIUS); SIGNAL_PEPTIDE (PHOBIUS); SIGNAL_PEPTIDE_C_REGION (PHOBIUS); NON_CYTOPLASMIC_DOMAIN (PHOBIUS); IPR001623 (PROSITE_PROFILES); IPR001623 (SUPERFAMILY)	34.69	51.762	87.632	89.26	7.804	6.966	35.708	38.942	4.21	6.123	12.645	17.002	16.687	15.741	5	3.46705	2.21821e-234	2.02192e-232	2.64833	1.10605e-62	2.87426e-61	-0.19363	0.272571	0.350265	TRUE	TRUE	FALSE
HSP40/DnaJ iii	comp12619_c0_seq2	chaperone protein dnaj chloroplast	#N/A	C:chloroplast stroma; P:response to stress; C:nucleus		IPR001623 (PRINTS); IPR001623 (SMART); IPR001623 (G3DSA:1.10.287.GENE3D); IPR001623 (PFAM); PTHR24077 (PANTHER); IPR001623 (PROSITE_PROFILES); IPR001623 (SUPERFAMILY)	63.183	59.695	24.95	28.095	12.418	11.248	99.107	103.976	7.414	8.672	78.455	103.079	45.317	47.947	5	1.04946	1.51357e-11	7.79249e-11	3.45997	1.96208e-123	1.4867e-121	0.900682	7.92969e-10	3.23441e-09	FALSE	TRUE	FALSE
HSP40/DnaJ iv	comp30996_c0_seq1	dnaj heat shock n-terminal domain-containing	0	F:protein binding	-	IPR001623 (SMART); IPR001623 (G3DSA:1.10.287.GENE3D); PF13459 (PFAM); IPR001623 (PFAM); G3DSA:3.30.70.20 (GENE3D); PTHR25040 (PANTHER); PTHR25040:SF95 (PANTHER); NON_CYTOPLASMIC_DOMAIN (PHOBIUS); TRANSMEMBRANE (PHOBIUS); CYTOPLASMIC_DOMAIN (PHOBIUS); TRANSMEMBRANE (PHOBIUS); CYTOPLASMIC_DOMAIN (PHOBIUS); IPR001623 (PROSITE_PROFILES); SignalP-TM (SIGNALP_GRAM_POSITIVE); IPR001623 (SUPERFAMILY); SS…	3.93	4.075	7.633	8.833	5.813	4.856	136.797	136.284	18.665	16.585	51.909	59.285	12.717	11.848	4	0.516464	0.000868057	0.00212402	2.76418	7.26657e-148	8.07543e-146	2.12053	6.00172e-61	1.88799e-59	FALSE	TRUE	TRUE
HSP40/DnaJ v	comp42175_c0_seq1	chaperone protein dnaj chloroplastic-like	#N/A	-		IPR001623 (SMART); IPR001623 (G3DSA:1.10.287.GENE3D); IPR001623 (PFAM); PTHR24077 (PANTHER); IPR001623 (PROSITE_PROFILES); IPR001623 (SUPERFAMILY)	1.225	0.3	4.182	3.163	1.458	0.691	6.531	7.075	0.575	1.183	5.911	6.905	1.348	0.462	4	1.68775	0.000322063	0.000842579	2.70906	3.08378e-12	1.39355e-11	2.73148	8.22933e-12	3.90232e-11	FALSE	TRUE	TRUE
HSP90/HSP 83-like i	comp11083_c0_seq1	heat shock protein 83-like	K04079	P:protein folding; P:response to stress; F:ATP binding; F:unfolded protein binding	-	Coil (COILS); IPR020575 (PRINTS); IPR001404 (PIRSF); IPR003594 (G3DSA:3.30.565.GENE3D); IPR001404 (PFAM); PF13589 (PFAM); IPR001404 (PANTHER); IPR001404 (HAMAP); IPR003594 (SUPERFAMILY); SSF110942 (SUPERFAMILY); IPR020568 (SUPERFAMILY)	107.011	91.61	487.186	440.527	130.292	136.077	778.686	797.767	94.702	105.003	786.898	756.738	65.033	68.447	4	1.67841	3.00813e-136	1.5293e-134	2.79004	5.92339e-187	1.09712e-184	3.4776	6.6706e-213	2.90063e-210	FALSE	TRUE	TRUE
HSP90/HSP 83-like ii	comp18316_c0_seq1	heat shock protein 83-like	K04079	P:protein folding; P:response to stress; F:ATP binding; F:unfolded protein binding	-	NON_CYTOPLASMIC_DOMAIN (PHOBIUS); CYTOPLASMIC_DOMAIN (PHOBIUS); TRANSMEMBRANE (PHOBIUS); CYTOPLASMIC_DOMAIN (PHOBIUS); TRANSMEMBRANE (PHOBIUS); TMhelix (TMHMM)	14.487	15.896	131.847	118.01	93.403	95.206	349.908	352.019	89.055	84.227	528.663	512.319	32.841	35.83	4	0.283975	2.59374e-05	7.85001e-05	1.82769	1.5186e-94	7.25712e-93	3.86799	6.43226e-243	4.22801e-240	FALSE	FALSE	TRUE
sHSF/HSP 20 i	comp11992_c0_seq1	hsp20-like chaperones superfamily protein	#N/A	C:cytoplasm; P:response to stress	-	no IPS match	34.915	48.908	487.552	447.213	27.342	26.302	907.003	993.659	25.132	25.924	1401.27	1223.72	21.747	23.174	2	4.00282	0	0	5.02521	0	0	5.81466	1.63053e-299	2.2481e-296	TRUE	TRUE	TRUE
sHSF/HSP 20 ii	comp3929_c0_seq1	small heat-shock	K13993	P:response to stress		G3DSA:2.60.40.790 (GENE3D); IPR002068 (PFAM); PTHR11527:SF63 (PANTHER); PTHR11527 (PANTHER); TRANSMEMBRANE (PHOBIUS); NON_CYTOPLASMIC_DOMAIN (PHOBIUS); CYTOPLASMIC_DOMAIN (PHOBIUS); IPR002068 (PROSITE_PROFILES); IPR008978 (SUPERFAMILY); TMhelix (TMHMM)	5.431	6.381	19.121	24.224	4.311	3.869	31.294	32.099	2.519	3.29	37.42	35.952	2.397	1.682	2	2.28805	4.08644e-42	6.51844e-41	3.2451	1.28168e-86	5.32955e-85	4.1055	5.10893e-101	3.7752e-99	TRUE	TRUE	TRUE
sHSF/HSP 20 iii	comp10355_c0_seq1	hsp20-like chaperones superfamily protein	K13993	-		G3DSA:2.60.40.790 (GENE3D); IPR002068 (PFAM); PTHR11527 (PANTHER); PTHR11527:SF14 (PANTHER); IPR002068 (PROSITE_PROFILES); IPR008978 (SUPERFAMILY)	39.672	71.081	432.62	410.105	347.383	356.184	1033.19	1188.9	302.797	296.864	1543.24	1186.46	67.339	56.818	4	0.138619	0.0128529	0.0253888	1.69816	1.23151e-66	3.47427e-65	4.40651	1.06138e-145	1.78567e-143	FALSE	FALSE	TRUE
sHSF/HSP 20 iv	comp19686_c0_seq2	small heat shock protein	K13993	P:response to stress	-	SIGNAL_PEPTIDE_C_REGION (PHOBIUS); NON_CYTOPLASMIC_DOMAIN (PHOBIUS); SIGNAL_PEPTIDE_N_REGION (PHOBIUS); SIGNAL_PEPTIDE (PHOBIUS); SIGNAL_PEPTIDE_H_REGION (PHOBIUS); SignalP-TM (SIGNALP_GRAM_POSITIVE)	52.74	61.691	426.347	349.891	139.127	138.896	608.58	631.847	177.13	156.683	415.63	402.952	88.137	90.899	4	1.35963	5.9881e-51	1.14958e-49	1.70293	5.2435e-67	1.4934e-65	2.13883	6.27679e-91	3.81118e-89	FALSE	FALSE	TRUE
sHSF/HSP 20 v	comp20129_c0_seq1	small heat-shock	K13993	P:protein folding; P:heat acclimation	-	G3DSA:2.60.40.790 (GENE3D); IPR002068 (PFAM); PTHR11527:SF16 (PANTHER); PTHR11527 (PANTHER); IPR002068 (PROSITE_PROFILES); IPR008978 (SUPERFAMILY)	2.879	3.444	12.874	19.981	14.515	11.849	96.246	79.939	17.583	11.729	259.996	186.931	4.153	4.078	4	0.201813	0.252778	0.349164	2.40071	2.1161e-43	3.34919e-42	5.70919	7.62284e-163	1.63845e-160	FALSE	TRUE	TRUE
sHSF/HSP 20 vi	comp8909_c0_seq1	heat shock	K13993	P:response to stress		IPR002068 (PFAM); G3DSA:2.60.40.790 (GENE3D); PTHR11527 (PANTHER); PTHR11527:SF18 (PANTHER); SIGNAL_PEPTIDE_N_REGION (PHOBIUS); SIGNAL_PEPTIDE (PHOBIUS); NON_CYTOPLASMIC_DOMAIN (PHOBIUS); SIGNAL_PEPTIDE_C_REGION (PHOBIUS); SIGNAL_PEPTIDE_H_REGION (PHOBIUS); IPR002068 (PROSITE_PROFILES); IPR008978 (SUPERFAMILY)	11.261	12.855	61.114	58.722	40.071	38.025	185.364	169.614	43.492	38.761	140.311	124.05	17.985	16.22	4	0.498371	5.31133e-11	2.64203e-10	1.92076	4.68699e-71	1.45399e-69	2.8968	3.06116e-100	2.23283e-98	FALSE	FALSE	TRUE
Ubc7	comp26480_c0_seq1	protein	K10575	F:acid-amino acid ligase activity	-	Coil (COILS); SM00212 (SMART); IPR000608 (PFAM); IPR016135 (G3DSA:3.10.110.GENE3D); PTHR24067 (PANTHER); PTHR24067:SF3 (PANTHER); IPR023313 (PROSITE_PATTERNS); IPR000608 (PROSITE_PROFILES); IPR016135 (SUPERFAMILY)	11.72	4.406	30.701	31.052	0.364	0.287	5.844	10.432	0.093	0.25	2.471	2.969	0.375	0.479	5	6.40165	4.259e-133	2.11043e-131	5.26109	8.50347e-25	7.23976e-24	2.57254	2.69984e-08	9.68951e-08	TRUE	TRUE	TRUE
Sel-1 i	comp15997_c0_seq1	protein sel-1 homolog 2	K14026	P:ER-associated ubiquitin-dependent protein catabolic process; C:membrane; C:endoplasmic reticulum; F:protein binding	-	IPR006597 (SMART); IPR011990 (G3DSA:1.25.40.GENE3D); IPR006597 (PFAM); PTHR11102:SF36 (PANTHER); PTHR11102 (PANTHER); TRANSMEMBRANE (PHOBIUS); CYTOPLASMIC_DOMAIN (PHOBIUS); NON_CYTOPLASMIC_DOMAIN (PHOBIUS); SSF81901 (SUPERFAMILY); TMhelix (TMHMM)	40.57	37.418	22.846	19.326	14.027	15.063	74.772	68.461	14.945	11.154	44.608	60.892	15.763	15.909	4	0.408357	0.00264438	0.00595401	2.27206	8.66927e-57	1.94209e-55	1.67404	5.36032e-24	5.10725e-23	FALSE	TRUE	FALSE
Sel-1 ii	comp6367_c0_seq1	protein sel-1 homolog 2	0	P:ER-associated ubiquitin-dependent protein catabolic process; C:membrane; C:endoplasmic reticulum; F:protein binding	-	IPR006597 (SMART); IPR006597 (PFAM); IPR011990 (G3DSA:1.25.40.GENE3D); PTHR11102:SF36 (PANTHER); PTHR11102 (PANTHER); SSF81901 (SUPERFAMILY)	18.989	13.59	14.769	14.954	11.351	9.345	46.541	45.459	8.377	11.079	34.846	56.551	10.179	12.638	4	0.414676	0.0851955	0.137584	2.04179	6.61521e-27	6.15144e-26	1.93357	2.76899e-14	1.54504e-13	FALSE	TRUE	FALSE
E3 RNF5-like i	comp16311_c0_seq6	ring membrane-anchor	K10666	F:protein binding; F:zinc ion binding		IPR001841 (SMART); IPR013083 (G3DSA:3.30.40.GENE3D); IPR001841 (PFAM); PTHR12313 (PANTHER); IPR017907 (PROSITE_PATTERNS); TRANSMEMBRANE (PHOBIUS); CYTOPLASMIC_DOMAIN (PHOBIUS); NON_CYTOPLASMIC_DOMAIN (PHOBIUS); IPR001841 (PROSITE_PROFILES); SSF57850 (SUPERFAMILY)	6.299	6.96	24.153	26.539	4.178	3.905	22.522	24.664	4.59	4.74	20.255	20.439	4.611	3.582	2	2.53147	3.75363e-84	1.17702e-82	2.14268	6.24678e-51	1.20302e-49	2.25465	7.65463e-42	1.43519e-40	TRUE	TRUE	TRUE
E3 RNF5-like ii	comp16311_c0_seq1	ring membrane-anchor	K10666	F:protein binding; F:zinc ion binding		IPR001841 (SMART); IPR013083 (G3DSA:3.30.40.GENE3D); IPR001841 (PFAM); PTHR12313 (PANTHER); IPR017907 (PROSITE_PATTERNS); TRANSMEMBRANE (PHOBIUS); CYTOPLASMIC_DOMAIN (PHOBIUS); NON_CYTOPLASMIC_DOMAIN (PHOBIUS); IPR001841 (PROSITE_PROFILES); SSF57850 (SUPERFAMILY)	10.495	12.866	38.712	34.678	7.155	7.056	38.535	39.162	7.769	6.139	31.283	32.388	6.334	7.072	2	2.24622	7.87455e-90	2.63043e-88	2.29511	5.38406e-65	1.47631e-63	2.19185	2.20018e-51	5.47422e-50	TRUE	TRUE	TRUE
E3 RNF5-like iii	comp16311_c0_seq5	ring membrane-anchor	K10666	F:protein binding; F:zinc ion binding		IPR001841 (SMART); IPR013083 (G3DSA:3.30.40.GENE3D); PF13923 (PFAM); PTHR12313 (PANTHER); IPR017907 (PROSITE_PATTERNS); CYTOPLASMIC_DOMAIN (PHOBIUS); NON_CYTOPLASMIC_DOMAIN (PHOBIUS); TRANSMEMBRANE (PHOBIUS); IPR001841 (PROSITE_PROFILES); SSF57850 (SUPERFAMILY)	9.729	11.294	6.221	7.11	1.6	2.451	14.684	15.858	2.942	2.941	12.141	11.544	3.504	3.86	4	1.56324	6.43449e-14	3.83295e-13	2.18087	8.09398e-40	1.15873e-38	1.63191	5.52386e-20	4.31953e-19	FALSE	TRUE	FALSE
Ubc e2 28-like i	comp21820_c0_seq1	ubiquitin-conjugating enzyme e2 28-like isoform 1	K06689	F:acid-amino acid ligase activity	-	SM00212 (SMART); IPR000608 (PFAM); IPR016135 (G3DSA:3.10.110.GENE3D); PTHR24068 (PANTHER); IPR023313 (PROSITE_PATTERNS); IPR000608 (PROSITE_PROFILES); IPR016135 (SUPERFAMILY)	11.444	13.3	10.364	13.629	8.418	6.472	25.866	37.315	8.952	8.405	50.652	56.232	9.088	14.303	4	0.58519	0.0349385	0.0625549	1.65793	1.59799e-12	7.35141e-12	2.13453	2.66253e-26	2.82701e-25	FALSE	FALSE	TRUE
Ubc e2 i	comp27421_c0_seq1	ubiquitin-conjugating enzyme e2	K06688	C:cytoplasm; P:cell proliferation; P:protein ubiquitination; P:ubiquitin-dependent protein catabolic process; F:ubiquitin-protein transferase activity; C:nucleus	EC:6.3.2.19	SM00212 (SMART); IPR000608 (PFAM); IPR016135 (G3DSA:3.10.110.GENE3D); PTHR24067:SF44 (PANTHER); PTHR24067 (PANTHER); IPR023313 (PROSITE_PATTERNS); IPR000608 (PROSITE_PROFILES); IPR016135 (SUPERFAMILY)	3.318	2.668	8.796	9.759	2.364	2.639	21.328	20.354	1.758	1.758	12.449	16.715	2.339	2.472	5	1.75659	2.10716e-16	1.43528e-15	3.36898	2.12864e-61	5.37394e-60	2.53163	1.5646e-26	1.68115e-25	FALSE	TRUE	TRUE
Ubc e2 ii	comp30021_c0_seq1	e3 ubiquitin ligase	#N/A	P:pollen tube development; P:protein ubiquitination; P:membrane fusion; F:ubiquitin-protein transferase activity; C:nucleus; P:cellular process involved in reproduction; C:ubiquitin ligase complex; P:actin filament-based movement	EC:6.3.2.19	no IPS match	2.93	4.302	5.881	4.642	2.791	3.312	15.608	17.995	3.094	3.14	10.205	18.854	3.221	3.658	4	0.64244	0.255935	0.352513	2.2142	2.56818e-10	1.01924e-09	1.98725	1.8795e-06	5.63849e-06	FALSE	TRUE	FALSE
skp1-like i	comp30794_c0_seq1	skp1-like protein	K03094	P:ubiquitin-dependent protein catabolic process		TRANSMEMBRANE (PHOBIUS); CYTOPLASMIC_DOMAIN (PHOBIUS); NON_CYTOPLASMIC_DOMAIN (PHOBIUS); TMhelix (TMHMM)	2.971	3.32	1.817	2.507	0.969	0.592	19.132	27.278	1.801	1.458	2.904	2.766	2.647	3.725	5	1.36958	0.00466778	0.0100515	3.6254	6.35264e-42	9.66573e-41	-0.215024	0.585887	0.670845	FALSE	TRUE	FALSE
skp1-like ii	comp24570_c0_seq1	skp1-like protein	K03094	P:ubiquitin-dependent protein catabolic process		IPR016897 (PIRSF); IPR001232 (SMART); IPR016072 (PFAM); IPR016073 (PFAM); IPR011333 (G3DSA:3.30.710.GENE3D); IPR001232 (PANTHER); PTHR11165:SF47 (PANTHER); IPR011333 (SUPERFAMILY); IPR016072 (SUPERFAMILY)	8.678	8.718	12.978	11.315	6.533	5.018	22.859	25.57	5.19	6.048	16.898	21.269	4.494	4.12	5	0.967672	1.72423e-07	6.53763e-07	1.90724	9.10612e-31	9.73788e-30	2.08209	1.56561e-24	1.52986e-23	FALSE	FALSE	TRUE
skp1-like iii	comp22642_c0_seq1	skp1 component-like 1	#N/A	P:ubiquitin-dependent protein catabolic process	-	no IPS match	8.504	10.104	30.139	19.055	19.475	20.646	65.561	71.935	16.23	11.762	84.5	103.962	11.968	18.003	4	0.168162	0.410223	0.521627	2.10814	8.48503e-36	1.07465e-34	2.59309	8.38469e-43	1.60998e-41	FALSE	TRUE	TRUE
